# Supplementary material for: Trimethyl 4,4′,4′′-(ethene-1,1,2-tri­yl)tribenzoate
Source: IUCrdata. 2020 Mar 31;5(Pt 3):x200417. doi: 10.1107/S2414314620004174 (PMC9462201; doi:10.1107/S2414314620004174)
Supplement: Supplementary file 1 [file x-05-x200417-sup1.cif]

##############################################################################
#                                                                            #
# This CIF contains the data for a data article accepted for                 #
# publication in IUCrData. It conforms to the requirements of                #
# Notes for Authors for IUCrData, and has been                               #
# peer reviewed under the auspices of IUCrData.                              #
#                                                                            #
# Full details of the Crystallographic Information File format               #
# are given in the paper "The Crystallographic Information File (CIF):       #
# a New Standard Archive File for Crystallography" by S. R. Hall, F. H.      #
# Allen and I. D. Brown [Acta Cryst. (1991), A47, 655-685].                  #
#                                                                            #
# The current version of the core CIF dictionary is obtainable from          #
# ftp://ftp.iucr.org/pub/cif_core.dic.                                       #
#                                                                            #
# Software is freely available for graphical display of the structure(s)     #
# in this CIF. For information consult the CIF software page                 #
# http://www.iucr.org/resources/cif/software.                                #
#                                                                            #
# This file may be used for bona fide research purposes within the           #
# scientific community so long as proper attribution is given to the data    # 
# article from which it was obtained.                                        #
#                                                                            #
##############################################################################
data_I
_database_code_depnum_ccdc_archive 'CCDC 1984328'
_audit_creation_method
;
Olex2 1.2
(compiled 2018.05.29 svn.r3508 for OlexSys, GUI svn.r5506)
;
_journal_date_recd_electronic     2020-02-21
_journal_date_accepted     2020-03-26
_journal_name_full     'IUCrData'
_journal_year     2020
_journal_volume     5
_journal_issue      3
_journal_page_first     0
_journal_page_last     0
_journal_paper_category     HO
_journal_paper_doi     10.1107/S2414314620004174
_journal_coeditor_code     ZL4040
_publ_contact_author_name     'Melvin J. G. Lesley'
_publ_contact_author_address
;
Department of Chemistry, Southern Connecticut State University, 501 Crescent
Street, New Haven, CT, 06515-1355
USA
;
_publ_contact_author_email     'lesleym1@southernct.edu'
_publ_contact_author_fax     ?
_publ_contact_author_phone     '203-392-6262'
_publ_section_title
;
Trimethyl 4,4',4''-(ethene-1,1,2-triyl)tribenzoate
;
loop_
    _publ_author_name
    _publ_author_footnote
    _publ_author_address
    'Lesley, Melvin J. G.' .
;
Department of Chemistry, Southern Connecticut State University, 501 Crescent
Street, New Haven, CT, 06515-1355
USA
;
    'Ozhan, Koray'
;
Current address: Institute of Marine Sciences, Department of Oceanography,
 Middle East Technical University, Erdemli, Mersin, Turkey.
;
;
Department of Chemistry, Southern Connecticut State University, 501 Crescent
Street, New Haven, CT, 06515-1355
USA
;
    'Sung, Herman H.-Y.' .
;
Department of Chemistry, The Hong Kong University of Science and Technology,
Clear Water Bay,
Hong Kong
;
    'Williams, Ian D.' .
;
Department of Chemistry, The Hong Kong University of Science and Technology,
Clear Water Bay,
Hong Kong
;
_publ_section_synopsis
;
The tandem <i>in situ</i> double Suzuki coupling reaction of a diborated
ethylene compound containing electron-withdrawing aromatic ester groups was
studied. The major product is derived from the Suzuki coupling involving the
boryl group and an aryliodide derivative followed by preferential
protodeboronation of the second boryl ligand.
;
_chemical_name_systematic
;
Trimethyl 4,4',4''-(ethene-1,1,2-triyl)tribenzoate
;
_chemical_name_common     1,1',2-tris(methylcarboxyphenyl)ethene
_chemical_formula_moiety     'C26 H22 O6'
_chemical_formula_sum     'C26 H22 O6'
_chemical_formula_iupac     'C26 H22 O6'
_chemical_formula_weight     430.43
_chemical_melting_point     ?
_space_group_crystal_system     monoclinic
_space_group_name_H-M_alt     'P 21/c'
_space_group_name_Hall     '-P 2ybc'
loop_
    _space_group_symop_operation_xyz
    'x, y, z'
    '-x, y+1/2, -z+1/2'
    '-x, -y, -z'
    'x, -y-1/2, z-1/2'
_cell_length_a     6.1631(6)
_cell_length_b     19.253(2)
_cell_length_c     18.0743(19)
_cell_angle_alpha     90
_cell_angle_beta     96.8300(10)
_cell_angle_gamma     90
_cell_volume     2129.5(4)
_cell_formula_units_Z     4
_cell_measurement_reflns_used     6842
_cell_measurement_theta_min     2.269
_cell_measurement_theta_max     28.232
_cell_measurement_temperature     100(2)
_exptl_crystal_description     needle
_exptl_crystal_colour     colourless
_exptl_crystal_size_max     0.4
_exptl_crystal_size_mid     0.12
_exptl_crystal_size_min     0.06
_exptl_crystal_density_diffrn     1.343
_exptl_crystal_density_meas     .
_exptl_crystal_density_method     'not measured'
_exptl_crystal_F_000     904
_exptl_absorpt_coefficient_mu     0.095
_exptl_absorpt_correction_type     multi-scan
_exptl_absorpt_process_details
;
(SADABS; Bruker, 2004)
;
_exptl_absorpt_correction_T_min     0.964292
_exptl_absorpt_correction_T_max     1.00
_exptl_special_details     ?
_diffrn_ambient_temperature     100.15
_diffrn_source     ?
_diffrn_radiation_type     MoK\a
_diffrn_radiation_wavelength     0.71073
_diffrn_measurement_device_type     'Bruker SMART APEX CCD area detector'
_diffrn_measurement_method     '\w and \f scans'
_diffrn_detector_area_resol_mean     ?
_diffrn_reflns_number     19788
_diffrn_reflns_av_R_equivalents     0.0213
_diffrn_reflns_av_unetI/netI     0.0223
_diffrn_reflns_theta_min     1.551
_diffrn_reflns_theta_max     28.306
_diffrn_reflns_theta_full     25.242
_diffrn_measured_fraction_theta_max     0.968
_diffrn_measured_fraction_theta_full     0.999
_diffrn_reflns_limit_h_min     -8
_diffrn_reflns_limit_h_max     7
_diffrn_reflns_limit_k_min     -25
_diffrn_reflns_limit_k_max     25
_diffrn_reflns_limit_l_min     -24
_diffrn_reflns_limit_l_max     20
_refine_special_details
;
Hydrogen atoms were placed geometrically and treated with riding
constraints and thermal parameters derived from the C atoms to which they were
attached. All --CH and CH~2~ groups had H---<i>U</i>~iso~ fixed at 1.2 times
the C atom. Methyls were idealized as freely rotating CH~3~ groups with
H---<i>U</i>~iso~ fixed at 1.5 times that of the C atom.
;
_reflns_number_total     5132
_reflns_number_gt     4358
_reflns_threshold_expression     'I > 2\s(I)'
_refine_ls_structure_factor_coef     Fsqd
_refine_ls_matrix_type     full
_refine_ls_R_factor_all     0.0569
_refine_ls_R_factor_gt     0.0480
_refine_ls_wR_factor_gt     0.1185
_refine_ls_wR_factor_ref     0.1246
_refine_ls_goodness_of_fit_ref     1.021
_refine_ls_restrained_S_all     1.021
_refine_ls_number_reflns     5132
_refine_ls_number_parameters     292
_refine_ls_number_restraints     0
_refine_ls_hydrogen_treatment     constr
_refine_ls_weighting_scheme     calc
_refine_ls_weighting_details
              'w=1/[\s^2^(Fo^2^)+(0.0603P)^2^+1.2194P] where P=(Fo^2^+2Fc^2^)/3'
_atom_sites_solution_hydrogens     geom
_atom_sites_solution_primary     direct
_atom_sites_solution_secondary     ?
_refine_ls_shift/su_max     0.000
_refine_ls_shift/su_mean     0.000
_refine_diff_density_max     0.415
_refine_diff_density_min     -0.234
_refine_ls_extinction_method     none
_refine_ls_extinction_coef     .
loop_
    _atom_type_symbol
    _atom_type_description
    _atom_type_scat_dispersion_real
    _atom_type_scat_dispersion_imag
    _atom_type_scat_source
    'C' 'C' 0.0033 0.0016
                         'International Tables Vol C Tables 4.2.6.8 and 6.1.1.4'
    'H' 'H' 0.0000 0.0000
                         'International Tables Vol C Tables 4.2.6.8 and 6.1.1.4'
    'O' 'O' 0.0106 0.0060
                         'International Tables Vol C Tables 4.2.6.8 and 6.1.1.4'
_computing_data_collection
;
SMART (Bruker, 2006)
;
_computing_cell_refinement
;
SAINT (Bruker, 2006)
;
_computing_data_reduction
;
SAINT (Bruker, 2006)
;
_computing_structure_solution
;
ShelXS (Sheldrick, 2008)
;
_computing_structure_refinement
;
ShelXL (Sheldrick, 2015)
;
_computing_molecular_graphics
;
OLEX2 (Dolomanov <i>et al.</i>,  2009)
;
_computing_publication_material
;
OLEX2 (Dolomanov <i>et al.</i>,  2009)
;
loop_
    _atom_site_type_symbol
    _atom_site_label
    _atom_site_fract_x
    _atom_site_fract_y
    _atom_site_fract_z
    _atom_site_U_iso_or_equiv
    _atom_site_adp_type
    _atom_site_calc_flag
    _atom_site_occupancy
    _atom_site_disorder_assembly
    _atom_site_disorder_group
    O O1 1.4240(2) 0.76631(7) 0.24887(7) 0.0368(3) Uani d 1 . .
    O O2 1.39707(17) 0.77704(6) 0.12488(6) 0.0271(2) Uani d 1 . .
    O O3 0.73744(19) 0.41585(6) 0.52402(6) 0.0316(3) Uani d 1 . .
    O O4 1.06230(17) 0.40164(6) 0.48215(6) 0.0276(2) Uani d 1 . .
    O O5 -0.37892(18) 0.37535(6) 0.03473(6) 0.0307(3) Uani d 1 . .
    O O6 -0.20613(18) 0.28543(6) 0.09445(6) 0.0286(3) Uani d 1 . .
    C C1 0.5152(2) 0.52320(7) 0.18403(8) 0.0195(3) Uani d 1 . .
    C C10 0.5799(2) 0.57397(7) 0.14079(8) 0.0209(3) Uani d 1 . .
    H H10 0.4962 0.5785 0.0934 0.025 Uiso calc 1 . .
    C C11 0.7611(2) 0.62360(7) 0.15587(8) 0.0204(3) Uani d 1 . .
    C C12 0.8586(2) 0.64214(8) 0.22724(8) 0.0251(3) Uani d 1 . .
    H H12 0.7998 0.6249 0.2699 0.030 Uiso calc 1 . .
    C C13 1.0391(2) 0.68521(8) 0.23623(9) 0.0260(3) Uani d 1 . .
    H H13 1.1035 0.6972 0.2849 0.031 Uiso calc 1 . .
    C C14 1.1273(2) 0.71115(7) 0.17448(8) 0.0219(3) Uani d 1 . .
    C C15 1.0257(2) 0.69628(7) 0.10334(8) 0.0216(3) Uani d 1 . .
    H H15 1.0810 0.7155 0.0609 0.026 Uiso calc 1 . .
    C C16 0.8438(2) 0.65346(7) 0.09441(8) 0.0215(3) Uani d 1 . .
    H H16 0.7739 0.6442 0.0457 0.026 Uiso calc 1 . .
    C C17 1.3300(2) 0.75414(8) 0.18812(9) 0.0236(3) Uani d 1 . .
    C C18 1.5992(2) 0.81570(8) 0.13491(10) 0.0286(3) Uani d 1 . .
    H H18A 1.5806 0.8571 0.1650 0.043 Uiso calc 1 . .
    H H18B 1.6390 0.8297 0.0862 0.043 Uiso calc 1 . .
    H H18C 1.7152 0.7865 0.1604 0.043 Uiso calc 1 . .
    C C21 0.6187(2) 0.50418(7) 0.26047(8) 0.0189(3) Uani d 1 . .
    C C22 0.4967(2) 0.51013(7) 0.32031(8) 0.0201(3) Uani d 1 . .
    H H22 0.3573 0.5318 0.3132 0.024 Uiso calc 1 . .
    C C23 0.5766(2) 0.48481(7) 0.39003(8) 0.0204(3) Uani d 1 . .
    H H23 0.4915 0.4888 0.4303 0.024 Uiso calc 1 . .
    C C24 0.7814(2) 0.45347(7) 0.40100(8) 0.0189(3) Uani d 1 . .
    C C25 0.9079(2) 0.44951(8) 0.34232(8) 0.0212(3) Uani d 1 . .
    H H25 1.0498 0.4296 0.3501 0.025 Uiso calc 1 . .
    C C26 0.8270(2) 0.47469(8) 0.27240(8) 0.0220(3) Uani d 1 . .
    H H26 0.9139 0.4718 0.2325 0.026 Uiso calc 1 . .
    C C27 0.8533(2) 0.42235(7) 0.47540(8) 0.0216(3) Uani d 1 . .
    C C28 1.1394(3) 0.36749(9) 0.55144(9) 0.0318(4) Uani d 1 . .
    H H28A 1.0950 0.3944 0.5932 0.048 Uiso calc 1 . .
    H H28B 1.2992 0.3642 0.5564 0.048 Uiso calc 1 . .
    H H28C 1.0765 0.3208 0.5518 0.048 Uiso calc 1 . .
    C C31 0.3270(2) 0.47814(7) 0.15514(8) 0.0188(3) Uani d 1 . .
    C C32 0.3224(2) 0.40802(8) 0.17503(8) 0.0207(3) Uani d 1 . .
    H H32 0.4409 0.3891 0.2072 0.025 Uiso calc 1 . .
    C C33 0.1488(2) 0.36576(7) 0.14883(8) 0.0216(3) Uani d 1 . .
    H H33 0.1491 0.3181 0.1626 0.026 Uiso calc 1 . .
    C C34 -0.0268(2) 0.39329(7) 0.10213(8) 0.0200(3) Uani d 1 . .
    C C35 -0.0243(2) 0.46303(8) 0.08209(8) 0.0210(3) Uani d 1 . .
    H H35 -0.1436 0.4820 0.0504 0.025 Uiso calc 1 . .
    C C36 0.1507(2) 0.50481(7) 0.10801(8) 0.0205(3) Uani d 1 . .
    H H36 0.1510 0.5523 0.0936 0.025 Uiso calc 1 . .
    C C37 -0.2229(2) 0.35197(8) 0.07316(8) 0.0220(3) Uani d 1 . .
    C C38 -0.3997(3) 0.24411(9) 0.07264(10) 0.0312(4) Uani d 1 . .
    H H38A -0.5224 0.2627 0.0964 0.047 Uiso calc 1 . .
    H H38B -0.3724 0.1959 0.0884 0.047 Uiso calc 1 . .
    H H38C -0.4353 0.2458 0.0184 0.047 Uiso calc 1 . .
loop_
    _atom_site_aniso_label
    _atom_site_aniso_U_11
    _atom_site_aniso_U_22
    _atom_site_aniso_U_33
    _atom_site_aniso_U_12
    _atom_site_aniso_U_13
    _atom_site_aniso_U_23
    O1 0.0355(6) 0.0451(7) 0.0285(6) -0.0181(5) -0.0013(5) -0.0022(5)
    O2 0.0243(5) 0.0288(6) 0.0287(6) -0.0083(4) 0.0056(4) -0.0029(4)
    O3 0.0357(6) 0.0374(6) 0.0231(6) 0.0127(5) 0.0088(5) 0.0084(5)
    O4 0.0238(5) 0.0371(6) 0.0208(5) 0.0077(4) -0.0018(4) 0.0055(4)
    O5 0.0261(6) 0.0356(6) 0.0282(6) -0.0044(5) -0.0060(5) 0.0026(5)
    O6 0.0270(5) 0.0254(5) 0.0320(6) -0.0065(4) -0.0029(4) -0.0014(4)
    C1 0.0184(6) 0.0222(7) 0.0178(7) 0.0020(5) 0.0010(5) -0.0010(5)
    C10 0.0200(6) 0.0237(7) 0.0184(7) 0.0007(5) 0.0000(5) -0.0005(5)
    C11 0.0176(6) 0.0192(7) 0.0241(7) 0.0010(5) 0.0015(5) 0.0003(5)
    C12 0.0288(7) 0.0271(7) 0.0197(7) -0.0048(6) 0.0042(6) 0.0022(6)
    C13 0.0277(7) 0.0282(8) 0.0208(7) -0.0037(6) -0.0022(6) -0.0006(6)
    C14 0.0203(6) 0.0190(6) 0.0265(7) -0.0008(5) 0.0026(5) -0.0009(5)
    C15 0.0229(7) 0.0206(7) 0.0220(7) 0.0003(5) 0.0050(5) 0.0021(5)
    C16 0.0235(7) 0.0211(7) 0.0192(7) 0.0016(5) -0.0011(5) -0.0009(5)
    C17 0.0241(7) 0.0210(7) 0.0254(7) -0.0014(5) 0.0014(6) -0.0018(6)
    C18 0.0229(7) 0.0262(8) 0.0373(9) -0.0079(6) 0.0067(6) -0.0047(6)
    C21 0.0191(6) 0.0191(6) 0.0180(6) -0.0007(5) 0.0006(5) 0.0005(5)
    C22 0.0171(6) 0.0222(7) 0.0206(7) 0.0028(5) 0.0007(5) 0.0004(5)
    C23 0.0209(6) 0.0223(7) 0.0187(7) 0.0017(5) 0.0050(5) -0.0003(5)
    C24 0.0200(6) 0.0184(6) 0.0176(6) 0.0005(5) -0.0002(5) -0.0001(5)
    C25 0.0166(6) 0.0258(7) 0.0206(7) 0.0033(5) 0.0006(5) 0.0005(5)
    C26 0.0199(6) 0.0282(7) 0.0187(7) 0.0026(5) 0.0051(5) 0.0009(6)
    C27 0.0248(7) 0.0203(7) 0.0192(7) 0.0038(5) 0.0004(5) 0.0000(5)
    C28 0.0354(8) 0.0336(8) 0.0243(8) 0.0096(7) -0.0056(6) 0.0061(6)
    C31 0.0180(6) 0.0218(7) 0.0168(6) -0.0008(5) 0.0035(5) -0.0014(5)
    C32 0.0192(6) 0.0233(7) 0.0190(7) 0.0028(5) -0.0010(5) 0.0023(5)
    C33 0.0255(7) 0.0187(6) 0.0207(7) -0.0003(5) 0.0034(5) 0.0010(5)
    C34 0.0199(6) 0.0247(7) 0.0155(6) -0.0028(5) 0.0032(5) -0.0031(5)
    C35 0.0197(6) 0.0270(7) 0.0160(6) 0.0022(5) 0.0004(5) 0.0028(5)
    C36 0.0226(7) 0.0201(6) 0.0189(7) 0.0013(5) 0.0028(5) 0.0037(5)
    C37 0.0241(7) 0.0259(7) 0.0163(7) -0.0018(6) 0.0038(5) -0.0025(5)
    C38 0.0295(8) 0.0297(8) 0.0331(9) -0.0109(6) -0.0017(7) -0.0055(7)
_geom_special_details
;
 All esds (except the esd in the dihedral angle between two l.s. planes)
 are estimated using the full covariance matrix.  The cell esds are taken
 into account individually in the estimation of esds in distances, angles
 and torsion angles; correlations between esds in cell parameters are only
 used when they are defined by crystal symmetry.  An approximate (isotropic)
 treatment of cell esds is used for estimating esds involving l.s. planes.
;
loop_
    _geom_bond_atom_site_label_1
    _geom_bond_atom_site_label_2
    _geom_bond_site_symmetry_2
    _geom_bond_distance
    _geom_bond_publ_flag
    O1 C17 . 1.2021(19) ?
    O2 C17 . 1.3356(19) ?
    O2 C18 . 1.4439(17) ?
    O3 C27 . 1.2030(18) ?
    O4 C27 . 1.3400(17) ?
    O4 C28 . 1.4439(18) ?
    O5 C37 . 1.2046(18) ?
    O6 C37 . 1.3380(19) ?
    O6 C38 . 1.4491(17) ?
    C1 C10 . 1.341(2) ?
    C1 C21 . 1.4968(19) ?
    C1 C31 . 1.4922(19) ?
    C10 H10 . 0.9500 ?
    C10 C11 . 1.4704(19) ?
    C11 C12 . 1.403(2) ?
    C11 C16 . 1.399(2) ?
    C12 H12 . 0.9500 ?
    C12 C13 . 1.382(2) ?
    C13 H13 . 0.9500 ?
    C13 C14 . 1.391(2) ?
    C14 C15 . 1.391(2) ?
    C14 C17 . 1.495(2) ?
    C15 H15 . 0.9500 ?
    C15 C16 . 1.386(2) ?
    C16 H16 . 0.9500 ?
    C18 H18A . 0.9800 ?
    C18 H18B . 0.9800 ?
    C18 H18C . 0.9800 ?
    C21 C22 . 1.3934(19) ?
    C21 C26 . 1.3967(19) ?
    C22 H22 . 0.9500 ?
    C22 C23 . 1.3857(19) ?
    C23 H23 . 0.9500 ?
    C23 C24 . 1.3921(19) ?
    C24 C25 . 1.391(2) ?
    C24 C27 . 1.4905(19) ?
    C25 H25 . 0.9500 ?
    C25 C26 . 1.390(2) ?
    C26 H26 . 0.9500 ?
    C28 H28A . 0.9800 ?
    C28 H28B . 0.9800 ?
    C28 H28C . 0.9800 ?
    C31 C32 . 1.398(2) ?
    C31 C36 . 1.3963(19) ?
    C32 H32 . 0.9500 ?
    C32 C33 . 1.382(2) ?
    C33 H33 . 0.9500 ?
    C33 C34 . 1.396(2) ?
    C34 C35 . 1.391(2) ?
    C34 C37 . 1.4891(19) ?
    C35 H35 . 0.9500 ?
    C35 C36 . 1.382(2) ?
    C36 H36 . 0.9500 ?
    C38 H38A . 0.9800 ?
    C38 H38B . 0.9800 ?
    C38 H38C . 0.9800 ?
loop_
    _geom_angle_atom_site_label_1
    _geom_angle_atom_site_label_2
    _geom_angle_atom_site_label_3
    _geom_angle_site_symmetry_1
    _geom_angle_site_symmetry_3
    _geom_angle
    _geom_angle_publ_flag
    C17 O2 C18 . . 114.39(12) ?
    C27 O4 C28 . . 115.36(12) ?
    C37 O6 C38 . . 114.49(12) ?
    C10 C1 C21 . . 126.32(13) ?
    C10 C1 C31 . . 119.49(13) ?
    C31 C1 C21 . . 114.16(12) ?
    C1 C10 H10 . . 115.2 ?
    C1 C10 C11 . . 129.60(13) ?
    C11 C10 H10 . . 115.2 ?
    C12 C11 C10 . . 124.65(13) ?
    C16 C11 C10 . . 117.39(13) ?
    C16 C11 C12 . . 117.95(13) ?
    C11 C12 H12 . . 119.6 ?
    C13 C12 C11 . . 120.77(14) ?
    C13 C12 H12 . . 119.6 ?
    C12 C13 H13 . . 119.8 ?
    C12 C13 C14 . . 120.47(14) ?
    C14 C13 H13 . . 119.8 ?
    C13 C14 C15 . . 119.48(13) ?
    C13 C14 C17 . . 117.72(13) ?
    C15 C14 C17 . . 122.80(13) ?
    C14 C15 H15 . . 120.0 ?
    C16 C15 C14 . . 119.93(13) ?
    C16 C15 H15 . . 120.0 ?
    C11 C16 H16 . . 119.4 ?
    C15 C16 C11 . . 121.20(13) ?
    C15 C16 H16 . . 119.4 ?
    O1 C17 O2 . . 123.56(14) ?
    O1 C17 C14 . . 124.15(14) ?
    O2 C17 C14 . . 112.30(12) ?
    O2 C18 H18A . . 109.5 ?
    O2 C18 H18B . . 109.5 ?
    O2 C18 H18C . . 109.5 ?
    H18A C18 H18B . . 109.5 ?
    H18A C18 H18C . . 109.5 ?
    H18B C18 H18C . . 109.5 ?
    C22 C21 C1 . . 119.09(12) ?
    C22 C21 C26 . . 118.98(13) ?
    C26 C21 C1 . . 121.67(12) ?
    C21 C22 H22 . . 119.6 ?
    C23 C22 C21 . . 120.73(13) ?
    C23 C22 H22 . . 119.6 ?
    C22 C23 H23 . . 120.0 ?
    C22 C23 C24 . . 119.99(13) ?
    C24 C23 H23 . . 120.0 ?
    C23 C24 C27 . . 118.03(12) ?
    C25 C24 C23 . . 119.75(13) ?
    C25 C24 C27 . . 122.17(12) ?
    C24 C25 H25 . . 120.0 ?
    C26 C25 C24 . . 120.08(13) ?
    C26 C25 H25 . . 120.0 ?
    C21 C26 H26 . . 119.8 ?
    C25 C26 C21 . . 120.40(13) ?
    C25 C26 H26 . . 119.8 ?
    O3 C27 O4 . . 123.37(13) ?
    O3 C27 C24 . . 124.22(13) ?
    O4 C27 C24 . . 112.41(12) ?
    O4 C28 H28A . . 109.5 ?
    O4 C28 H28B . . 109.5 ?
    O4 C28 H28C . . 109.5 ?
    H28A C28 H28B . . 109.5 ?
    H28A C28 H28C . . 109.5 ?
    H28B C28 H28C . . 109.5 ?
    C32 C31 C1 . . 120.65(12) ?
    C36 C31 C1 . . 121.06(13) ?
    C36 C31 C32 . . 118.29(12) ?
    C31 C32 H32 . . 119.4 ?
    C33 C32 C31 . . 121.24(13) ?
    C33 C32 H32 . . 119.4 ?
    C32 C33 H33 . . 120.1 ?
    C32 C33 C34 . . 119.78(13) ?
    C34 C33 H33 . . 120.1 ?
    C33 C34 C37 . . 123.26(13) ?
    C35 C34 C33 . . 119.49(13) ?
    C35 C34 C37 . . 117.24(13) ?
    C34 C35 H35 . . 119.8 ?
    C36 C35 C34 . . 120.39(13) ?
    C36 C35 H35 . . 119.8 ?
    C31 C36 H36 . . 119.6 ?
    C35 C36 C31 . . 120.81(13) ?
    C35 C36 H36 . . 119.6 ?
    O5 C37 O6 . . 123.55(13) ?
    O5 C37 C34 . . 124.19(14) ?
    O6 C37 C34 . . 112.26(12) ?
    O6 C38 H38A . . 109.5 ?
    O6 C38 H38B . . 109.5 ?
    O6 C38 H38C . . 109.5 ?
    H38A C38 H38B . . 109.5 ?
    H38A C38 H38C . . 109.5 ?
    H38B C38 H38C . . 109.5 ?
loop_
    _geom_hbond_atom_site_label_D
    _geom_hbond_atom_site_label_H
    _geom_hbond_atom_site_label_A
    _geom_hbond_site_symmetry_A
    _geom_hbond_distance_DH
    _geom_hbond_distance_HA
    _geom_hbond_distance_DA
    _geom_hbond_angle_DHA
    C10 H10 O5 3_565 0.95 2.51 3.4082(18) 158.8
    C18 H18B O4 2_855 0.98 2.72 3.5520(19) 143.6
    C28 H28C O6 4_666 0.98 2.85 3.769(2) 156.2
    C38 H38A O1 2_645 0.98 2.79 3.275(2) 111.1
    C38 H38B O3 4_465 0.98 2.57 3.339(2) 134.8
    C38 H38C O2 3_665 0.98 2.66 3.595(2) 158.8
_shelx_space_group_comment
;
The symmetry employed for this shelxl refinement is uniquely defined
by the following loop, which should always be used as a source of
symmetry information in preference to the above space-group names.
They are only intended as comments.
;
_shelx_estimated_absorpt_T_min     0.963
_shelx_estimated_absorpt_T_max     0.994
_shelx_hkl_file
;
  -1   0   0   38.20    1.13
   1   0   0   36.94    0.97
   1   0   0   37.40    1.15
  -1   0   0   36.90    1.06
  -2   0   0   98.36    2.69
   2   0   0  100.12    2.83
   2   0   0  103.17    2.46
  -2   0   0  101.26    2.61
   3   0   0  196.69    5.02
   3   0   0  201.62    4.46
  -3   0   0  194.29    4.69
  -3   0   0  190.93    4.77
  -4   0   0  440.11    9.79
   4   0   0  446.06   10.16
   4   0   0  436.98    9.34
  -4   0   0  446.30    9.70
  -5   0   0  356.19    8.31
  -5   0   0  347.87    8.52
   5   0   0  341.08    8.89
   6   0   0    7.22    1.62
  -6   0   0    4.92    1.36
   7   0   0   12.83    2.09
  -7   0   0   16.10    1.97
  -8   0   0   19.94    2.28
   1  -1   0 1191.19   23.07
   1   1   0 1175.12   22.59
  -1  -1   0 1174.94   21.96
  -1  -1   0 1161.99   22.66
   1  -1   0 1175.93   22.56
  -1   1   0 1185.26   22.66
  -2   1   0  646.29   12.66
   2   1   0  651.19   12.80
   2  -1   0  637.25   13.01
  -2  -1   0  649.39   12.93
  -2  -1   0  635.62   12.62
  -2   1   0  648.35   12.79
   2  -1   0  648.51   13.00
  -3   1   0  159.64    3.93
  -3  -1   0  158.09    4.12
  -3  -1   0  163.86    4.11
   3  -1   0  161.87    4.33
   3  -1   0  162.16    3.89
   3   1   0  148.20    4.23
  -3   1   0  154.02    4.13
   3   1   0  164.69    3.61
   4  -1   0   13.43    1.42
   4  -1   0   13.19    1.05
   4   1   0   13.46    1.45
  -4   1   0   11.86    1.12
  -4  -1   0   11.55    1.23
  -4  -1   0   13.04    1.21
  -4   1   0   10.20    1.27
   5   1   0   66.50    3.27
   5  -1   0   66.94    3.22
  -5  -1   0   67.42    2.96
  -5  -1   0   70.50    2.84
  -5   1   0   69.64    2.75
  -5   1   0   67.38    3.05
  -6   1   0  141.63    4.87
   6   1   0  136.97    5.19
  -6  -1   0  146.55    4.98
   6  -1   0  148.07    5.28
  -7   1   0    0.91    1.10
   7   1   0   -2.45    1.18
   7  -1   0   -0.23    1.32
  -7  -1   0    1.36    1.11
  -8  -1   0    1.37    0.95
  -8   1   0    0.78    0.96
   0  -2   0  561.05   10.99
   0  -2   0  566.64   11.21
   0   2   0  562.27   10.67
  -1   2   0    7.92    0.54
   1  -2   0    6.65    0.61
  -1   2   0    9.23    0.74
  -1  -2   0    8.16    0.62
  -1  -2   0    7.28    0.61
   1  -2   0    7.94    0.65
   1   2   0    8.32    0.67
  -2  -2   0   16.75    1.04
   2   2   0   18.01    1.15
  -2  -2   0   16.57    1.09
   2  -2   0   14.96    1.11
   2  -2   0   15.99    1.10
  -2   2   0   15.89    1.06
  -2   2   0   17.62    0.96
   3   2   0  172.62    4.63
  -3   2   0  178.80    4.21
  -3  -2   0  175.41    4.47
  -3   2   0  175.37    4.47
   3  -2   0  178.88    4.35
  -3  -2   0  170.13    4.39
   3  -2   0  175.09    4.61
   3   2   0  179.70    3.77
  -4  -2   0  116.67    3.60
  -4   2   0  118.71    3.74
   4  -2   0  115.35    3.35
   4  -2   0  115.51    3.86
  -4   2   0  123.49    3.40
   4   2   0  106.42    3.76
  -4  -2   0  119.45    3.72
  -5   2   0  170.81    5.11
  -5  -2   0  167.21    4.88
   5   2   0  156.69    5.21
  -5  -2   0  160.44    4.94
   5  -2   0  164.58    5.28
   6   2   0   62.06    3.47
  -6  -2   0   68.89    3.07
  -6  -2   0   66.95    3.24
  -6   2   0   67.50    3.20
   6  -2   0   60.26    3.28
  -7  -2   0   13.19    1.80
  -7   2   0   13.83    1.88
   7  -2   0   12.73    2.04
   7   2   0   11.56    1.98
  -8  -2   0    4.21    1.30
  -8   2   0   -1.12    0.82
   0  -3   0    0.74    0.29
   0   3   0    0.43    0.29
   0  -3   0    1.07    0.32
  -1   3   0 1415.33   26.38
  -1  -3   0 1400.14   27.21
   1  -3   0 1404.71   27.70
   1   3   0 1416.57   27.03
  -1   3   0 1426.68   27.09
  -1  -3   0 1399.71   26.31
   2  -3   0  435.08    9.15
   2  -3   0  430.41    8.99
  -2   3   0  438.48    8.68
  -2   3   0  430.49    8.85
  -2  -3   0  424.50    9.07
  -2  -3   0  432.04    8.78
   2   3   0  429.67    9.08
  -3  -3   0  822.87   16.38
  -3   3   0  833.33   16.40
  -3  -3   0  822.25   16.82
   3   3   0  830.56   16.95
  -3   3   0  818.83   16.45
   3  -3   0  820.50   16.85
   3  -3   0  829.84   16.94
  -4   3   0   15.66    1.46
   4  -3   0   16.44    1.51
  -4  -3   0   16.21    1.45
  -4  -3   0   15.69    1.43
  -4   3   0   16.52    1.24
   4   3   0   14.05    1.52
   4  -3   0   15.88    1.29
  -5  -3   0    1.69    1.03
   5   3   0    0.46    1.10
  -5  -3   0    0.84    1.07
   5  -3   0   -0.78    1.09
  -5   3   0    1.05    0.96
   6   3   0    1.84    1.34
  -6  -3   0    3.12    1.23
  -6  -3   0    3.52    1.26
   6  -3   0    3.76    1.32
  -6   3   0    3.72    1.14
   7   3   0    5.27    1.60
  -7  -3   0    5.42    1.43
   7  -3   0    4.61    1.61
  -7   3   0    4.32    1.26
  -8  -3   0    0.93    1.00
   0  -4   0  729.61   14.60
   0  -4   0  724.59   14.27
   0   4   0  731.42   13.97
  -1  -4   0 4215.68   80.48
  -1   4   0 4238.30   79.41
   1  -4   0 4236.66   81.98
   1   4   0 4228.38   83.40
   1   4   0 4295.74   84.02
  -1  -4   0 4217.17   84.25
  -2  -4   0  782.91   15.33
  -2  -4   0  781.68   15.87
   2  -4   0  789.58   16.08
  -2   4   0  788.83   15.40
   2  -4   0  787.30   15.66
  -2   4   0  789.33   15.35
   2   4   0  783.63   15.77
   3  -4   0   11.59    1.07
   3   4   0    9.69    1.14
  -3   4   0   10.49    0.79
  -3  -4   0   10.13    1.05
   3  -4   0    8.74    1.01
  -3  -4   0    9.62    1.04
  -3   4   0    8.19    1.01
  -4  -4   0   13.54    1.35
  -4   4   0   12.59    1.42
   4   4   0   13.98    1.50
  -4  -4   0   13.28    1.37
  -4   4   0   13.87    1.07
   4  -4   0   14.66    1.31
   4  -4   0   12.25    1.38
   5  -4   0   12.39    1.66
  -5   4   0   10.87    1.48
  -5  -4   0   12.98    1.60
   5   4   0   12.19    1.70
  -5  -4   0   13.46    1.57
   6  -4   0    9.50    1.69
  -6  -4   0    9.30    1.57
  -6  -4   0    7.12    1.39
   6   4   0    9.06    1.75
  -6   4   0    9.15    1.57
   7  -4   0    7.03    1.64
  -7  -4   0    6.06    1.46
  -7   4   0    5.04    1.40
   7   4   0    5.42    1.60
  -8  -4   0    5.57    1.35
   0  -5   0    0.27    0.60
   0   5   0   -0.18    0.64
   0  -5   0    0.49    0.49
   1   5   0 5446.26  108.54
  -1  -5   0 5457.58  103.00
  -1   5   0 5055.61  106.01
   1   5   0 5593.96  103.98
   1  -5   0 5409.79  104.93
  -1  -5   0 5545.57  108.33
   2  -5   0  956.02   18.88
  -2   5   0  971.99   18.59
  -2  -5   0  958.04   19.18
   2   5   0  962.07   19.02
  -2  -5   0  963.38   18.53
  -2   5   0  941.88   18.59
   2  -5   0  946.38   19.47
  -3   5   0  265.67    5.73
  -3   5   0  258.94    6.26
  -3  -5   0  265.05    6.39
  -3  -5   0  262.46    6.16
   3  -5   0  261.43    6.26
   3   5   0  261.13    6.41
   3  -5   0  265.54    6.38
  -4   5   0  339.53    8.14
  -4   5   0  348.58    7.49
   4   5   0  336.63    8.34
   4  -5   0  331.00    8.19
   4  -5   0  340.95    8.14
  -4  -5   0  345.11    8.06
  -4  -5   0  341.89    8.25
  -5  -5   0   37.96    2.38
  -5  -5   0   38.46    2.32
   5  -5   0   43.11    2.36
   5   5   0   39.88    2.73
   5  -5   0   41.52    2.58
  -5   5   0   42.03    2.41
   6  -5   0   15.12    1.92
  -6  -5   0   14.03    1.78
  -6  -5   0   12.98    1.70
   6   5   0   12.82    1.93
  -6   5   0   13.11    1.69
  -7   5   0    7.45    1.46
   7   5   0    4.65    1.70
  -7  -5   0    5.81    1.48
   7  -5   0    7.71    1.66
  -8  -5   0   43.98    2.97
   0   6   0    3.53    0.77
   0  -6   0    6.75    0.70
   0  -6   0    2.78    0.65
  -1  -6   0   71.22    1.98
   1  -6   0   67.74    2.31
  -1   6   0   71.80    2.31
   1   6   0   72.30    2.22
  -1  -6   0   67.68    2.18
   1   6   0   72.93    2.14
   2  -6   0   17.77    1.11
   2  -6   0   15.87    1.19
  -2   6   0   18.86    0.90
  -2  -6   0   16.76    1.16
  -2  -6   0   17.30    0.68
  -2  -6   0   18.73    1.39
  -2   6   0   17.74    1.26
   2   6   0   17.15    1.28
   3  -6   0  438.90    9.62
  -3   6   0  440.95    9.60
   3   6   0  440.36    9.80
  -3   6   0  439.18    9.03
   3  -6   0  431.96    9.89
  -3  -6   0  443.76    9.86
  -3  -6   0  441.15    9.50
   4  -6   0    2.60    1.03
  -4   6   0    0.73    0.99
  -4  -6   0    3.33    1.09
   4   6   0    2.33    1.16
   4  -6   0    2.12    1.00
  -4  -6   0    0.73    0.88
   5  -6   0    0.70    1.05
  -5   6   0    1.56    1.10
  -5  -6   0    1.06    1.11
   5   6   0    2.26    1.32
  -5  -6   0    1.06    1.04
   5  -6   0    1.16    1.15
   6  -6   0  120.30    4.70
   6   6   0  114.47    4.77
  -6   6   0  121.53    4.62
  -6  -6   0  126.43    4.64
  -6  -6   0  119.22    4.46
   7  -6   0   -0.90    1.27
   7   6   0   -0.47    1.36
  -7  -6   0    0.44    1.06
  -7   6   0    0.45    1.08
   0  -7   0    0.38    0.52
   0   7   0    0.15    0.67
   0  -7   0   -0.28    0.53
   1   7   0   14.79    1.11
   1   7   0   15.09    1.06
  -1   7   0   15.38    1.11
   1  -7   0   13.87    1.11
  -1  -7   0   13.40    0.95
  -1  -7   0   14.85    1.11
  -2   7   0 2706.63   50.95
   2  -7   0 2650.94   52.58
  -2  -7   0 2668.08   51.65
   2   7   0 2679.48   51.19
  -2   7   0 2645.59   50.04
   2   7   0 2634.59   49.92
  -2  -7   0 2700.21   51.81
  -3   7   0   43.98    2.18
  -3  -7   0   40.14    2.15
   3  -7   0   42.63    1.96
  -3  -7   0   41.19    1.95
   3  -7   0   43.02    2.19
   3   7   0   39.25    2.10
  -3   7   0   44.13    1.54
  -4  -7   0   43.43    2.39
   4   7   0   57.35    2.81
  -4  -7   0   54.82    2.62
  -4   7   0   53.33    2.65
   4  -7   0   50.87    2.46
   4  -7   0   55.89    2.66
  -5  -7   0   53.42    2.74
   5   7   0   54.39    3.05
  -5  -7   0   54.35    2.90
   5  -7   0   54.04    2.74
   5  -7   0   63.51    2.99
  -5   7   0   53.80    2.86
  -6   7   0   10.31    1.65
   6  -7   0   11.61    1.80
  -6  -7   0   13.56    1.77
   6   7   0   12.75    1.95
  -6  -7   0   12.67    1.74
  -7  -7   0   18.03    2.05
   7   7   0   13.43    2.27
   7  -7   0   15.27    2.11
  -7   7   0   15.79    2.06
  -7  -7   0   17.12    1.99
   0   8   0 1861.63   35.19
   0  -8   0 1864.20   36.82
   0  -8   0 1867.90   36.04
  -1  -8   0 1157.58   22.87
  -1  -8   0 1147.41   22.80
   1  -8   0 1120.51   23.28
   1   8   0 1168.14   22.40
  -1   8   0 1143.87   22.20
   1   8   0 1144.96   22.11
  -2   8   0    3.95    0.88
   2   8   0    3.48    0.79
  -2  -8   0    4.57    0.53
   2  -8   0    3.92    1.01
  -2  -8   0    4.17    0.89
   2   8   0    5.60    0.94
  -2   8   0    5.78    0.61
  -3  -8   0   72.45    2.72
   3  -8   0   66.62    2.86
  -3  -8   0   73.72    2.87
   3  -8   0   71.47    2.61
  -3   8   0   67.11    2.74
   3   8   0   68.10    2.78
  -3   8   0   69.58    2.08
   4  -8   0  115.34    4.02
   4   8   0  109.30    4.00
  -4  -8   0  109.75    3.79
  -4   8   0  103.94    3.86
   4  -8   0  114.88    3.77
  -4  -8   0  115.58    4.09
  -5  -8   0    3.57    1.19
  -5   8   0    1.21    1.09
   5  -8   0    0.43    1.10
  -5  -8   0    0.38    1.03
   5  -8   0    0.97    1.10
   5   8   0    2.75    1.38
  -6   8   0   44.51    2.80
   6  -8   0   43.41    2.81
  -6  -8   0   42.69    2.82
  -6  -8   0   44.21    2.75
   6   8   0   38.16    2.90
  -7  -8   0    1.96    1.22
   7  -8   0   -1.75    0.94
   7   8   0    0.44    1.46
  -7  -8   0    1.90    1.14
  -7   8   0   -0.65    1.00
   0   9   0    0.18    0.79
   0  -9   0    1.50    0.68
   0  -9   0    0.81    0.58
  -1   9   0   16.15    1.28
  -1  -9   0   18.74    1.26
   1  -9   0   20.39    1.47
   1   9   0   19.50    1.37
   1   9   0   16.84    1.23
  -1  -9   0   20.48    1.33
   2   9   0 1228.09   24.05
   2   9   0 1231.72   24.41
  -2   9   0 1221.66   24.15
  -2   9   0 1264.47   24.07
  -2  -9   0 1249.66   24.41
   2  -9   0 1221.49   25.36
  -2  -9   0 1214.65   24.82
  -3  -9   0  236.75    6.36
  -3   9   0  241.13    6.22
   3   9   0  246.58    6.17
   3  -9   0  247.13    6.56
   3   9   0  247.07    6.28
   3  -9   0  242.60    5.97
   4  -9   0   14.05    1.44
   4  -9   0   14.78    1.75
  -4  -9   0   11.04    1.41
  -4  -9   0   11.71    1.58
  -4   9   0   10.50    1.57
   4   9   0   15.12    1.65
  -5  -9   0   23.99    1.96
   5  -9   0   26.34    2.14
   5  -9   0   25.59    2.03
   5   9   0   26.64    2.24
  -5  -9   0   28.20    2.27
  -5   9   0   25.90    2.09
  -6   9   0   67.71    3.47
  -6  -9   0   68.83    3.36
   6   9   0   69.85    3.77
   6  -9   0   65.19    3.39
  -6  -9   0   66.28    3.49
  -7   9   0    4.73    1.35
   7  -9   0    4.77    1.48
   7   9   0    3.28    1.75
  -7  -9   0    5.60    1.48
  -7  -9   0    4.70    1.32
   0  10   0  250.62    6.18
   0 -10   0  261.73    5.98
   0 -10   0  253.72    6.19
  -1  10   0    8.24    1.12
  -1 -10   0    7.69    0.87
  -1 -10   0    5.26    0.90
   1  10   0    7.20    0.84
   1  10   0    8.42    1.06
   1 -10   0    8.04    1.15
   2  10   0  188.23    4.99
  -2 -10   0  189.95    5.15
   2 -10   0  183.64    5.34
  -2  10   0  181.61    5.05
   2  10   0  186.58    4.88
  -2 -10   0  195.29    4.47
   3 -10   0  181.74    4.79
  -3  10   0  175.71    5.12
   3 -10   0  173.76    5.31
   3  10   0  186.56    5.18
   3  10   0  179.68    5.06
   4 -10   0   29.02    1.95
   4  10   0   28.23    2.06
   4 -10   0   26.93    2.13
  -4  10   0   28.10    2.14
  -4 -10   0   29.69    2.20
  -4 -10   0   28.95    2.13
   4  10   0   30.73    2.28
   5 -10   0    1.54    1.22
  -5 -10   0    1.84    1.11
   5  10   0    1.50    1.27
  -5 -10   0    1.63    1.16
   5 -10   0    3.41    1.12
  -5  10   0    2.05    1.17
  -6 -10   0    5.61    1.47
  -6 -10   0    5.16    1.46
   6  10   0    3.97    1.58
  -6  10   0    6.11    1.46
   6 -10   0    4.08    1.42
   7 -10   0    0.62    1.09
   7  10   0    1.46    1.59
  -7  10   0    0.62    1.15
  -7 -10   0    0.10    1.11
  -7 -10   0   -0.24    1.05
   0 -11   0   -1.00    0.71
   0  11   0    0.07    0.87
   0 -11   0    0.64    0.62
   1  11   0    1.25    0.94
  -1  11   0    0.22    0.97
  -1 -11   0    0.08    0.77
  -1 -11   0    0.03    0.64
   1 -11   0    0.64    0.85
   1  11   0    0.28    0.60
   2 -11   0  111.41    3.92
  -2 -11   0  118.93    3.83
  -2 -11   0  119.73    3.22
   2  11   0  116.64    3.59
  -2  11   0  116.18    3.81
   2  11   0  119.19    3.77
  -3  11   0  111.70    4.04
   3 -11   0  109.11    4.05
   3 -11   0  113.75    3.47
   3  11   0  111.22    3.79
  -3 -11   0  112.46    3.95
   3  11   0  105.73    3.75
   4 -11   0   50.83    2.46
  -4 -11   0   50.07    2.86
  -4  11   0   49.68    2.79
   4  11   0   48.18    2.85
   4 -11   0   49.20    2.81
   4  11   0   52.79    2.65
   5 -11   0    6.66    1.31
   5  11   0    7.82    1.61
  -5 -11   0    6.96    1.40
   5  11   0    5.65    1.34
  -5  11   0    6.97    1.45
  -5 -11   0    6.54    1.58
   5 -11   0    5.29    1.47
  -6  11   0   17.35    2.03
  -6 -11   0   17.85    2.05
   6 -11   0   16.70    1.88
   6 -11   0   18.62    2.11
   6  11   0   17.54    2.16
  -6 -11   0   17.04    1.98
   7  11   0    6.09    1.89
  -7  11   0    7.13    1.52
  -7 -11   0    9.32    1.83
  -7 -11   0    7.77    1.68
   0  12   0   13.50    1.51
   0 -12   0   11.76    1.30
   0 -12   0   11.36    1.11
   1  12   0  565.71   12.05
  -1 -12   0  559.13   12.17
  -1  12   0  545.95   12.03
   1 -12   0  550.41   12.53
  -1 -12   0  563.67   12.10
  -2 -12   0   29.37    1.95
  -2 -12   0   29.52    1.56
   2 -12   0   25.38    1.98
   2  12   0   30.10    1.97
   2  12   0   28.35    1.97
  -2  12   0   23.10    1.92
   3  12   0   12.18    1.56
   3 -12   0   12.09    1.22
   3 -12   0   10.12    1.76
  -3  12   0   12.05    1.73
  -3 -12   0   11.70    1.64
   3  12   0   11.39    1.50
   4 -12   0    6.19    1.56
   4  12   0    7.37    1.55
   4  12   0    9.69    1.53
  -4  12   0    8.37    1.44
  -4 -12   0    8.71    1.61
   4 -12   0   10.32    1.33
   5  12   0   32.30    2.54
  -5  12   0   26.45    2.20
   5 -12   0   29.79    2.46
  -5 -12   0   31.76    2.47
   5  12   0   31.58    2.35
   6  12   0    1.47    1.11
   6  12   0   -1.04    1.33
  -6  12   0    1.10    1.09
   6 -12   0    0.81    1.28
  -6 -12   0    1.23    1.18
   7  12   0   16.07    2.14
   7  12   0   16.05    2.53
  -7 -12   0   19.73    2.40
   0  13   0   -0.08    1.14
   0 -13   0    0.47    0.78
   0 -13   0   -0.05    0.97
   1 -13   0   10.86    1.49
  -1 -13   0   14.07    1.34
  -1  13   0   10.32    1.56
   1  13   0   11.71    1.57
  -1 -13   0   11.33    1.38
   2 -13   0   21.28    1.95
   2  13   0   22.04    1.65
  -2  13   0   20.69    1.93
   2  13   0   22.12    1.81
  -2 -13   0   21.86    1.87
   3  13   0    7.12    1.48
  -3  13   0    3.80    1.37
   3  13   0    5.12    1.42
  -3 -13   0    5.81    1.34
   3 -13   0    1.58    1.48
   4  13   0   54.25    2.90
   4  13   0   48.09    2.74
  -4 -13   0   49.11    2.85
   4 -13   0   52.25    2.99
  -4  13   0   51.14    2.88
   5  13   0    1.71    1.36
   5 -13   0    1.93    1.39
  -5  13   0    0.95    1.12
   5  13   0    1.81    1.14
  -5 -13   0    0.81    1.12
  -6 -13   0   38.88    2.91
   6  13   0   39.13    2.69
   6  13   0   42.40    3.12
   6 -13   0   37.05    2.84
  -6  13   0   39.94    2.82
   7  13   0    7.71    1.97
   0  14   0  123.77    4.26
   0 -14   0  123.77    4.20
   0 -14   0  132.53    3.96
  -1 -14   0    7.19    1.17
   1  14   0    7.21    1.53
  -1  14   0    6.35    1.39
   1 -14   0    5.16    1.43
  -1 -14   0    4.84    1.18
  -2 -14   0  224.16    6.30
  -2  14   0  220.87    6.31
   2  14   0  219.29    6.14
   2 -14   0  218.38    6.57
   2  14   0  225.62    5.83
   3  14   0  502.77   11.58
   3  14   0  513.51   11.51
  -3  14   0  490.63   11.69
  -3 -14   0  492.09   11.91
   3 -14   0  507.97   12.36
   4 -14   0  134.34    5.03
   4  14   0  129.88    4.65
   4  14   0  131.95    4.72
  -4  14   0  128.57    4.77
  -4 -14   0  137.60    4.94
  -5 -14   0    0.83    1.31
   5 -14   0    1.24    1.44
   5  14   0    3.49    1.30
  -5  14   0    1.41    1.08
   5  14   0    2.42    1.45
   6  14   0   -0.82    1.18
  -6 -14   0    2.10    1.32
  -6  14   0    0.06    1.01
   6  14   0   -1.84    1.23
   6 -14   0    0.12    1.08
   0  15   0   -1.45    1.29
   0 -15   0    0.22    1.02
   0 -15   0    0.24    0.88
   1 -15   0   10.81    1.75
  -1 -15   0   14.45    1.54
  -1  15   0   13.31    1.74
   1  15   0   13.79    1.74
  -1 -15   0   12.93    1.48
   2  15   0   26.64    2.26
  -2 -15   0   26.24    2.05
  -2  15   0   25.91    2.28
   2 -15   0   26.03    2.27
   3 -15   0   93.05    4.00
  -3 -15   0   91.04    3.78
   3  15   0   81.90    3.69
  -3  15   0   91.68    3.82
   4  15   0  156.46    5.34
   4 -15   0  146.25    5.63
   4  15   0  163.50    5.31
  -4  15   0  159.24    5.45
  -4 -15   0  163.17    5.58
   5  15   0    4.50    1.56
   5  15   0    2.34    1.27
  -5 -15   0    3.41    1.33
   5 -15   0    2.38    1.36
  -5  15   0    2.63    1.34
   6  15   0   -2.07    1.06
  -6  15   0    0.56    1.14
   6  15   0   -0.70    1.35
  -6 -15   0   -0.11    1.29
   6 -15   0    2.41    1.48
   0 -16   0   -0.03    0.96
   0  16   0    1.44    1.51
   0 -16   0    0.53    1.27
  -1  16   0   42.46    2.88
  -1 -16   0   46.53    2.50
   1 -16   0   44.16    2.91
   1  16   0   46.22    2.83
  -1 -16   0   48.08    2.50
  -2  16   0   39.05    2.58
  -2 -16   0   35.15    2.43
   2  16   0   38.02    2.73
   2 -16   0   36.05    2.76
   3  16   0    5.03    1.49
  -3  16   0    8.27    1.58
   3 -16   0    7.44    1.68
  -3 -16   0    9.09    1.61
   4 -16   0   29.23    2.70
  -4  16   0   30.17    2.48
   4  16   0   30.36    2.45
  -4 -16   0   32.27    2.60
   5  16   0    9.54    1.76
   5 -16   0   12.87    2.14
  -5  16   0    8.38    1.68
  -5 -16   0    9.61    1.70
   6  16   0   17.35    2.30
   6 -16   0   20.56    2.48
  -6 -16   0   20.80    2.52
  -6  16   0   19.42    2.29
   0  17   0   -0.90    1.40
   0 -17   0    0.38    0.96
   0 -17   0    2.53    1.34
  -1 -17   0   44.86    2.55
   1  17   0   47.69    2.89
  -1 -17   0   42.86    2.61
   1 -17   0   45.15    2.88
  -1  17   0   43.44    2.90
   2 -17   0    2.54    1.35
   2  17   0    4.89    1.45
  -2 -17   0    4.29    1.30
  -2  17   0    2.39    1.29
   3  17   0   -0.82    1.08
  -3  17   0   -1.06    1.18
  -3 -17   0   -0.87    0.94
   3 -17   0   -1.95    1.06
  -4 -17   0   27.40    2.51
   4 -17   0   25.54    2.57
   4  17   0   24.51    2.34
  -4  17   0   25.28    2.39
   5 -17   0   -1.30    1.25
  -5  17   0    1.89    1.29
  -5 -17   0    1.12    1.33
   5  17   0   -1.28    1.10
   6 -17   0    5.57    1.56
   6  17   0    2.40    1.35
   0  18   0  125.83    4.70
   0 -18   0  128.62    4.33
   0 -18   0  125.70    4.64
  -1 -18   0    0.48    0.93
  -1 -18   0    0.79    1.11
   1  18   0   -1.22    1.36
   1 -18   0   -0.51    1.25
  -1  18   0    1.50    1.37
   2  18   0    4.67    1.58
  -2 -18   0    4.34    1.26
   2 -18   0    8.52    1.81
  -2  18   0    4.20    1.54
  -3  18   0   -0.07    1.13
   3 -18   0   -1.36    1.34
  -3 -18   0    0.67    1.08
   3  18   0   -0.35    1.30
  -4  18   0    2.75    1.39
   4  18   0    0.92    1.18
   4 -18   0   -0.38    1.32
  -4 -18   0    0.80    1.09
  -5 -18   0   16.15    2.41
  -5  18   0   17.74    2.28
   5 -18   0   18.37    2.42
   5  18   0   19.49    2.43
   0 -19   0   -0.22    1.19
   0  19   0    0.18    1.24
   0 -19   0    0.88    1.03
   1  19   0   -0.38    1.24
  -1  19   0   -0.35    1.32
   1 -19   0   -1.71    1.20
  -1 -19   0   -0.66    1.03
  -1 -19   0    0.01    1.06
  -2  19   0    7.32    1.65
   2  19   0    5.91    1.72
  -2 -19   0    7.17    1.50
   2 -19   0    4.94    1.72
   3 -19   0   53.57    3.48
  -3 -19   0   59.11    3.36
  -3  19   0   55.08    3.33
   3  19   0   55.72    3.28
  -4 -19   0   17.20    2.23
   4  19   0   13.12    2.19
   4 -19   0   15.57    2.37
  -4  19   0   14.37    2.08
  -5 -19   0   70.77    3.93
  -5  19   0   68.02    3.85
   5  19   0   69.32    3.95
   5 -19   0   67.00    4.13
   0 -20   0    0.94    1.05
   0  20   0    0.03    1.25
   0 -20   0    0.54    1.28
  -1 -20   0  106.87    4.28
   1  20   0  107.99    4.69
   1 -20   0  110.52    4.69
  -1  20   0  111.17    4.61
   2 -20   0    0.28    1.40
  -2 -20   0   -2.04    0.95
   2  20   0    1.43    1.53
  -2  20   0    1.01    1.26
  -3 -20   0   12.70    1.97
   3 -20   0   12.87    2.05
  -3  20   0   14.06    2.02
   3  20   0   13.02    2.10
  -4  20   0    5.54    1.70
  -4 -20   0    7.55    1.64
   4 -20   0    3.56    1.70
   4  20   0    4.26    1.65
   5  20   0    2.47    1.47
   0  21   0    0.12    1.38
   0 -21   0   -0.74    1.16
   1 -21   0    4.84    1.54
  -1  21   0    7.32    1.78
  -1 -21   0    4.62    1.45
   1  21   0    5.47    1.78
  -2  21   0    4.72    1.63
   2  21   0    3.16    1.56
   2 -21   0    5.92    1.67
  -2 -21   0    3.69    1.40
   3 -21   0    0.57    1.50
   3  21   0    0.93    1.48
  -3  21   0    2.50    1.40
  -3 -21   0    3.85    1.41
   4 -21   0    3.83    1.59
  -4 -21   0    2.18    1.60
  -4  21   0    1.13    1.33
   4  21   0    2.95    1.67
   0  22   0   22.00    2.45
   0 -22   0   19.02    2.21
  -1 -22   0   12.34    1.81
   1 -22   0   11.19    1.97
   1  22   0   12.72    2.21
  -1  22   0   15.69    2.06
   2 -22   0    4.63    1.62
   2  22   0    4.58    1.86
  -2  22   0    5.13    1.62
  -2 -22   0    4.60    1.48
  -3  22   0   -0.71    1.34
   3 -22   0   -0.60    1.47
  -3 -22   0    1.65    1.11
   3  22   0   -2.41    1.36
   4  22   0   19.70    2.53
   0  23   0    1.91    1.47
   0 -23   0    3.15    1.31
  -1 -23   0   18.04    2.03
   1 -23   0   15.83    2.29
  -1  23   0   15.16    2.20
   1  23   0   12.90    2.19
   2 -23   0    1.76    1.58
   2  23   0    5.16    1.95
  -2  23   0    5.89    1.68
  -2 -23   0    3.13    1.24
  -3 -23   0    5.72    1.47
   3 -23   0    3.43    1.79
   3  23   0    5.81    1.96
   0  24   0    2.08    1.65
  -1  24   0    1.48    1.47
   1 -24   0    3.34    1.37
   1  24   0    1.84    1.60
  -2  24   0   56.03    3.64
  -2 -24   0   55.68    3.30
   2 -24   0   54.41    3.76
   2  24   0   53.81    3.73
   0  25   0    1.49    1.44
   1 -25   0    8.20    1.84
  -8   0   1   -1.89    0.86
   7   0  -1   -2.77    1.06
  -7   0   1    1.40    1.19
  -6   0   1   -0.76    0.96
   6   0  -1    0.07    1.20
  -5   0   1   -0.63    0.72
   5   0  -1    0.44    1.03
  -5   0   1   -2.18    0.88
   4   0  -1   -0.14    0.51
  -4   0   1   -0.72    0.63
   4   0  -1   -0.63    0.79
  -4   0   1   -0.23    0.79
   3   0  -1    0.25    0.67
   3   0  -1   -0.25    0.45
  -3   0   1    0.18    0.54
  -3   0   1    0.36    0.63
  -2   0   1   -0.88    0.51
   2   0  -1   -0.04    0.40
   2   0  -1   -0.11    0.51
  -2   0   1    0.00    0.43
   1   0  -1   -0.03    0.23
   1   0  -1    0.59    0.28
  -1   0   1   -0.24    0.27
  -1   0   1   -0.17    0.22
   1   0   1   -0.46    0.27
   1   0   1   -0.34    0.37
  -1   0  -1   -1.16    0.30
  -1   0  -1   -0.69    0.37
  -2   0  -1    0.27    0.52
   2   0   1   -0.61    0.56
  -2   0  -1   -0.18    0.48
   2   0   1    0.10    0.43
  -3   0  -1    0.09    0.60
  -3   0  -1    0.52    0.64
   3   0   1   -0.10    0.44
   3   0   1    0.42    0.66
  -4   0  -1    0.17    0.81
   4   0   1    0.15    0.93
  -4   0  -1    0.72    0.76
   4   0   1    0.10    0.54
  -5   0  -1   -0.69    0.96
  -5   0  -1    2.20    0.99
   5   0   1   -0.04    1.24
   6   0   1    0.45    1.33
  -6   0  -1    1.64    1.09
  -7   0  -1   -0.04    0.96
   7   0   1   -0.09    1.17
  -8   0  -1    2.66    1.06
  -8  -1   1    0.13    0.94
  -8   1   1   -0.10    0.95
  -7   1   1   44.19    2.92
  -7  -1   1   45.64    2.92
   7  -1  -1   43.48    3.16
   7   1  -1   43.54    3.12
   6   1  -1   16.05    1.99
  -6  -1   1   20.03    1.93
   6  -1  -1   19.57    2.08
  -6   1   1   17.57    1.83
   5  -1  -1    1.06    1.06
  -5  -1   1   -1.38    0.75
  -5  -1   1   -0.50    0.97
   5   1  -1   -0.24    1.00
  -5   1   1    0.91    0.83
  -5   1   1   -0.40    0.99
  -4  -1   1  276.42    6.48
   4   1  -1  262.89    6.85
  -4   1   1  273.79    6.28
  -4  -1   1  270.94    6.63
   4  -1  -1  276.39    6.24
   4  -1  -1  268.14    6.86
  -4   1   1  266.53    6.63
  -3   1   1    4.14    0.62
   3   1  -1    3.93    0.50
   3  -1  -1    4.61    0.67
   3  -1  -1    3.58    0.82
  -3   1   1    3.23    0.78
  -3  -1   1    4.05    0.70
   3   1  -1    3.50    0.82
  -3  -1   1    4.25    0.80
  -2  -1   1   28.47    1.27
  -2   1   1   30.61    1.12
  -2   1   1   28.44    1.31
  -2  -1   1   28.84    1.30
   2  -1  -1   29.94    1.45
   2   1  -1   30.82    0.99
   2   1  -1   29.08    1.44
   2  -1  -1   29.76    1.22
  -1  -1   1  613.70   12.13
  -1   1   1  621.20   12.13
   1   1  -1  618.12   12.12
  -1   1   1  617.49   11.83
  -1  -1   1  628.35   11.83
   1  -1  -1  626.46   12.35
   0  -1   1   37.38    0.93
   0  -1  -1   36.97    0.92
  -1  -1  -1  790.92   14.90
  -1   1  -1  793.83   14.94
  -1   1  -1  797.03   15.39
   1   1   1  795.81   15.69
   1  -1   1  794.68   15.35
   1  -1   1  796.44   15.67
  -1  -1  -1  799.39   15.47
   1   1   1  771.85   15.41
  -2   1  -1  122.29    3.04
   2  -1   1  120.67    2.96
   2   1   1  118.14    3.19
  -2  -1  -1  124.25    3.16
  -2  -1  -1  115.95    3.00
   2   1   1  123.27    2.73
   2  -1   1  121.84    3.19
  -2   1  -1  119.35    3.03
   3  -1   1  349.86    7.94
  -3  -1  -1  349.70    7.77
   3  -1   1  349.61    7.55
  -3   1  -1  346.55    7.64
   3   1   1  354.09    7.29
  -3  -1  -1  353.83    7.63
  -3   1  -1  350.89    7.65
   3   1   1  343.80    7.96
   4  -1   1  288.98    6.47
   4  -1   1  282.13    7.12
  -4   1  -1  281.24    6.68
  -4   1  -1  277.01    6.80
   4   1   1  272.88    7.10
  -4  -1  -1  283.92    6.82
  -4  -1  -1  283.74    6.80
  -5   1  -1  182.32    4.98
  -5   1  -1  171.25    5.18
   5  -1   1  171.74    5.42
  -5  -1  -1  179.39    5.13
   5   1   1  176.10    5.57
  -5  -1  -1  167.05    5.13
   6  -1   1  220.19    6.80
   6   1   1  212.77    6.85
  -6   1  -1  209.72    6.34
  -6  -1  -1  220.00    6.39
   7  -1   1    4.50    1.60
   7   1   1    9.76    1.97
  -7  -1  -1    7.82    1.62
  -7   1  -1    8.85    1.57
  -8  -1  -1    6.92    1.36
  -8   1  -1    6.93    1.40
  -8   2   1   14.19    2.06
  -8  -2   1   11.39    1.80
  -7   2   1    0.48    0.96
   7  -2  -1    1.44    1.31
  -7  -2   1    0.19    1.06
   7   2  -1    1.38    1.44
   6  -2  -1  144.48    5.17
  -6  -2   1  141.24    4.98
  -6   2   1  149.41    5.04
   6   2  -1  148.88    5.27
   5  -2  -1   78.67    3.47
   5   2  -1   76.88    3.41
  -5   2   1   82.20    3.37
  -5  -2   1   80.11    3.11
  -5  -2   1   82.72    3.29
  -4  -2   1   27.86    1.78
  -4  -2   1   30.81    1.75
  -4   2   1   29.47    1.50
   4  -2  -1   32.38    1.93
   4   2  -1   30.24    1.94
  -4   2   1   31.19    1.90
   4  -2  -1   29.55    1.61
   3  -2  -1 1099.67   21.78
  -3  -2   1 1081.90   21.61
   3  -2  -1 1073.17   21.79
  -3   2   1 1097.64   21.26
   3   2  -1 1107.66   21.33
   3   2  -1 1064.11   21.75
  -3   2   1 1091.59   21.18
  -3  -2   1 1074.88   21.16
  -2  -2   1    0.34    0.53
   2   2  -1    0.62    0.57
   2  -2  -1    0.14    0.53
   2  -2  -1    0.53    0.50
  -2   2   1   -0.33    0.51
  -2  -2   1   -0.32    0.46
  -2   2   1    0.17    0.37
   2   2  -1   -0.09    0.24
  -1   2   1  486.36    9.52
   1   2  -1  496.43    9.73
   1  -2  -1  494.93    9.97
  -1  -2   1  488.97    9.52
   0   2  -1   92.85    2.16
   0  -2   1   94.35    2.25
   0  -2  -1   94.69    2.15
   0  -2  -1   93.70    2.24
   0   2   1   92.16    2.11
  -1  -2  -1   14.22    0.88
   1  -2   1   12.76    0.81
  -1   2  -1   16.03    0.75
  -1   2  -1   14.68    0.96
   1   2   1   15.16    0.87
   1  -2   1   14.45    0.82
  -1  -2  -1   14.67    0.82
   2  -2   1   33.72    1.44
   2   2   1   36.43    0.99
  -2  -2  -1   35.55    1.38
  -2   2  -1   38.46    1.42
   2   2   1   37.92    1.66
  -2  -2  -1   33.26    1.46
   2  -2   1   34.19    1.42
  -2   2  -1   35.24    1.51
  -3  -2  -1   80.01    2.60
  -3   2  -1   81.64    2.70
  -3  -2  -1   79.16    2.63
   3   2   1   78.75    2.78
   3   2   1   82.50    1.99
   3  -2   1   83.89    2.79
   3  -2   1   79.06    2.49
  -3   2  -1   84.42    2.52
  -4  -2  -1  205.67    5.30
  -4   2  -1  203.87    5.10
   4   2   1  186.92    5.46
  -4   2  -1  207.03    5.37
   4  -2   1  194.06    5.46
   4  -2   1  200.22    5.00
  -4  -2  -1  196.88    5.25
  -5  -2  -1    0.55    0.97
   5   2   1    2.64    1.44
   5  -2   1    3.61    1.38
  -5   2  -1    2.36    0.95
  -5   2  -1    3.65    1.17
  -5  -2  -1    2.06    1.11
   6   2   1  102.89    4.48
  -6  -2  -1  109.24    4.07
   6  -2   1  109.34    4.49
  -6  -2  -1  109.84    4.21
  -6   2  -1  108.75    4.21
  -7  -2  -1   20.76    2.15
   7  -2   1   15.51    2.29
  -7   2  -1   19.98    2.14
   7   2   1   19.24    2.39
  -8   2  -1   15.00    2.05
  -8  -2  -1   16.11    2.04
  -8  -3   1   19.54    2.22
  -7   3   1    9.41    1.69
   7  -3  -1    9.69    1.86
   7   3  -1    7.95    1.80
  -7  -3   1   11.26    1.77
  -6  -3   1    2.98    1.17
  -6  -3   1    2.18    1.13
  -6   3   1    2.82    1.15
   6   3  -1    2.54    1.20
   6  -3  -1    1.71    1.32
   5  -3  -1  137.03    4.63
  -5  -3   1  138.06    4.46
  -5   3   1  132.40    4.45
   5   3  -1  137.51    4.69
  -5  -3   1  136.21    4.30
  -4  -3   1   74.92    2.76
  -4  -3   1   71.83    2.78
  -4   3   1   75.16    2.33
   4   3  -1   70.13    3.00
   4  -3  -1   68.05    2.88
   4  -3  -1   73.99    2.62
  -4   3   1   71.31    2.85
  -3   3   1   65.69    1.91
  -3  -3   1   60.43    2.30
   3   3  -1   66.83    2.50
   3  -3  -1   62.32    2.35
   3  -3  -1   65.90    2.24
  -3  -3   1   63.82    2.32
  -3   3   1   68.98    2.42
  -2   3   1  181.04    4.22
   2   3  -1  177.32    4.25
  -2  -3   1  170.47    4.12
   2  -3  -1  175.92    4.25
  -2   3   1  180.70    3.75
   2  -3  -1  177.07    4.24
  -2  -3   1  174.24    4.20
   1   3  -1   40.72    1.33
  -1  -3   1   39.67    1.07
  -1   3   1   37.35    1.52
  -1  -3   1   39.24    1.36
  -1  -3   1   39.81    1.46
   1  -3  -1   39.50    1.42
   0   3  -1  874.30   16.72
   0  -3   1  889.21   17.20
   0  -3  -1  900.08   17.18
   0  -3  -1  896.28   17.54
   0  -3   1  884.59   17.53
   0   3   1  877.47   16.68
  -1   3  -1   56.92    1.60
  -1  -3  -1   56.61    1.40
  -1  -3  -1   53.14    1.75
   1  -3   1   56.53    1.81
  -1  -3  -1   56.71    1.63
   1  -3   1   56.87    1.58
  -1   3  -1   58.34    1.79
   1   3   1   58.50    1.86
   2  -3   1  118.92    3.18
  -2   3  -1  125.94    3.22
  -2  -3  -1  121.48    3.31
  -2   3  -1  125.53    3.01
   2  -3   1  121.18    3.25
   2   3   1  126.19    3.35
  -2  -3  -1  127.18    3.10
  -3  -3  -1 1110.68   21.55
  -3   3  -1 1106.17   21.62
  -3   3  -1 1141.53   21.90
   3  -3   1 1104.26   22.19
   3   3   1 1115.95   21.83
  -3  -3  -1 1104.88   22.26
   3  -3   1 1125.80   22.43
   3   3   1 1065.63   22.31
  -4  -3  -1   25.47    1.76
   4  -3   1   24.96    1.60
  -4   3  -1   22.97    1.68
   4   3   1   26.37    1.95
  -4  -3  -1   24.31    1.82
   4  -3   1   28.71    1.96
  -4   3  -1   25.70    1.57
   5  -3   1    3.25    1.31
  -5   3  -1    1.41    1.06
  -5  -3  -1    0.68    1.02
  -5  -3  -1   -0.61    1.02
   5   3   1    2.19    1.26
   6  -3   1   18.78    2.09
  -6  -3  -1   18.22    1.90
  -6   3  -1   13.85    1.74
  -6  -3  -1   20.10    1.90
   6   3   1   17.47    2.01
  -7  -3  -1    9.76    1.62
   7  -3   1   12.52    2.10
   7   3   1   14.20    2.18
  -7   3  -1   15.34    1.97
  -8   3  -1    4.05    1.23
  -8  -3  -1    4.44    1.19
  -8  -4   1    3.47    1.14
   7  -4  -1    9.30    1.92
  -7  -4   1   10.56    1.73
   7   4  -1   12.05    2.06
  -7   4   1   11.39    1.84
  -6   4   1   62.56    3.20
   6   4  -1   60.72    3.34
   6  -4  -1   66.35    3.43
  -6  -4   1   71.23    3.19
  -6  -4   1   65.19    3.21
  -5   4   1   94.27    3.69
  -5  -4   1   98.98    3.63
   5   4  -1   87.79    3.72
   5  -4  -1   87.91    3.70
  -5  -4   1   90.68    3.47
  -4  -4   1   54.63    2.43
  -4   4   1   52.49    1.87
  -4  -4   1   49.49    2.42
   4   4  -1   57.25    2.60
   4  -4  -1   54.82    2.29
  -4   4   1   52.54    2.51
   4  -4  -1   53.95    2.52
  -3  -4   1  343.12    7.64
   3  -4  -1  336.68    7.77
   3  -4  -1  350.07    7.82
  -3  -4   1  345.32    7.78
   3   4  -1  337.02    7.85
  -3   4   1  337.11    7.68
  -3   4   1  346.98    7.12
   2   4  -1   11.70    0.95
   2  -4  -1   11.76    0.97
  -2   4   1   10.99    0.98
  -2  -4   1   10.89    0.97
  -2  -4   1   11.60    0.96
  -2   4   1   13.06    0.67
  -1  -4   1  439.42    9.16
   1   4  -1  440.42    8.88
   1  -4  -1  447.60    9.37
  -1   4   1  452.50    8.95
  -1  -4   1  449.33    8.97
   1   4  -1  451.04    8.96
   0   4   1  510.71   10.10
   0  -4  -1  530.33   10.33
   0  -4  -1  517.89   10.58
   0   4  -1  525.76   10.18
   0  -4   1  521.93   10.39
   0  -4   1  525.23   10.61
   1   4   1 9876.75  189.48
   1  -4   1 9945.29  200.88
   1   4   1 9934.46  195.38
  -1   4  -1 9775.93  189.32
  -1  -4  -1 9412.60  194.01
  -1   4  -1 9690.86  192.16
   1  -4   1 9999.32  191.29
  -1  -4  -1 9883.25  192.39
   2   4   1    3.33    0.74
  -2   4  -1    4.06    0.70
   2  -4   1    3.80    0.63
  -2  -4  -1    3.88    0.61
  -2  -4  -1    2.49    0.69
  -2   4  -1    3.99    0.56
   2  -4   1    3.81    0.75
   3  -4   1   14.97    1.16
  -3   4  -1   16.12    1.22
   3   4   1   17.90    1.38
  -3   4  -1   19.42    1.18
  -3  -4  -1   15.48    1.21
  -3  -4  -1   16.07    1.31
   3  -4   1   16.89    1.23
   4  -4   1   75.67    2.75
   4   4   1   72.12    3.05
  -4  -4  -1   67.78    2.76
  -4   4  -1   69.55    2.43
  -4   4  -1   63.95    2.71
  -4  -4  -1   69.31    2.76
   4  -4   1   69.33    2.81
   5   4   1   16.46    1.94
  -5  -4  -1   16.31    1.74
   5  -4   1   16.07    1.80
  -5   4  -1   17.33    1.74
  -5  -4  -1   16.30    1.66
  -6  -4  -1   26.82    2.18
   6  -4   1   24.64    2.29
  -6   4  -1   25.97    2.17
   6   4   1   26.44    2.45
  -6  -4  -1   30.85    2.17
   7  -4   1    1.19    1.34
  -7  -4  -1    3.91    1.27
   7   4   1    3.21    1.55
  -7   4  -1    5.02    1.31
  -8  -4  -1   27.63    2.54
  -7   5   1    2.08    1.03
   7   5  -1    0.54    1.31
  -7  -5   1   -0.14    1.01
   7  -5  -1    0.35    1.04
  -6   5   1   13.41    1.76
   6  -5  -1   10.03    1.74
  -6  -5   1   13.11    1.69
  -6  -5   1   13.29    1.77
   6   5  -1    9.40    1.81
  -5   5   1   47.01    2.57
   5   5  -1   46.73    2.90
  -5  -5   1   51.64    2.72
  -5  -5   1   48.39    2.58
   5  -5  -1   52.78    2.82
   5  -5  -1   51.05    2.59
   4  -5  -1  274.74    6.78
  -4   5   1  253.59    6.77
   4  -5  -1  268.99    6.88
  -4  -5   1  278.98    6.80
   4   5  -1  274.12    7.01
  -4  -5   1  272.84    6.80
  -3  -5   1  101.77    3.15
   3  -5  -1  105.44    3.20
   3  -5  -1   99.07    3.16
  -3   5   1  101.30    2.50
  -3   5   1   97.14    3.12
   3   5  -1   99.14    3.23
  -3  -5   1   97.93    3.13
  -2   5   1   66.15    2.25
  -2  -5   1   68.62    2.30
  -2  -5   1   68.02    2.25
   2  -5  -1   69.19    2.38
   2   5  -1   68.94    2.27
  -2   5   1   70.07    1.70
  -1  -5   1 3063.17   58.58
   1   5  -1 3019.38   55.93
   1   5  -1 3053.94   57.26
  -1   5   1 2980.40   55.94
   1  -5  -1 2993.25   58.83
   0  -5  -1  242.85    5.07
   0   5   1  239.33    5.13
   0  -5  -1  235.92    5.27
   0   5  -1  222.34    5.12
   0  -5   1  243.36    5.15
   0  -5   1  238.85    5.27
   1   5   1 3468.27   67.08
   1  -5   1 3413.23   66.80
  -1  -5  -1 3469.72   66.55
  -1   5  -1 3394.19   63.52
   1   5   1 3410.37   65.65
  -1  -5  -1 3466.32   65.58
   2   5   1 1067.30   21.13
   2  -5   1 1064.73   21.60
  -2   5  -1 1071.79   20.60
  -2  -5  -1 1049.58   21.25
  -2   5  -1 1064.00   20.78
  -2  -5  -1 1073.62   21.00
  -2  -5  -1 1070.34   20.47
   2  -5   1 1068.32   20.88
   3  -5   1  171.79    4.60
  -3   5  -1  175.35    4.65
   3   5   1  178.90    4.83
  -3  -5  -1  173.40    4.76
   3  -5   1  184.43    4.78
  -3   5  -1  181.12    4.27
  -3  -5  -1  173.92    4.51
  -4   5  -1    4.09    0.82
  -4  -5  -1    3.54    1.02
   4  -5   1    3.43    1.01
  -4   5  -1    4.03    1.08
  -4  -5  -1    3.56    1.11
   4   5   1    2.99    1.24
   4  -5   1    2.31    1.03
  -5   5  -1  108.77    4.00
   5   5   1  111.35    4.31
   5  -5   1  114.22    3.81
  -5  -5  -1  107.25    4.02
   5  -5   1  105.69    4.07
  -5  -5  -1  110.06    3.96
   6   5   1   27.11    2.46
   6  -5   1   39.38    2.71
  -6   5  -1   32.12    2.27
  -6  -5  -1   31.57    2.34
  -6  -5  -1   33.34    2.41
   7   5   1    0.17    1.49
  -7   5  -1   -1.32    0.93
  -7  -5  -1   -0.03    0.94
   7  -5   1   -1.17    1.17
  -7  -6   1    8.90    1.70
   7   6  -1    8.55    1.91
   7  -6  -1   12.48    1.99
  -7   6   1   10.60    1.78
   6   6  -1   73.09    3.64
  -6   6   1   64.43    3.31
  -6  -6   1   63.80    3.27
  -6  -6   1   73.04    3.36
   6  -6  -1   69.89    3.43
   5  -6  -1   56.77    2.86
  -5  -6   1   61.83    2.98
  -5   6   1   63.52    3.05
   5  -6  -1   64.91    2.97
   5   6  -1   66.77    3.30
  -5  -6   1   58.74    2.92
  -4  -6   1   38.55    2.14
  -4  -6   1   34.84    2.04
  -4   6   1   39.15    2.30
   4  -6  -1   34.76    2.11
   4   6  -1   37.25    2.25
   4  -6  -1   33.42    2.06
   3  -6  -1  401.59    8.93
   3   6  -1  399.73    9.04
  -3   6   1  399.34    8.92
  -3  -6   1  394.61    8.81
  -3   6   1  408.56    8.16
   3  -6  -1  397.85    9.16
  -3  -6   1  403.28    9.12
   2   6  -1    9.71    0.92
  -2  -6   1    8.58    0.94
  -2   6   1   10.05    0.62
  -2  -6   1   10.11    1.02
  -2   6   1    8.05    0.92
   2  -6  -1   11.31    1.08
  -2  -6   1    9.26    0.54
   1   6  -1  207.06    4.51
  -1  -6   1  204.64    4.53
   1   6  -1  205.83    4.71
   1  -6  -1  195.54    4.90
  -1  -6   1  206.03    4.81
   0  -6  -1  583.46   12.12
   0   6  -1  582.01   11.69
   0  -6   1  594.08   11.87
   0   6   1  588.48   11.65
   0  -6  -1  597.75   11.80
   0  -6   1  588.85   12.13
  -1  -6  -1   74.37    2.02
   1   6   1   73.48    2.23
  -1   6  -1   71.94    2.30
  -1  -6  -1   70.93    2.29
   1   6   1   74.46    2.20
   1  -6   1   69.98    2.35
   2  -6   1 1959.95   39.31
  -2  -6  -1 1989.81   37.28
   2  -6   1 1990.18   38.08
  -2   6  -1 1998.58   38.11
   2   6   1 1979.54   38.37
  -2  -6  -1 2008.12   38.64
  -2  -6  -1 1971.53   38.66
  -2   6  -1 1972.87   37.43
   3  -6   1  103.51    3.20
   3   6   1  108.42    3.48
  -3  -6  -1  103.28    3.37
  -3   6  -1  107.11    2.85
   3  -6   1  102.59    3.33
  -3  -6  -1   96.52    3.09
  -3   6  -1  103.93    3.30
   4  -6   1   19.57    1.66
  -4  -6  -1   21.92    1.66
  -4   6  -1   21.43    1.73
  -4  -6  -1   17.52    1.69
   4   6   1   20.87    1.84
   4  -6   1   18.52    1.59
  -5  -6  -1   55.49    2.88
   5  -6   1   46.23    2.68
  -5  -6  -1   48.89    2.60
  -5   6  -1   48.07    2.71
   5  -6   1   50.82    2.64
   5   6   1   48.60    2.81
  -6   6  -1    7.02    1.50
  -6  -6  -1    7.31    1.49
   6   6   1    6.12    1.69
  -6  -6  -1    8.94    1.66
   6  -6   1    9.33    1.72
  -7  -6  -1   23.67    2.29
  -7  -6  -1   26.85    2.31
  -7   6  -1   20.82    2.16
   7   6   1   23.23    2.65
   7  -6   1   22.50    2.40
  -7  -7   1   -0.86    1.00
  -7  -7   1    3.33    0.98
   7  -7  -1   -1.08    0.85
  -7   7   1    0.75    1.05
   7   7  -1   -1.65    1.23
  -6  -7   1    1.40    1.12
  -6  -7   1    3.55    1.30
   6  -7  -1    0.79    1.15
   6   7  -1    1.32    1.22
  -6   7   1    1.92    1.10
  -5   7   1   11.20    1.54
  -5  -7   1   12.00    1.64
   5  -7  -1   14.26    1.70
   5   7  -1   12.20    1.74
  -5  -7   1   11.51    1.54
   5  -7  -1   11.34    1.58
  -4  -7   1  148.10    4.58
   4   7  -1  130.79    4.47
  -4  -7   1  144.46    4.46
  -4   7   1  143.56    4.56
   4  -7  -1  155.77    4.61
   4  -7  -1  152.66    4.52
  -3  -7   1    3.85    0.93
   3   7  -1    2.80    0.86
   3  -7  -1    4.42    0.89
  -3   7   1    4.40    0.53
  -3   7   1    4.71    0.98
  -3  -7   1    2.63    0.90
   3  -7  -1    4.20    1.05
  -2  -7   1  928.93   19.15
  -2   7   1  955.72   18.33
  -2   7   1  922.46   18.58
   2   7  -1  943.36   18.56
  -2  -7   1  966.17   18.66
   2   7  -1  951.08   18.83
   2  -7  -1  941.84   19.55
  -1  -7   1   15.84    1.01
   1   7  -1   15.30    1.12
   1  -7  -1   13.94    0.81
  -1  -7   1   14.62    1.09
  -1   7   1   16.22    1.15
   1  -7  -1   14.21    1.10
   1   7  -1   15.33    1.03
   0  -7  -1 1017.21   20.40
   0  -7   1 1024.18   20.42
   0  -7   1 1009.28   19.97
   0   7   1 1020.76   19.55
   0   7  -1 1010.84   19.59
   0  -7  -1 1004.96   19.88
   1  -7   1  171.10    4.52
  -1  -7  -1  174.78    4.37
  -1   7  -1  179.82    4.40
   1   7   1  174.27    4.23
  -1  -7  -1  179.19    4.12
   1   7   1  176.36    4.22
   2   7   1   87.08    2.72
   2  -7   1   88.99    2.97
   2   7   1   88.29    2.87
  -2  -7  -1   90.17    2.19
  -2   7  -1   84.13    2.82
  -2  -7  -1   84.36    2.84
   2  -7   1   89.34    2.55
  -2   7  -1   90.03    2.42
   3  -7   1    5.59    1.12
  -3   7  -1    5.35    1.01
  -3   7  -1    5.49    0.75
  -3  -7  -1    6.29    1.08
  -3  -7  -1    4.59    0.97
   3   7   1    5.28    1.09
   3  -7   1    6.71    0.96
  -4  -7  -1    6.53    1.21
  -4   7  -1    7.46    1.31
   4  -7   1    7.92    1.22
  -4  -7  -1    6.42    1.29
   4   7   1    6.02    1.37
   4  -7   1    5.17    1.23
  -5  -7  -1    0.86    0.96
   5   7   1    1.50    1.33
  -5   7  -1    0.76    1.00
  -5  -7  -1   -0.82    0.89
   5  -7   1   -1.37    0.95
   5  -7   1    0.81    1.03
   6   7   1    0.97    1.26
   6  -7   1    0.50    1.16
  -6   7  -1    0.14    0.96
  -6  -7  -1    0.96    1.03
  -6  -7  -1    0.43    1.16
  -7  -7  -1    3.99    1.27
  -7   7  -1    1.93    1.07
  -7  -7  -1    4.82    1.25
   7  -7   1    1.70    1.37
   7   7   1    2.92    1.64
  -7  -8   1   14.23    1.83
  -7   8   1   11.77    1.88
   7  -8  -1    9.83    1.89
  -7  -8   1   11.32    1.88
   7   8  -1   11.47    2.13
  -6  -8   1   28.86    2.34
  -6   8   1   28.52    2.35
   6   8  -1   30.11    2.48
  -6  -8   1   32.88    2.46
   6  -8  -1   25.49    2.33
  -5   8   1   -0.08    1.00
   5  -8  -1    1.52    1.07
   5   8  -1    1.26    1.21
  -5  -8   1    1.29    1.05
   5  -8  -1   -0.26    1.05
  -5  -8   1    0.59    1.10
   4   8  -1    6.95    1.29
  -4   8   1    6.83    1.32
   4  -8  -1    7.13    1.38
  -4  -8   1    7.21    1.32
   4  -8  -1    7.07    1.23
  -4  -8   1    7.67    1.27
   3  -8  -1   22.60    1.57
  -3   8   1   23.83    1.72
  -3  -8   1   24.48    1.82
   3  -8  -1   23.23    1.76
  -3  -8   1   24.01    1.70
   3   8  -1   25.25    1.75
   2   8  -1  790.16   15.84
  -2   8   1  779.14   15.89
  -2  -8   1  804.31   15.77
  -2   8   1  803.35   15.46
  -2  -8   1  771.18   16.33
   2  -8  -1  783.01   16.68
   2   8  -1  786.31   15.96
  -1  -8   1  334.30    7.48
   1  -8  -1  339.23    6.97
   1   8  -1  327.22    7.27
   1   8  -1  337.45    7.02
   1  -8  -1  324.52    7.64
  -1  -8   1  333.30    7.25
  -1   8   1  329.55    7.30
   0   8   1  105.45    3.09
   0  -8  -1  104.52    3.02
   0  -8  -1  102.31    2.81
   0  -8   1  104.19    2.90
   0   8  -1  102.70    3.09
   0  -8   1  104.31    3.06
  -1  -8  -1  363.80    7.84
   1  -8   1  366.01    8.29
   1   8   1  368.12    7.82
  -1  -8  -1  359.45    8.02
  -1   8  -1  360.61    7.92
   1   8   1  366.90    7.81
   2   8   1  217.50    5.40
  -2   8  -1  222.33    5.01
  -2  -8  -1  226.02    4.84
  -2  -8  -1  220.63    5.57
   2   8   1  220.57    5.31
  -2   8  -1  218.18    5.49
   2  -8   1  213.58    5.67
   2  -8   1  216.91    5.04
  -3  -8  -1   26.85    1.84
   3   8   1   26.96    1.94
   3  -8   1   29.54    2.04
  -3   8  -1   29.57    1.43
  -3  -8  -1   30.73    1.82
  -3   8  -1   29.08    2.02
   3  -8   1   29.44    1.69
   4  -8   1   -1.44    1.03
  -4   8  -1    0.39    1.04
   4   8   1    0.96    1.19
   4  -8   1    1.52    0.95
  -4  -8  -1    0.90    0.91
  -4  -8  -1   -0.07    0.97
  -5  -8  -1    2.54    1.18
  -5  -8  -1    1.90    0.97
  -5   8  -1    4.80    1.30
   5   8   1    3.44    1.44
   5  -8   1    5.24    1.32
   5  -8   1    5.82    1.31
   6   8   1    1.24    1.49
  -6   8  -1    1.69    1.11
  -6  -8  -1    3.51    1.28
  -6  -8  -1    2.10    1.13
   6  -8   1    1.14    1.19
  -7  -8  -1   45.08    2.91
  -7   8  -1   42.55    2.87
   7  -8   1   42.85    3.01
   7   8   1   43.28    3.27
  -7  -8  -1   48.77    2.98
  -7  -9   1    0.01    1.08
   7  -9  -1    0.56    1.11
   7   9  -1    0.09    1.39
  -7  -9   1    1.53    1.05
  -7   9   1    3.26    1.30
  -6  -9   1   35.27    2.61
  -6  -9   1   37.94    2.66
   6   9  -1   36.51    2.78
   6  -9  -1   38.39    2.69
  -6   9   1   38.18    2.68
  -5  -9   1   15.85    1.76
   5  -9  -1   19.27    1.83
  -5   9   1   18.27    1.89
   5  -9  -1   16.24    1.84
  -5  -9   1   23.70    2.12
   5   9  -1   17.24    1.93
  -4  -9   1   41.96    2.46
   4  -9  -1   42.67    2.60
  -4   9   1   39.97    2.48
  -4  -9   1   43.32    2.60
   4   9  -1   41.99    2.56
   4  -9  -1   48.26    2.46
   3   9  -1  106.73    3.50
   3  -9  -1  108.67    3.39
   3   9  -1  108.16    3.55
  -3   9   1   99.51    3.53
  -3  -9   1  109.09    3.67
   3  -9  -1  104.80    3.71
  -2  -9   1   96.92    3.24
  -2  -9   1  101.08    2.64
   2  -9  -1   94.14    3.32
   2   9  -1   99.90    3.21
  -2   9   1   97.35    3.21
  -2   9   1  101.23    2.54
   2   9  -1  101.70    3.10
   1  -9  -1   30.11    1.81
   1   9  -1   31.32    1.69
  -1   9   1   29.60    1.71
   1   9  -1   31.36    1.40
  -1  -9   1   30.54    1.66
   1  -9  -1   32.72    1.35
  -1  -9   1   32.61    1.55
   0   9  -1   67.45    2.47
   0  -9  -1   67.75    2.40
   0  -9  -1   65.11    2.17
   0   9   1   64.66    2.48
   0  -9   1   64.18    2.22
   0  -9   1   69.86    2.45
   1   9   1  184.07    4.50
   1  -9   1  183.45    4.88
  -1  -9  -1  185.66    4.71
  -1  -9  -1  185.39    4.51
  -1   9  -1  176.11    4.68
   1   9   1  181.08    4.58
  -2   9  -1 1224.24   24.41
   2   9   1 1250.49   24.29
   2  -9   1 1256.38   24.40
   2  -9   1 1254.89   25.71
  -2  -9  -1 1238.37   25.18
   2   9   1 1244.19   24.82
  -2   9  -1 1261.75   24.48
  -2  -9  -1 1265.54   24.73
  -3   9  -1    3.02    1.14
   3  -9   1    0.85    1.12
   3   9   1    2.59    0.93
  -3   9  -1    2.91    0.66
  -3  -9  -1    1.35    0.95
   3  -9   1    2.62    0.79
   3   9   1    2.13    1.09
   4  -9   1   35.70    2.10
  -4  -9  -1   36.08    2.21
   4   9   1   37.04    2.56
   4  -9   1   35.87    2.43
  -4  -9  -1   37.55    2.35
  -4   9  -1   30.80    2.19
   5   9   1   39.60    2.65
   5  -9   1   41.57    2.61
  -5   9  -1   37.81    2.41
  -5  -9  -1   42.53    2.49
  -5  -9  -1   42.67    2.64
   5  -9   1   46.99    2.61
   6  -9   1   97.36    4.12
  -6   9  -1   91.44    4.11
   6   9   1   97.03    4.46
  -6  -9  -1  101.56    4.27
  -6  -9  -1   98.50    4.08
  -7   9  -1   17.86    2.18
  -7  -9  -1   21.72    2.41
  -7  -9  -1   24.28    2.34
   7   9   1   14.40    2.29
   7  -9   1   15.86    2.13
  -7  10   1   18.97    2.32
   7 -10  -1   27.50    2.52
  -7 -10   1   26.97    2.52
   7  10  -1   20.68    2.52
  -7 -10   1   29.68    2.55
   6 -10  -1    4.64    1.50
  -6  10   1    3.88    1.35
  -6 -10   1    1.29    1.12
  -6 -10   1    3.21    1.37
   6  10  -1    4.49    1.57
   5 -10  -1   60.71    3.18
  -5 -10   1   60.55    3.20
  -5 -10   1   59.68    3.05
  -5  10   1   62.12    3.16
   5 -10  -1   61.45    2.98
   5  10  -1   62.52    3.24
   4 -10  -1   19.75    1.62
   4  10  -1   18.21    1.86
  -4  10   1   17.20    1.84
  -4 -10   1   20.00    1.87
  -4 -10   1   17.86    1.77
   4 -10  -1   15.78    1.78
   4  10  -1   16.40    1.77
   3  10  -1   15.27    1.50
   3  10  -1   15.47    1.46
   3 -10  -1   16.10    1.30
  -3 -10   1   13.12    1.54
   3 -10  -1   15.57    1.70
  -3  10   1   15.78    1.57
  -2  10   1  233.13    6.00
   2  10  -1  242.71    5.75
  -2 -10   1  246.02    5.46
   2 -10  -1  232.91    6.28
  -2 -10   1  231.42    6.07
   2  10  -1  240.83    5.96
   1 -10  -1  120.82    3.79
  -1  10   1  122.76    3.73
   1  10  -1  124.54    3.22
  -1 -10   1  125.72    3.67
   1  10  -1  123.09    3.71
  -1 -10   1  123.56    3.47
   1 -10  -1  123.90    3.21
   0  10  -1  380.18    8.62
   0 -10  -1  398.32    8.85
   0 -10  -1  393.78    8.47
   0 -10   1  390.04    8.55
   0  10   1  390.36    8.61
   0 -10   1  380.08    8.78
   1  10   1  135.98    3.71
  -1 -10  -1  146.46    4.01
   1 -10   1  137.01    4.18
   1  10   1  146.60    4.02
  -1 -10  -1  142.12    3.76
  -1  10  -1  132.61    4.04
  -2  10  -1   98.43    2.75
  -2  10  -1   89.39    3.21
   2 -10   1   91.06    3.40
   2  10   1   91.33    3.13
  -2 -10  -1   99.22    3.37
  -2 -10  -1   98.39    2.70
   2 -10   1   99.90    2.77
   2  10   1   90.35    3.14
  -3 -10  -1  118.34    4.08
   3 -10   1  127.11    3.67
   3  10   1  126.76    4.08
   3 -10   1  105.97    4.06
  -3  10  -1  129.31    4.14
   3  10   1  127.54    3.91
   4 -10   1   12.41    1.77
  -4  10  -1   10.41    1.50
   4  10   1   10.93    1.47
  -4 -10  -1   10.59    1.59
   4  10   1   12.82    1.77
   4 -10   1    9.98    1.35
  -5 -10  -1  184.40    5.99
  -5  10  -1  186.91    5.92
   5 -10   1  192.09    5.76
   5  10   1  189.55    6.06
   5 -10   1  195.24    6.07
  -5 -10  -1  190.04    5.76
  -6 -10  -1    1.13    1.12
  -6  10  -1   -0.36    1.01
   6  10   1   -1.88    1.22
   6 -10   1    0.53    1.07
  -6 -10  -1    1.31    1.05
   7  10   1    9.95    2.11
  -7 -10  -1    9.35    1.71
  -7 -10  -1   10.70    1.87
  -7  10  -1   10.59    1.74
  -7 -11   1   10.92    1.89
  -7 -11   1    9.13    1.79
   7 -11  -1    8.66    1.65
   7  11  -1   13.08    2.21
  -7  11   1   11.34    1.87
   6  11  -1   19.36    2.28
   6 -11  -1   22.99    2.25
  -6 -11   1   19.22    2.15
  -6 -11   1   20.06    2.19
   6 -11  -1   22.90    2.15
  -6  11   1   20.41    2.20
   5 -11  -1    6.48    1.36
   5  11  -1    7.51    1.58
   5 -11  -1    8.50    1.66
  -5 -11   1    5.17    1.44
  -5  11   1    5.69    1.42
   5  11  -1    6.32    1.44
  -5 -11   1    8.58    1.64
  -4 -11   1   23.61    2.06
   4 -11  -1   22.81    1.79
   4  11  -1   23.55    2.03
   4  11  -1   20.21    1.90
  -4  11   1   24.27    2.07
   4 -11  -1   25.06    2.18
   3  11  -1   39.01    2.30
   3 -11  -1   37.31    2.57
   3 -11  -1   40.02    2.03
  -3 -11   1   39.29    2.32
  -3  11   1   35.58    2.31
   3  11  -1   44.75    2.48
  -2 -11   1   37.51    2.08
  -2 -11   1   42.90    1.72
   2 -11  -1   38.48    2.27
   2  11  -1   41.49    2.02
  -2  11   1   38.30    2.25
   2  11  -1   40.29    2.24
  -1  11   1  434.56    9.81
   1  11  -1  456.10    9.38
   1 -11  -1  457.00    9.49
  -1 -11   1  447.56    9.85
  -1 -11   1  449.75   10.01
   1 -11  -1  440.19   10.27
   1  11  -1  446.34    9.88
   0  11  -1  249.50    6.27
   0 -11   1  254.43    6.09
   0 -11  -1  254.10    6.32
   0 -11  -1  255.93    6.03
   0  11   1  254.75    6.23
   0 -11   1  252.92    6.29
  -1 -11  -1  719.66   14.85
  -1  11  -1  702.46   14.66
   1 -11   1  702.62   15.32
  -1 -11  -1  707.54   14.85
   1  11   1  716.56   14.50
   1  11   1  689.84   14.49
   2 -11   1    1.02    0.55
   2  11   1   -0.02    0.91
   2  11   1   -0.19    0.80
  -2 -11  -1   -1.24    0.52
  -2  11  -1   -0.05    0.92
   2 -11   1    0.43    1.08
  -2 -11  -1   -0.14    0.78
   3 -11   1    0.74    1.18
  -3  11  -1    0.90    1.07
   3 -11   1    1.05    0.78
   3  11   1    2.33    1.21
  -3 -11  -1    0.38    1.09
   3  11   1    0.91    1.04
  -4 -11  -1   13.42    1.79
  -4  11  -1   13.59    1.63
   4 -11   1   11.04    1.73
   4  11   1   13.63    1.52
   4  11   1   12.64    1.76
   4 -11   1   11.49    1.38
   5  11   1   19.35    2.15
   5  11   1   20.44    1.92
  -5  11  -1   18.83    1.95
   5 -11   1   19.76    2.07
  -5 -11  -1   18.38    2.10
   5 -11   1   18.66    1.78
  -6 -11  -1    0.30    1.14
   6 -11   1    2.62    1.42
   6  11   1    0.77    1.46
  -6 -11  -1    0.91    1.15
  -6  11  -1    2.62    1.13
  -7  11  -1    1.16    0.95
  -7 -11  -1    1.72    1.15
  -7 -11  -1    4.66    1.49
   7  11   1   -1.15    1.53
   7  12  -1   31.70    2.71
  -7 -12   1   27.75    2.65
   7  12  -1   23.23    2.63
   6  12  -1   46.02    2.99
   6  12  -1   49.58    3.24
  -6  12   1   47.65    3.09
   6 -12  -1   51.07    3.17
  -6 -12   1   55.07    3.22
   5  12  -1    4.31    1.34
   5 -12  -1    4.79    1.18
  -5 -12   1    4.83    1.48
  -5  12   1    2.74    1.23
   5  12  -1    2.39    1.34
   5 -12  -1    3.88    1.48
  -4  12   1   31.06    2.19
   4  12  -1   30.16    2.16
  -4 -12   1   32.48    2.31
   4  12  -1   31.97    2.37
   4 -12  -1   33.18    2.40
   4 -12  -1   30.61    2.04
   3  12  -1  279.39    6.99
  -3  12   1  269.41    7.18
  -3 -12   1  265.03    7.26
   3 -12  -1  283.05    6.78
   3  12  -1  271.91    7.09
   3 -12  -1  280.06    7.65
  -2 -12   1   12.71    1.06
  -2 -12   1   10.55    1.39
   2 -12  -1    8.38    1.47
   2  12  -1   11.68    1.41
   2  12  -1   13.17    1.31
  -2  12   1   12.71    1.50
  -1 -12   1   90.66    3.16
  -1 -12   1   90.79    3.03
   1 -12  -1   94.97    3.41
   1  12  -1   94.89    3.45
  -1  12   1   86.17    3.25
   1 -12  -1   92.72    2.80
   0 -12   1   27.56    1.66
   0 -12  -1   28.04    1.88
   0 -12   1   30.60    1.93
   0 -12  -1   29.23    1.62
   0  12   1   32.20    2.17
   0  12  -1   28.60    2.02
  -1  12  -1    1.20    1.11
   1  12   1    0.68    1.03
  -1 -12  -1    1.29    0.78
  -1 -12  -1    0.79    0.88
   1 -12   1    1.69    1.02
   2  12   1  207.19    5.51
  -2 -12  -1  220.34    5.19
  -2  12  -1  206.68    5.77
  -2 -12  -1  205.15    5.80
   2  12   1  210.89    5.64
   2 -12   1  207.38    6.07
   2 -12   1  209.72    4.97
   3 -12   1  130.40    4.66
   3  12   1  136.71    4.47
   3  12   1  132.30    4.34
  -3  12  -1  136.60    4.62
  -3 -12  -1  131.46    4.56
   3 -12   1  141.65    3.93
   4  12   1   66.34    3.30
  -4  12  -1   68.89    3.28
   4  12   1   70.63    3.16
   4 -12   1   73.66    3.49
  -4 -12  -1   68.62    3.28
  -5  12  -1    1.21    1.03
   5 -12   1   -0.17    1.02
   5  12   1   -1.24    1.22
   5  12   1    1.36    1.05
  -5 -12  -1   -0.40    1.21
   6 -12   1    5.51    1.53
   6  12   1    4.50    1.26
  -6  12  -1    5.03    1.44
  -6 -12  -1    4.65    1.55
   6  12   1    3.11    1.61
   7  12   1   41.05    2.91
  -7 -12  -1   47.49    3.20
   7  12   1   38.53    3.29
   7  13  -1    0.80    1.22
   7  13  -1   -0.83    1.47
   6  13  -1    5.34    1.51
  -6  13   1    4.71    1.43
  -6 -13   1    3.69    1.37
   6 -13  -1    4.11    1.46
   6  13  -1    4.40    1.67
  -5 -13   1   -0.34    1.11
   5  13  -1    0.70    1.01
  -5  13   1    0.64    1.12
   5 -13  -1    1.42    1.23
   5  13  -1   -1.18    1.20
   4 -13  -1    0.94    0.91
  -4 -13   1    0.49    1.13
  -4  13   1    1.00    1.06
   4  13  -1    1.22    1.28
   4  13  -1    0.94    1.10
   4 -13  -1    2.44    1.31
   3 -13  -1  607.01   13.94
   3  13  -1  599.23   13.01
   3  13  -1  575.61   13.07
  -3  13   1  572.44   13.16
  -3 -13   1  602.16   13.59
   2  13  -1   11.23    1.58
   2 -13  -1   12.35    1.66
  -2 -13   1   12.25    1.12
  -2  13   1   12.03    1.64
  -2 -13   1   12.13    1.48
   2  13  -1   10.81    1.34
   1 -13  -1   18.28    1.35
   1 -13  -1   20.41    1.74
  -1 -13   1   16.60    1.50
   1  13  -1   18.39    1.79
  -1 -13   1   20.43    1.52
  -1  13   1   17.75    1.67
   0  13   1   75.01    3.21
   0 -13   1   79.53    2.87
   0  13  -1   70.69    3.23
   0 -13  -1   77.42    2.99
   0 -13  -1   76.78    2.76
   0 -13   1   79.76    3.14
  -1 -13  -1   61.83    2.52
  -1 -13  -1   64.21    2.71
  -1  13  -1   48.09    2.67
   1  13   1   62.46    2.95
   1 -13   1   60.72    2.92
   2  13   1  397.86    8.91
  -2  13  -1  379.68    9.10
   2 -13   1  381.67    9.60
  -2 -13  -1  382.24    9.23
   2  13   1  366.24    8.94
   3  13   1    0.86    1.20
   3  13   1    0.85    1.23
  -3  13  -1    0.86    1.27
   3 -13   1   -0.49    1.23
  -3 -13  -1    0.98    1.25
   4 -13   1   65.69    3.42
  -4 -13  -1   66.39    3.29
   4  13   1   69.40    3.20
  -4  13  -1   68.40    3.22
   4  13   1   62.61    3.19
  -5  13  -1    3.98    1.34
   5  13   1    5.07    1.33
   5  13   1    0.47    1.35
   5 -13   1    5.82    1.64
  -5 -13  -1    4.09    1.42
   6  13   1    3.30    1.21
  -6  13  -1    5.31    1.53
   6 -13   1    2.09    1.39
   6  13   1    3.14    1.61
  -6 -13  -1    3.39    1.43
   6  14  -1    1.36    1.57
  -6 -14   1    2.24    1.26
   6  14  -1    0.11    1.10
   6 -14  -1    2.21    1.25
  -6  14   1    0.30    1.04
   5  14  -1   62.73    3.28
   5  14  -1   68.02    3.50
  -5 -14   1   63.47    3.50
   5 -14  -1   72.04    3.78
  -5  14   1   66.46    3.51
   4 -14  -1    0.81    1.29
   4  14  -1    1.30    1.24
  -4  14   1    1.46    1.18
  -4 -14   1    0.58    1.11
   4  14  -1    1.68    1.12
   3  14  -1    4.70    1.32
   3 -14  -1    4.09    1.49
  -3  14   1    5.20    1.42
   3  14  -1    3.46    1.38
  -3 -14   1    3.23    1.25
  -2  14   1  100.98    3.90
  -2 -14   1  100.14    3.79
   2  14  -1   95.68    3.84
   2 -14  -1   91.93    3.87
   1 -14  -1   96.39    3.02
  -1 -14   1   88.66    3.36
   1  14  -1   97.28    3.80
   1 -14  -1   92.53    3.64
  -1 -14   1   95.91    3.35
  -1  14   1   94.90    3.74
   0 -14  -1   84.40    3.31
   0 -14   1   81.63    3.31
   0  14  -1   84.80    3.55
   0 -14  -1   80.71    2.96
   0 -14   1   84.00    3.06
   0  14   1   77.41    3.30
  -1  14  -1  115.87    4.21
   1  14   1  120.45    4.24
  -1 -14  -1  116.95    3.84
   1 -14   1  118.51    4.30
  -1 -14  -1  118.38    3.95
   2  14   1  311.88    7.38
   2  14   1  280.83    7.50
  -2  14  -1  299.58    7.71
   2 -14   1  281.38    7.93
  -2 -14  -1  295.94    7.66
   3  14   1  252.29    6.83
   3  14   1  255.66    6.89
  -3  14  -1  244.03    6.96
   3 -14   1  245.12    7.28
  -3 -14  -1  243.12    7.01
   4  14   1    2.75    1.41
  -4 -14  -1    3.73    1.33
   4 -14   1    4.57    1.58
   4  14   1    5.08    1.36
  -4  14  -1    1.18    1.20
   5  14   1   -0.97    1.00
  -5 -14  -1    0.82    1.11
  -5  14  -1    1.59    1.20
   5  14   1    0.94    1.39
   5 -14   1   -0.02    1.23
  -6  14  -1    2.40    1.29
   6  14   1    2.51    1.54
   6 -14   1    3.08    1.42
  -6 -14  -1    5.90    1.62
   6  14   1    3.82    1.31
   6  15  -1   31.19    2.74
  -6  15   1   28.50    2.64
   6 -15  -1   36.13    3.00
  -6 -15   1   32.72    2.92
   5 -15  -1   29.56    2.70
  -5 -15   1   26.68    2.55
  -5  15   1   29.50    2.54
   5  15  -1   26.81    2.41
   4 -15  -1   32.66    2.75
  -4 -15   1   39.55    2.79
  -4  15   1   38.57    2.64
   4  15  -1   45.83    2.74
   3  15  -1   24.69    2.17
   3 -15  -1   24.57    2.31
  -3 -15   1   22.88    2.13
  -3  15   1   26.22    2.15
   2 -15  -1   30.66    2.41
  -2  15   1   31.25    2.30
   2  15  -1   36.29    2.50
  -2 -15   1   35.67    2.31
  -1 -15   1   -1.23    0.88
   1  15  -1   -1.59    1.16
  -1  15   1    0.68    1.22
  -1 -15   1   -0.56    0.96
   1 -15  -1    0.86    1.31
   0 -15  -1   72.01    3.27
   0 -15   1   82.58    3.15
   0 -15  -1   85.69    3.12
   0 -15   1   72.40    3.29
   0  15  -1   84.86    3.69
   0  15   1   87.06    3.62
  -1 -15  -1    1.78    1.02
  -1  15  -1    0.05    1.24
   1 -15   1    2.13    1.38
   1  15   1    0.36    1.37
  -1 -15  -1    2.23    1.14
   2  15   1   82.34    3.23
   2 -15   1   74.76    3.71
   2  15   1   77.25    3.55
  -2 -15  -1   80.06    3.38
  -2  15  -1   81.23    3.68
  -3 -15  -1   13.12    1.74
  -3  15  -1   12.90    1.77
   3  15   1   14.93    1.73
   3 -15   1    9.79    1.74
   3  15   1   13.45    1.72
  -4  15  -1   -0.20    1.03
  -4 -15  -1   -0.12    1.07
   4  15   1    1.39    1.21
   4  15   1   -1.41    1.11
   4 -15   1   -0.50    1.25
  -5  15  -1    5.22    1.49
   5 -15   1    6.26    1.69
   5  15   1    3.12    1.53
  -5 -15  -1    2.96    1.36
   5  15   1    4.87    1.38
   6  15   1   18.98    2.22
  -6  15  -1   17.51    2.29
   6  15   1   20.60    2.51
   6 -15   1   21.67    2.46
  -6 -15  -1   18.09    2.42
   6 -16  -1   17.83    2.35
   6  16  -1    9.91    1.97
  -6 -16   1   18.18    2.31
  -6  16   1   15.49    2.18
   5  16  -1   -0.89    0.97
  -5  16   1    0.96    1.19
  -5 -16   1    1.64    1.25
   5 -16  -1    0.80    1.27
   4  16  -1    3.56    1.36
  -4 -16   1    1.76    1.30
   4 -16  -1    2.51    1.43
  -4  16   1    3.67    1.37
   3  16  -1    0.88    1.15
  -3 -16   1   -0.09    0.95
  -3  16   1    0.58    1.08
   3 -16  -1    0.11    1.20
   2 -16  -1   59.20    3.33
  -2 -16   1   65.04    3.17
  -2  16   1   63.24    3.30
   2  16  -1   67.75    3.25
  -1 -16   1    1.55    1.11
   1 -16  -1    3.29    1.50
  -1 -16   1    1.32    1.07
   1  16  -1    2.62    1.42
  -1  16   1    2.79    1.48
   0 -16  -1  241.58    6.75
   0 -16   1  244.97    6.53
   0  16  -1  244.70    6.97
   0  16   1  243.29    6.90
   0 -16  -1  251.36    6.46
   0 -16   1  242.59    6.85
   1  16   1    7.20    1.73
  -1 -16  -1    7.41    1.40
  -1  16  -1    7.00    1.68
  -1 -16  -1    6.32    1.29
   1 -16   1    5.70    1.61
   2 -16   1  154.73    5.46
  -2  16  -1  153.51    5.14
  -2 -16  -1  151.79    5.12
   2  16   1  152.34    5.13
   3 -16   1   51.70    3.20
  -3  16  -1   52.29    3.03
   3  16   1   55.25    3.08
  -3 -16  -1   51.94    3.00
   4 -16   1   -0.59    1.32
  -4  16  -1    1.59    1.24
  -4 -16  -1    0.98    1.14
   4  16   1   -0.79    1.22
  -5 -16  -1    2.60    1.24
  -5  16  -1    3.56    1.40
   5 -16   1    1.18    1.48
   5  16   1    0.45    1.17
  -6  16  -1    8.61    1.66
  -6 -16  -1    5.57    1.59
   6 -16   1    4.10    1.61
   6  16   1    3.59    1.49
   6 -17  -1    3.72    1.39
   6  17  -1    1.09    1.41
  -5 -17   1    2.49    1.45
   5 -17  -1    4.49    1.70
   5  17  -1    2.89    1.48
  -5  17   1    6.19    1.44
   4  17  -1   46.24    3.11
  -4 -17   1   49.37    3.06
  -4  17   1   45.93    2.91
   4 -17  -1   45.33    3.16
  -3  17   1   -0.84    1.22
  -3 -17   1    2.88    1.35
   3  17  -1    0.76    1.32
   3 -17  -1   -0.15    1.32
   2  17  -1   63.32    3.38
  -2 -17   1   65.82    3.21
  -2  17   1   62.96    3.22
   2 -17  -1   62.08    3.43
  -1 -17   1    7.21    1.38
  -1 -17   1    5.47    1.38
   1  17  -1    6.49    1.59
   1 -17  -1    5.64    1.51
  -1  17   1    5.25    1.55
   0  17  -1   41.65    2.90
   0  17   1   33.65    2.45
   0 -17  -1   35.56    2.19
   0 -17  -1   33.52    2.46
   0 -17   1   34.27    2.36
   0 -17   1   38.76    2.30
  -1 -17  -1   12.14    1.58
   1  17   1   12.37    1.88
  -1 -17  -1   11.00    1.56
   1 -17   1   10.97    1.71
  -1  17  -1   11.29    1.83
   2  17   1  107.71    4.25
  -2  17  -1  109.89    4.32
   2 -17   1  109.64    4.55
  -2 -17  -1  113.46    4.24
   3  17   1    7.61    1.68
   3 -17   1    9.80    1.84
  -3  17  -1    9.41    1.70
  -3 -17  -1    7.13    1.61
   4 -17   1   29.49    2.77
  -4 -17  -1   34.48    2.74
  -4  17  -1   29.83    2.58
   4  17   1   34.08    2.60
   5  17   1    3.14    1.51
   5 -17   1    3.27    1.68
  -5  17  -1    4.94    1.41
  -5 -17  -1    6.11    1.70
   6  17   1    7.78    1.75
   6 -17   1   10.80    1.88
   5  18  -1   46.43    3.33
  -5  18   1   50.77    3.33
   5 -18  -1   51.27    3.46
  -5 -18   1   60.73    3.73
  -4  18   1   91.59    4.21
   4 -18  -1   93.23    4.58
   4  18  -1   96.40    4.26
  -4 -18   1   86.57    4.22
  -3 -18   1    8.09    1.56
   3 -18  -1    8.90    1.84
   3  18  -1    7.55    1.77
  -3  18   1    8.26    1.74
  -2  18   1    8.60    1.77
   2  18  -1    6.27    1.70
   2 -18  -1    3.72    1.46
  -2 -18   1    5.33    1.40
   1 -18  -1   16.17    2.04
  -1  18   1   17.82    2.05
  -1 -18   1   19.14    1.91
   1  18  -1   17.58    2.06
  -1 -18   1   18.36    1.82
   0 -18  -1   17.35    1.70
   0 -18  -1   17.64    1.97
   0  18  -1   17.19    2.10
   0 -18   1   17.50    1.99
   0 -18   1   21.78    1.83
   0  18   1   17.18    2.03
   1 -18   1    1.07    1.32
   1  18   1    4.15    1.53
  -1 -18  -1    0.62    1.17
  -1 -18  -1    2.93    1.14
  -1  18  -1    3.56    1.50
   2  18   1    1.63    1.47
  -2 -18  -1    1.67    1.25
   2 -18   1    3.48    1.55
  -2  18  -1    3.30    1.44
  -3  18  -1    1.60    1.27
   3  18   1    1.27    1.24
   3 -18   1   -0.66    1.40
  -3 -18  -1   -1.03    0.98
   4 -18   1   83.12    4.35
  -4 -18  -1   91.06    4.26
   4  18   1   77.25    3.88
  -4  18  -1   77.68    3.95
   5 -18   1   45.56    3.26
  -5 -18  -1   42.75    3.13
  -5  18  -1   43.20    3.10
   5  18   1   45.87    3.24
  -5 -19   1   12.87    2.08
   5  19  -1   12.68    2.28
   5 -19  -1    7.98    2.07
  -5  19   1   12.69    2.11
  -4 -19   1   55.41    3.47
   4  19  -1   58.85    3.58
   4 -19  -1   56.68    3.72
  -4  19   1   58.06    3.44
  -3  19   1   24.37    2.34
   3 -19  -1   27.38    2.65
  -3 -19   1   31.13    2.60
   3  19  -1   30.85    2.68
   2 -19  -1   17.95    2.21
  -2  19   1   16.87    2.02
   2  19  -1   15.23    2.15
  -2 -19   1   13.04    1.87
   1 -19  -1    5.58    1.67
  -1  19   1    9.32    1.79
   1  19  -1    7.93    1.88
  -1 -19   1    9.27    1.52
  -1 -19   1    7.11    1.46
   0 -19   1   28.82    2.35
   0 -19  -1   26.49    2.28
   0  19   1   24.78    2.35
   0 -19  -1   24.79    1.98
   0  19  -1   23.35    2.40
  -1  19  -1   25.90    2.43
   1  19   1   26.75    2.48
  -1 -19  -1   27.08    2.16
   1 -19   1   33.12    2.60
   2 -19   1   35.90    2.74
   2  19   1   27.56    2.46
  -2 -19  -1   31.41    2.46
  -2  19  -1   32.82    2.64
  -3  19  -1   26.89    2.43
   3  19   1   28.18    2.58
   3 -19   1   34.93    2.89
  -3 -19  -1   34.78    2.55
   4 -19   1    4.19    1.61
   4  19   1    3.89    1.55
  -4  19  -1    4.93    1.60
  -4 -19  -1    6.91    1.75
  -5 -19  -1    8.18    1.68
   5  19   1    5.61    1.85
   5 -19   1    6.20    1.85
  -5  19  -1    6.21    1.60
   5  20  -1   -0.81    1.23
  -4  20   1    2.02    1.23
  -4 -20   1    2.15    1.34
   4  20  -1    0.76    1.45
   4 -20  -1    0.82    1.39
   3  20  -1    1.56    1.45
  -3 -20   1    0.75    1.06
   3 -20  -1    2.98    1.56
  -3  20   1    1.62    1.19
   2 -20  -1    8.03    1.89
   2  20  -1   10.13    2.03
  -2 -20   1    8.14    1.62
  -2  20   1    9.69    1.84
  -1  20   1   83.00    3.87
   1 -20  -1   84.83    4.07
   1  20  -1   79.22    4.06
  -1 -20   1   89.31    3.82
   0  20   1   30.89    2.53
   0  20  -1   29.90    2.61
   0 -20   1   27.11    2.35
   0 -20  -1   35.88    2.65
   1  20   1   -0.62    1.41
   1 -20   1   -0.55    1.34
  -1 -20  -1    0.67    1.05
  -1  20  -1    0.23    1.22
  -2 -20  -1    4.42    1.33
   2  20   1    8.58    1.91
  -2  20  -1    8.90    1.80
   2 -20   1    5.15    1.73
  -3  20  -1   58.03    3.39
  -3 -20  -1   65.77    3.62
   3 -20   1   71.12    3.97
   3  20   1   69.16    3.77
  -4  20  -1   12.92    2.08
   4  20   1   10.66    2.02
   4 -20   1   10.14    2.15
  -4 -20  -1   10.03    1.86
   5  20   1   24.84    2.57
   4 -21  -1   10.31    2.19
   4  21  -1   11.64    2.23
  -4 -21   1   14.93    2.11
  -4  21   1   12.06    2.07
  -3 -21   1    4.20    1.29
   3  21  -1    2.09    1.55
  -3  21   1    3.38    1.44
   3 -21  -1    2.48    1.61
   2 -21  -1    0.90    1.44
  -2 -21   1   -2.23    0.92
  -2  21   1   -1.08    0.99
   2  21  -1    0.34    1.53
  -1 -21   1   21.64    2.18
   1 -21  -1   25.28    2.41
  -1  21   1   24.15    2.43
   1  21  -1   22.60    2.53
   0  21  -1   36.99    2.91
   0 -21  -1   44.57    2.92
   0 -21   1   41.31    2.85
   0  21   1   39.62    2.95
   1 -21   1    5.52    1.67
  -1 -21  -1    7.69    1.56
  -1  21  -1    5.57    1.71
   1  21   1    6.39    1.81
   2 -21   1    3.37    1.62
   2  21   1    1.81    1.50
  -2 -21  -1    1.12    1.15
  -2  21  -1    4.18    1.50
   3  21   1    1.60    1.54
  -3 -21  -1    0.23    1.13
  -3  21  -1    3.00    1.42
   3 -21   1    1.30    1.48
   4 -21   1   11.94    2.24
  -4  21  -1   14.82    2.20
   4  21   1   10.42    2.14
  -4 -21  -1   11.88    2.09
   4  22  -1    1.35    1.61
  -3  22   1   -0.48    1.26
   3 -22  -1   -3.60    1.30
   3  22  -1   -0.97    1.50
  -3 -22   1    0.66    1.10
   2 -22  -1    0.74    1.39
  -2  22   1    1.72    1.33
   2  22  -1    2.96    1.56
  -2 -22   1    1.16    1.16
  -1 -22   1    3.88    1.30
   1 -22  -1    5.41    1.70
   1  22  -1    3.31    1.66
  -1  22   1    3.90    1.57
   0  22   1    1.83    1.41
   0 -22  -1   -0.06    1.22
   0  22  -1   -2.60    1.13
   0 -22   1    1.17    1.23
  -1 -22  -1    9.41    1.69
   1 -22   1    9.10    1.85
   1  22   1    6.31    1.85
  -1  22  -1    9.49    1.88
  -2 -22  -1   23.68    2.36
  -2  22  -1   23.43    2.48
   2  22   1   21.33    2.55
   2 -22   1   21.23    2.57
   3 -22   1   13.48    2.34
  -3  22  -1   11.11    2.02
   3  22   1    9.07    2.19
  -3 -22  -1   10.48    1.80
   4  22   1    2.08    1.51
   3 -23  -1    1.03    1.74
  -3 -23   1    2.68    1.21
   3  23  -1    0.34    1.68
   2  23  -1    9.12    2.06
  -2 -23   1    9.56    1.70
   2 -23  -1   16.67    2.45
  -2  23   1   11.31    2.02
  -1 -23   1    3.77    1.28
   1 -23  -1    3.50    1.53
  -1  23   1    1.22    1.44
   1  23  -1    1.84    1.62
   0 -23   1   12.34    1.87
   0  23  -1   11.56    2.06
   0  23   1   10.10    2.03
   0 -23  -1   16.78    2.09
   1 -23   1    9.97    1.99
   1  23   1   10.80    2.13
  -1  23  -1    9.19    1.98
   2  23   1   13.51    2.40
  -2  23  -1   14.82    2.31
  -2 -23  -1   16.05    2.08
  -3 -23  -1    1.49    1.16
   3  23   1    6.12    1.99
   2 -24  -1   -0.04    1.29
  -2  24   1    2.44    1.41
  -2 -24   1    1.40    1.14
   2  24  -1    2.24    1.67
   1  24  -1    2.51    1.78
   1 -24  -1    2.97    1.53
  -1  24   1    0.67    1.58
   0  24   1   11.80    2.18
   0  24  -1   10.78    2.15
  -1  24  -1   10.48    2.13
   1  24   1    9.09    2.11
   1 -24   1   10.34    1.84
   2 -24   1   14.07    2.31
   2  24   1   16.98    2.62
  -2 -24  -1   16.98    2.08
   1 -25  -1    6.69    1.59
   0  25   1    0.54    1.42
   1  25   1   11.47    2.20
   1 -25   1   12.41    2.07
  -8   0   2   -0.59    0.95
  -7   0   2    9.95    1.70
   7   0  -2    8.66    1.76
   6   0  -2  318.17    8.88
  -6   0   2  336.74    8.69
  -5   0   2  110.32    3.97
  -5   0   2  117.56    3.57
   5   0  -2  102.39    4.06
  -4   0   2  324.11    7.20
   4   0  -2  319.26    7.00
  -4   0   2  320.97    7.56
   4   0  -2  305.92    7.73
   3   0  -2  388.39    8.09
  -3   0   2  385.92    8.12
  -3   0   2  380.92    8.32
   3   0  -2  381.26    8.56
  -2   0   2    1.96    0.61
  -2   0   2    1.36    0.46
   2   0  -2    1.34    0.46
   2   0  -2    2.09    0.61
  -1   0   2 2489.40   48.60
  -1   0   2 2516.36   46.21
   1   0  -2 2502.89   50.55
   0   0  -2   13.15    0.62
   0   0   2   13.72    0.65
   1   0   2  453.89    9.20
  -1   0  -2  456.00    8.75
   1   0   2  456.82    9.14
  -1   0  -2  460.09    9.18
  -2   0  -2  847.71   16.32
   2   0   2  861.97   16.93
  -2   0  -2  843.43   16.91
   2   0   2  846.58   16.94
  -3   0  -2   58.08    2.19
   3   0   2   59.27    1.85
  -3   0  -2   58.23    2.14
   3   0   2   59.10    2.33
   4   0   2   15.27    1.15
  -4   0  -2   14.66    1.36
   4   0   2   14.66    1.57
  -4   0  -2   14.72    1.37
  -5   0  -2  603.69   13.37
  -5   0  -2  608.06   13.24
   5   0   2  607.16   13.94
   6   0   2   24.11    2.38
  -6   0  -2   25.12    2.09
  -7   0  -2    9.61    1.65
   7   0   2    9.12    1.87
  -8   0  -2    7.17    1.48
  -8  -1   2    2.13    1.20
  -8   1   2    0.52    0.96
   7  -1  -2   48.88    3.22
  -7  -1   2   47.79    2.99
  -7   1   2   43.80    2.88
   7   1  -2   48.94    3.20
   6  -1  -2   56.15    3.20
  -6  -1   2   54.23    2.92
  -6   1   2   64.85    3.18
   6   1  -2   53.96    3.06
  -5  -1   2    9.92    1.43
  -5  -1   2    9.43    1.23
   5   1  -2   11.73    1.55
  -5   1   2   12.34    1.60
   5  -1  -2   11.12    1.63
  -4  -1   2    1.28    0.70
  -4   1   2    3.11    0.92
  -4  -1   2    2.35    0.93
  -4   1   2    2.94    0.68
   4  -1  -2    2.17    0.85
   4  -1  -2    0.80    0.65
   4   1  -2    3.26    1.02
   3   1  -2  480.17   10.36
   3  -1  -2  481.43   10.04
  -3   1   2  480.81    9.82
   3   1  -2  483.23    9.79
  -3  -1   2  472.89   10.06
  -3  -1   2  484.10   10.03
   3  -1  -2  461.89   10.32
  -3   1   2  488.53   10.12
  -2  -1   2  593.39   11.87
   2   1  -2  599.85   11.85
   2  -1  -2  602.75   12.05
   2   1  -2  583.46   12.05
  -2   1   2  597.20   11.67
  -2   1   2  585.69   11.74
  -2  -1   2  583.96   11.73
  -1   1   2  572.40   11.13
   1  -1  -2  570.06   11.42
  -1  -1   2  569.15   10.92
  -1   1   2  561.61   10.90
  -1  -1   2  570.45   11.18
   0   1  -2  501.97    9.55
   0  -1  -2  506.58    9.86
  -1   1  -2   79.40    2.11
   1  -1   2   83.29    2.11
  -1   1  -2   81.87    1.98
   1  -1   2   80.09    2.09
   1   1   2   80.62    2.17
  -1  -1  -2   81.17    1.89
   1   1   2   82.16    1.95
  -2   1  -2   20.75    1.24
  -2   1  -2   23.63    1.22
   2  -1   2   24.25    1.13
  -2  -1  -2   21.93    1.29
   2   1   2   22.30    1.34
   2   1   2   23.85    0.96
  -2  -1  -2   23.39    1.15
   2  -1   2   25.06    1.37
   3   1   2  120.31    3.68
  -3   1  -2  117.92    3.35
   3  -1   2  121.97    3.21
   3   1   2  122.56    2.97
   3  -1   2  115.97    3.56
  -3  -1  -2  125.93    3.53
  -3  -1  -2  123.40    3.36
  -3   1  -2  120.22    3.39
  -4   1  -2  243.87    6.16
  -4  -1  -2  254.02    6.33
  -4  -1  -2  254.73    6.19
  -4   1  -2  255.37    6.24
   4  -1   2  251.76    5.90
   4  -1   2  241.67    6.48
   4   1   2  250.86    6.66
  -5   1  -2    7.35    1.20
   5  -1   2    5.25    1.50
  -5  -1  -2    5.65    1.30
  -5   1  -2    4.91    1.16
  -5  -1  -2    4.83    1.23
   5   1   2    4.41    1.44
  -6   1  -2    1.81    1.08
   6   1   2    1.60    1.40
   6  -1   2    0.37    1.37
  -6  -1  -2    1.93    1.13
  -6  -1  -2    2.64    1.11
   7   1   2   -1.06    1.08
  -7   1  -2    0.25    1.02
  -7  -1  -2   -0.36    0.88
   7  -1   2   -1.67    1.26
  -8   1  -2    3.25    1.17
  -8  -1  -2    3.26    1.15
  -8   2   2   28.12    2.72
  -8  -2   2   30.58    2.72
   7   2  -2   24.47    2.51
   7  -2  -2   24.30    2.46
  -7  -2   2   28.31    2.45
  -7   2   2   28.55    2.46
   6   2  -2   12.99    1.84
  -6  -2   2   14.05    1.76
   6  -2  -2   14.99    1.85
  -6   2   2   16.49    1.86
  -5  -2   2   45.66    2.57
   5  -2  -2   40.01    2.57
  -5   2   2   42.47    2.49
   5   2  -2   41.26    2.65
  -5  -2   2   48.59    2.32
  -4   2   2  143.53    3.58
   4   2  -2  133.95    4.24
  -4  -2   2  137.25    3.90
   4  -2  -2  133.03    4.22
   4  -2  -2  136.36    3.76
  -4  -2   2  130.43    4.04
  -4   2   2  131.91    4.06
   3  -2  -2   19.92    1.25
   3  -2  -2   18.99    1.44
  -3   2   2   20.14    1.42
   3   2  -2   17.60    1.29
   3   2  -2   17.77    0.82
  -3  -2   2   18.94    1.39
  -3   2   2   18.03    0.97
  -3  -2   2   19.27    1.23
  -2  -2   2   60.57    1.90
  -2   2   2   60.57    1.53
  -2  -2   2   58.36    1.97
  -2   2   2   62.06    2.00
   2   2  -2   54.86    1.96
   2  -2  -2   63.93    1.97
   2   2  -2   60.93    1.52
  -1  -2   2 3550.48   72.21
  -1  -2   2 3598.34   65.85
   1   2  -2 3552.07   70.66
  -1  -2   2 3573.69   67.98
  -1   2   2 3597.59   69.23
   1  -2  -2 3582.47   69.25
   0  -2  -2    3.64    0.37
   0   2  -2    3.66    0.39
   0   2   2    4.04    0.34
   0  -2  -2    3.89    0.43
   0  -2   2    3.66    0.44
   1  -2   2   98.13    2.51
  -1  -2  -2   92.99    2.19
  -1   2  -2   97.83    2.42
   1   2   2   94.04    2.52
  -1   2  -2   95.25    2.35
  -1  -2  -2   92.86    2.49
   1  -2   2   97.10    2.34
  -2   2  -2   22.48    1.22
   2   2   2   24.22    1.45
   2  -2   2   23.56    1.29
   2   2   2   23.43    0.86
  -2   2  -2   22.82    1.21
  -2  -2  -2   22.49    1.27
  -2  -2  -2   22.11    1.12
   2  -2   2   23.14    1.26
   3   2   2  267.31    5.66
   3  -2   2  268.44    6.15
   3  -2   2  257.65    6.35
  -3  -2  -2  282.17    6.44
  -3  -2  -2  268.42    6.09
   3   2   2  270.17    6.57
  -3   2  -2  269.58    6.18
  -3   2  -2  263.75    6.15
  -4   2  -2  138.86    3.95
   4  -2   2  137.28    4.33
  -4   2  -2  135.11    4.06
   4  -2   2  140.27    3.85
  -4  -2  -2  137.89    4.05
  -4  -2  -2  135.70    4.13
   4   2   2  139.45    4.48
  -5  -2  -2   30.36    2.21
  -5   2  -2   29.41    2.14
  -5  -2  -2   29.23    2.13
   5   2   2   30.19    2.35
   5  -2   2   28.66    2.26
  -5   2  -2   38.42    2.20
   6   2   2   23.99    2.38
  -6  -2  -2   27.84    2.12
  -6  -2  -2   25.02    2.10
   6  -2   2   24.55    2.29
  -6   2  -2   27.06    2.17
   7  -2   2   62.34    3.82
   7   2   2   60.44    3.68
  -7  -2  -2   64.61    3.37
  -7   2  -2   64.91    3.42
  -8   2  -2    3.66    1.18
  -8  -2  -2    1.73    1.01
  -8  -3   2   14.72    2.06
   7  -3  -2   16.32    2.16
  -7   3   2   17.79    2.07
  -7  -3   2   19.99    2.14
   7   3  -2   18.29    2.29
  -6   3   2   30.79    2.25
   6   3  -2   28.22    2.40
  -6  -3   2   27.30    2.25
   6  -3  -2   27.18    2.34
   5   3  -2   22.13    1.94
   5  -3  -2   22.47    1.98
  -5  -3   2   20.31    1.71
  -5   3   2   20.59    1.85
  -5  -3   2   22.81    1.91
   4  -3  -2   82.75    2.79
  -4   3   2   81.01    3.01
   4   3  -2   82.91    3.18
  -4   3   2   84.89    2.41
   4  -3  -2   73.34    2.96
  -4  -3   2   79.08    3.01
  -4  -3   2   78.42    2.86
   3   3  -2  776.86   15.95
   3   3  -2  787.44   15.29
  -3   3   2  769.94   15.55
   3  -3  -2  770.75   15.94
  -3   3   2  778.68   15.19
  -3  -3   2  760.80   15.50
   3  -3  -2  767.15   15.95
  -3  -3   2  779.51   15.80
  -2  -3   2  242.87    5.61
  -2   3   2  264.29    5.15
  -2   3   2  251.79    5.65
   2  -3  -2  251.43    5.79
   2   3  -2  263.12    5.25
   2   3  -2  255.76    5.74
  -2  -3   2  252.49    5.71
  -1   3   2 1995.84   37.26
   1   3  -2 2018.74   38.19
  -1  -3   2 2003.26   37.29
   1  -3  -2 2002.52   39.22
  -1  -3   2 2021.59   39.08
   0  -3   2  146.55    3.39
   0  -3  -2  148.00    3.35
   0   3  -2  146.39    3.24
   0   3   2  146.27    3.13
   0  -3  -2  151.06    3.22
  -1  -3  -2  932.18   17.60
   1  -3   2  933.04   18.05
   1   3   2  935.97   18.31
  -1   3  -2  938.35   18.24
  -1  -3  -2  939.02   18.43
  -1   3  -2  950.75   17.76
   1  -3   2  923.00   18.69
  -1  -3  -2  938.50   18.40
  -2  -3  -2  768.58   15.46
  -2  -3  -2  766.27   14.74
  -2   3  -2  768.30   15.17
   2  -3   2  765.19   15.57
   2   3   2  745.60   15.37
  -2   3  -2  756.11   14.87
   2  -3   2  765.64   15.21
  -3  -3  -2  989.95   20.35
   3   3   2  988.90   20.39
   3  -3   2 1025.26   20.47
  -3   3  -2 1025.15   20.07
  -3   3  -2 1013.40   19.73
  -3  -3  -2  995.25   19.59
   3  -3   2  998.46   20.24
  -4   3  -2    1.40    0.77
  -4   3  -2    0.58    0.88
  -4  -3  -2    0.51    0.86
   4  -3   2    0.26    0.76
  -4  -3  -2   -0.32    0.77
   4   3   2    1.16    1.10
   4  -3   2   -0.98    0.91
  -5  -3  -2    2.68    1.12
  -5   3  -2    1.78    0.98
   5   3   2    4.02    1.49
   5  -3   2    3.17    1.40
  -5  -3  -2    1.12    1.13
  -5   3  -2    1.14    1.05
  -6  -3  -2  171.26    5.46
   6  -3   2  175.58    5.90
  -6   3  -2  174.74    5.55
   6   3   2  163.95    5.92
  -6  -3  -2  175.85    5.57
   7   3   2   11.13    2.06
  -7   3  -2   14.87    1.97
   7  -3   2   13.83    2.13
  -7  -3  -2   14.16    1.92
  -8  -3  -2    4.42    1.16
   7   4  -2    0.86    1.40
   7  -4  -2    1.84    1.37
  -7  -4   2   -0.16    1.05
  -7   4   2    3.26    1.22
  -6   4   2    5.29    1.29
   6   4  -2    7.30    1.57
   6  -4  -2    4.31    1.45
  -6  -4   2    4.30    1.30
  -6  -4   2    5.57    1.38
   5  -4  -2   11.77    1.66
  -5   4   2    9.03    1.41
  -5  -4   2   12.30    1.53
  -5  -4   2   11.87    1.45
   5  -4  -2   13.58    1.47
   5   4  -2    8.49    1.58
  -4  -4   2   13.05    1.36
   4  -4  -2   12.80    1.40
   4  -4  -2   14.66    1.29
  -4   4   2   12.57    1.36
   4   4  -2   13.20    1.40
  -4  -4   2   14.21    1.35
  -3  -4   2   17.96    1.36
   3  -4  -2   18.49    1.42
  -3  -4   2   18.75    1.35
  -3   4   2   18.22    0.84
   3  -4  -2   17.32    1.25
  -3   4   2   18.56    1.37
   3   4  -2   19.95    1.50
  -2   4   2  280.69    6.24
  -2  -4   2  286.54    6.37
   2  -4  -2  283.21    6.47
  -2   4   2  284.77    5.67
   2   4  -2  284.28    6.28
  -2  -4   2  289.80    6.26
   1  -4  -2 3023.17   58.80
  -1  -4   2 3034.25   58.60
  -1  -4   2 2974.19   57.70
   1   4  -2 3009.62   55.90
  -1   4   2 3030.63   55.87
   1   4  -2 3064.65   57.26
   0  -4   2 4223.94   84.26
   0   4  -2 4105.84   85.53
   0  -4  -2 4236.00   82.08
   0   4   2 4124.48   82.83
   0  -4  -2 4200.22   79.51
  -1  -4  -2  423.08    8.55
   1   4   2  418.97    8.71
  -1  -4  -2  417.53    8.75
  -1   4  -2  416.69    8.44
   1  -4   2  417.07    8.91
  -1   4  -2  415.87    8.56
   1   4   2  424.65    8.29
   1  -4   2  425.43    8.35
  -2  -4  -2    7.65    0.51
   2  -4   2    6.21    0.84
  -2  -4  -2    7.34    0.74
   2   4   2    8.32    0.98
  -2   4  -2    7.59    0.72
  -2  -4  -2    5.73    0.82
   2  -4   2    7.89    0.78
  -2   4  -2    5.85    0.80
  -3  -4  -2  156.17    4.36
  -3  -4  -2  157.06    4.05
  -3   4  -2  154.41    4.16
   3  -4   2  156.78    4.22
  -3   4  -2  154.50    3.96
   3  -4   2  154.63    4.20
   3   4   2  155.37    4.38
   4   4   2   50.03    2.62
  -4   4  -2   58.29    2.31
   4  -4   2   56.57    2.53
  -4   4  -2   55.16    2.48
  -4  -4  -2   58.54    2.48
  -4  -4  -2   56.14    2.53
   4  -4   2   56.53    2.45
   5  -4   2   -1.05    1.03
   5   4   2   -1.23    1.21
  -5  -4  -2   -0.37    0.98
  -5   4  -2   -0.81    0.92
  -5  -4  -2    0.63    1.00
   6   4   2   24.62    2.28
   6  -4   2   23.58    2.29
  -6  -4  -2   27.17    2.15
  -6  -4  -2   21.77    1.99
  -6   4  -2   25.93    2.15
   7   4   2   37.89    3.11
  -7   4  -2   39.27    2.78
   7  -4   2   35.85    2.98
  -7  -4  -2   42.81    2.75
  -7   5   2    6.29    1.49
  -7  -5   2    4.77    1.34
   7  -5  -2    5.22    1.59
   7   5  -2    2.94    1.59
   6  -5  -2   17.60    2.00
   6   5  -2   18.04    2.09
  -6  -5   2   21.61    2.08
  -6  -5   2   22.43    1.98
  -6   5   2   19.93    2.02
  -5   5   2   19.29    1.83
   5  -5  -2   22.50    1.92
  -5  -5   2   19.65    1.79
   5  -5  -2   21.85    1.77
  -5  -5   2   23.92    1.98
   5   5  -2   20.59    2.03
   4  -5  -2  142.68    4.22
  -4  -5   2  141.16    4.22
   4  -5  -2  137.24    4.31
  -4   5   2  120.36    4.15
   4   5  -2  144.15    4.43
  -4  -5   2  140.78    4.26
  -3  -5   2   19.17    1.39
   3  -5  -2   20.64    1.45
   3  -5  -2   19.37    1.47
  -3  -5   2   19.17    1.45
   3   5  -2   20.56    1.54
  -3   5   2   19.42    0.80
  -3   5   2   20.03    1.42
  -2  -5   2   25.16    0.82
  -2  -5   2   23.11    1.30
  -2  -5   2   23.99    1.33
  -2   5   2   23.02    1.34
   2  -5  -2   24.11    1.46
   2   5  -2   25.44    1.34
   1   5  -2   21.56    1.26
  -1  -5   2   21.15    1.01
   1   5  -2   22.03    1.01
  -1  -5   2   18.94    1.16
   1  -5  -2   21.76    0.76
   1  -5  -2   23.55    1.39
  -1   5   2   21.32    1.22
   0   5  -2  683.48   13.43
   0  -5   2  686.96   14.00
   0  -5  -2  691.75   13.61
   0  -5  -2  698.91   14.00
   0   5   2  691.40   13.32
   1   5   2   49.50    1.63
   1   5   2   49.88    1.88
   1  -5   2   48.58    1.86
  -1  -5  -2   53.96    1.55
   1  -5   2   49.86    1.41
  -1   5  -2   47.30    1.77
  -1  -5  -2   47.88    1.76
  -2   5  -2   50.00    1.71
  -2  -5  -2   49.51    1.32
   2  -5   2   49.45    1.76
   2  -5   2   48.65    1.99
   2   5   2   47.28    2.01
  -2   5  -2   48.45    1.97
  -2  -5  -2   47.02    1.94
  -2  -5  -2   47.75    1.74
  -3  -5  -2  268.05    6.18
  -3   5  -2  265.33    6.33
  -3   5  -2  271.56    6.10
   3  -5   2  259.69    6.30
  -3  -5  -2  262.20    6.55
   3  -5   2  271.08    6.53
   3   5   2  271.05    6.64
   4  -5   2   26.02    1.81
  -4  -5  -2   25.03    1.87
  -4   5  -2   27.74    1.71
   4   5   2   19.15    1.77
   4  -5   2   24.58    1.78
  -4  -5  -2   22.50    1.65
  -4   5  -2   23.05    1.73
  -5  -5  -2    3.42    1.21
   5   5   2    3.19    1.44
   5  -5   2    4.16    1.15
  -5  -5  -2    1.72    1.03
  -5   5  -2    3.08    1.08
   5  -5   2    3.36    1.32
  -6  -5  -2   17.55    1.87
   6   5   2   17.16    2.15
  -6   5  -2   13.77    1.75
  -6  -5  -2   15.41    1.89
   6  -5   2   18.03    2.10
   7   5   2   -1.14    1.34
  -7  -5  -2    0.09    1.05
  -7   5  -2    1.59    1.06
   7  -5   2    1.10    1.36
  -7  -5  -2    1.76    0.85
  -7   6   2    7.70    1.53
  -7  -6   2    6.47    1.59
   7   6  -2    4.68    1.76
   7  -6  -2    6.67    1.61
   6   6  -2   -1.08    1.15
  -6   6   2    1.01    1.03
  -6  -6   2    1.48    1.01
  -6  -6   2    0.48    0.98
   6  -6  -2    1.58    1.22
   5  -6  -2   38.48    2.29
  -5  -6   2   33.74    2.22
   5   6  -2   36.35    2.58
   5  -6  -2   35.24    2.29
  -5   6   2   36.36    2.38
  -5  -6   2   35.73    2.21
  -4  -6   2   13.32    1.49
   4  -6  -2   12.59    1.39
   4  -6  -2   11.78    1.38
  -4   6   2   10.61    1.39
  -4  -6   2   11.20    1.37
   4   6  -2   13.16    1.53
  -3  -6   2  108.13    3.40
   3  -6  -2  106.33    3.32
   3   6  -2  107.71    3.40
  -3   6   2  105.39    3.42
  -3   6   2  112.06    2.46
  -3  -6   2  111.80    3.43
   3  -6  -2  108.78    3.49
  -2  -6   2    2.05    0.34
   2   6  -2    0.62    0.57
  -2   6   2    0.99    0.70
  -2  -6   2    1.44    0.66
   2  -6  -2    3.01    0.76
  -2   6   2    1.51    0.26
  -2  -6   2    1.76    0.71
  -1   6   2  203.41    4.71
   1   6  -2  205.96    4.79
   1  -6  -2  210.01    4.31
   1   6  -2  207.92    4.46
  -1  -6   2  207.98    4.63
   1  -6  -2  203.06    4.98
   0  -6  -2 1167.48   23.28
   0   6   2 1169.67   22.17
   0   6  -2 1170.93   22.29
   0  -6  -2 1174.89   22.72
   0  -6   2 1176.95   23.31
   0  -6   2 1153.09   22.83
   1  -6   2  121.37    2.73
  -1  -6  -2  125.24    3.30
  -1  -6  -2  122.58    2.99
   1  -6   2  117.40    3.34
  -1   6  -2  119.85    3.21
   1   6   2  121.90    3.06
   1   6   2  117.19    3.18
  -2  -6  -2   88.04    2.59
  -2  -6  -2   81.49    2.77
   2   6   2   85.71    2.83
  -2   6  -2   88.90    2.47
   2  -6   2   82.18    2.81
   2  -6   2   88.54    2.49
  -2  -6  -2   88.71    2.14
  -2   6  -2   88.76    2.76
  -3   6  -2    5.54    1.03
  -3   6  -2    5.35    0.81
  -3  -6  -2    5.90    1.10
   3  -6   2    5.54    1.05
  -3  -6  -2    5.63    0.92
   3   6   2    5.71    1.15
   3  -6   2    5.92    0.94
  -4  -6  -2    0.11    1.04
  -4  -6  -2   -0.09    0.83
   4   6   2   -0.59    1.11
   4  -6   2    0.72    0.99
   4  -6   2    0.22    0.91
  -4   6  -2    0.32    0.80
  -4   6  -2    0.04    0.93
  -5  -6  -2   17.06    1.84
   5   6   2   17.33    2.00
   5  -6   2   14.73    1.66
  -5  -6  -2   18.71    1.71
   5  -6   2   19.36    1.86
  -5   6  -2   17.75    1.77
  -6  -6  -2    2.15    1.12
  -6  -6  -2    1.90    1.10
  -6   6  -2    1.00    1.08
   6   6   2    3.10    1.48
   6  -6   2    2.01    1.31
  -7  -6  -2    1.17    1.13
   7   6   2   -2.29    1.48
   7  -6   2    2.56    1.46
  -7   6  -2    2.07    1.11
  -7  -6  -2    5.22    1.25
  -7   7   2   -0.33    1.02
  -7  -7   2    1.21    1.03
   7   7  -2    0.12    1.38
   7  -7  -2    0.80    1.07
   6  -7  -2    0.73    1.03
  -6   7   2    0.68    1.03
  -6  -7   2    0.09    1.04
  -6  -7   2   -0.05    1.04
   6   7  -2    0.42    1.30
   5  -7  -2    0.72    1.10
  -5  -7   2    2.25    1.12
   5  -7  -2    0.38    1.04
  -5  -7   2    0.15    0.96
  -5   7   2    1.64    1.09
   5   7  -2   -0.10    1.07
  -4  -7   2   45.47    2.41
   4  -7  -2   43.12    2.35
  -4   7   2   44.13    2.45
   4  -7  -2   44.31    2.41
  -4  -7   2   34.23    2.15
   4   7  -2   44.67    2.50
  -3   7   2  142.38    4.16
   3   7  -2  146.89    4.18
  -3  -7   2  144.65    4.26
   3  -7  -2  146.15    4.33
   3  -7  -2  144.65    4.10
  -3  -7   2  144.69    4.15
   2   7  -2  174.74    4.45
  -2  -7   2  172.29    4.58
  -2   7   2  172.51    4.48
   2  -7  -2  173.10    4.70
   2   7  -2  177.49    4.32
  -2   7   2  175.90    3.65
  -2  -7   2  176.55    3.90
  -1  -7   2  147.13    3.60
  -1  -7   2  148.13    3.83
  -1   7   2  148.25    3.77
   1  -7  -2  144.97    3.28
   1  -7  -2  145.02    3.95
   1   7  -2  146.01    3.76
   1   7  -2  150.48    3.40
   0   7   2 1067.63   20.60
   0  -7   2 1063.44   21.18
   0  -7   2 1080.49   21.62
   0  -7  -2 1081.66   21.60
   0  -7  -2 1087.05   21.06
   0   7  -2 1070.40   20.73
   1   7   2   38.78    1.61
   1  -7   2   36.88    1.74
   1   7   2   34.81    1.63
  -1  -7  -2   37.19    1.63
  -1  -7  -2   37.02    1.45
  -1   7  -2   39.16    1.84
   1  -7   2   37.78    1.17
   2   7   2   44.76    1.83
   2  -7   2   42.92    2.12
   2  -7   2   46.40    1.65
  -2   7  -2   45.27    2.07
  -2  -7  -2   46.24    1.43
  -2  -7  -2   47.00    2.04
  -2   7  -2   45.79    1.72
   2   7   2   44.10    2.06
  -3  -7  -2   10.53    1.12
  -3   7  -2    9.94    1.19
  -3   7  -2   10.62    0.99
   3  -7   2    9.39    1.02
   3  -7   2   10.54    1.31
  -3  -7  -2    9.07    1.22
   3   7   2   11.35    1.36
   4   7   2   14.46    1.79
   4  -7   2   13.95    1.55
  -4   7  -2   12.85    1.51
   4  -7   2   14.41    1.45
  -4  -7  -2   13.46    1.65
  -4  -7  -2   14.66    1.45
  -5  -7  -2   78.84    3.26
   5  -7   2   78.22    3.43
   5  -7   2   84.03    3.47
  -5  -7  -2   85.56    3.65
  -5   7  -2   85.28    3.56
   5   7   2   79.44    3.71
  -6  -7  -2    4.51    1.23
  -6  -7  -2    4.79    1.46
   6   7   2    7.14    1.77
   6  -7   2    4.26    1.46
  -6   7  -2    6.40    1.42
  -7  -7  -2   26.09    2.34
  -7   7  -2   29.65    2.54
  -7  -7  -2   30.99    2.52
   7   7   2   29.08    2.79
   7  -7   2   29.14    2.68
  -7   8   2    1.26    1.16
  -7  -8   2    1.22    0.95
   7  -8  -2    4.48    1.44
   7   8  -2    1.70    1.42
  -7  -8   2   -0.90    0.98
  -6  -8   2   93.16    4.01
  -6  -8   2   95.32    3.95
   6   8  -2   93.46    4.22
  -6   8   2   89.43    3.99
   6  -8  -2   89.82    4.03
   5  -8  -2   33.30    2.31
  -5  -8   2   28.07    2.15
   5  -8  -2   29.82    2.20
  -5  -8   2   34.91    2.36
  -5   8   2   29.80    2.24
   5   8  -2   27.83    2.24
   4   8  -2  106.73    4.03
  -4   8   2  121.79    4.14
   4  -8  -2  122.94    4.18
  -4  -8   2  122.95    4.04
   4  -8  -2  127.90    4.09
  -4  -8   2  122.65    4.10
   3   8  -2  230.63    5.78
   3  -8  -2  220.66    6.03
  -3  -8   2  226.21    5.81
  -3  -8   2  227.57    5.94
  -3   8   2  228.91    5.87
  -2   8   2   16.07    1.29
   2   8  -2   15.42    1.24
  -2  -8   2   16.49    1.35
   2  -8  -2   14.73    1.32
  -2   8   2   20.48    0.81
   2   8  -2   16.67    1.17
  -2  -8   2   17.39    0.93
   1   8  -2  271.95    6.27
   1  -8  -2  273.73    5.79
  -1  -8   2  270.27    6.36
   1   8  -2  279.34    5.83
  -1   8   2  273.57    6.23
  -1  -8   2  278.40    6.18
   1  -8  -2  268.57    6.52
   0  -8  -2   95.42    2.85
   0  -8   2   94.83    2.87
   0   8  -2   95.47    2.98
   0  -8  -2   96.19    2.67
   0   8   2  101.47    2.94
   0  -8   2   95.83    2.77
  -1  -8  -2   36.76    1.76
   1   8   2   39.80    1.77
   1  -8   2   40.81    1.23
  -1   8  -2   38.63    1.95
   1  -8   2   38.24    1.86
   1   8   2   36.95    1.73
  -1  -8  -2   38.54    1.55
   2   8   2  433.29    9.74
   2   8   2  445.99    9.42
  -2   8  -2  446.52    9.66
   2  -8   2  441.00   10.11
   2  -8   2  449.73    9.26
  -2   8  -2  446.92    9.38
  -2  -8  -2  435.23    9.88
  -2  -8  -2  456.74    9.24
  -3  -8  -2    2.29    0.89
  -3   8  -2    3.55    1.08
   3   8   2    1.60    1.14
   3  -8   2    3.55    1.12
   3  -8   2    3.68    0.85
  -3  -8  -2    1.81    0.95
  -3   8  -2    2.91    0.79
  -4  -8  -2    0.80    0.96
   4  -8   2    2.38    0.99
   4  -8   2    1.02    1.17
  -4  -8  -2    0.87    1.09
  -4   8  -2    1.51    1.11
   4   8   2    2.70    1.27
   5  -8   2   99.70    3.86
  -5  -8  -2   96.49    3.70
   5  -8   2   96.07    3.85
  -5  -8  -2   98.05    4.01
   5   8   2   97.90    4.17
  -5   8  -2   94.92    3.81
   6   8   2    4.14    1.54
  -6  -8  -2    4.30    1.27
  -6  -8  -2    3.11    1.32
   6  -8   2    1.97    1.29
  -6   8  -2    4.24    1.28
  -7   8  -2    3.42    1.11
   7  -8   2    1.23    1.32
  -7  -8  -2    4.14    1.32
   7   8   2    2.47    1.70
  -7  -8  -2    2.15    1.12
  -7  -9   2    1.65    1.09
   7  -9  -2    1.19    1.22
  -7  -9   2    2.72    1.08
  -7   9   2    0.55    1.07
   7   9  -2   -1.07    1.26
   6   9  -2   33.17    2.65
  -6   9   2   34.37    2.53
   6  -9  -2   34.40    2.54
  -6  -9   2   31.03    2.49
  -6  -9   2   35.63    2.61
   5   9  -2   72.54    3.40
   5  -9  -2   74.77    3.37
  -5   9   2   67.13    3.17
   5  -9  -2   72.62    3.27
  -5  -9   2   71.12    3.35
  -5  -9   2   65.65    3.13
   4  -9  -2   10.62    1.38
  -4   9   2    8.99    1.51
  -4  -9   2    9.03    1.40
  -4  -9   2   10.19    1.48
   4  -9  -2   11.07    1.59
   4   9  -2    8.46    1.45
   3   9  -2  360.03    8.29
   3  -9  -2  369.38    8.84
   3   9  -2  363.70    8.39
  -3   9   2  345.88    8.33
  -3  -9   2  351.22    8.54
  -2  -9   2  295.46    6.39
  -2   9   2  279.29    6.82
   2   9  -2  294.60    6.61
   2  -9  -2  293.77    7.25
  -2  -9   2  296.11    7.11
   2   9  -2  290.85    6.85
  -1   9   2    5.04    0.97
   1   9  -2    5.25    0.96
  -1  -9   2    5.06    0.89
   1  -9  -2    3.56    0.54
   1  -9  -2    3.78    0.92
  -1  -9   2    4.02    0.70
   1   9  -2    4.59    0.66
   0   9   2  150.91    4.03
   0   9  -2  150.07    4.06
   0  -9   2  146.90    3.92
   0  -9   2  145.77    4.07
   0  -9  -2  152.80    3.81
   0  -9  -2  150.07    4.05
  -1  -9  -2  147.03    3.84
  -1   9  -2  150.55    4.11
   1   9   2  149.35    3.98
  -1  -9  -2  143.69    4.00
   1  -9   2  151.54    4.28
   1   9   2  147.92    3.91
   2  -9   2  203.67    5.68
  -2  -9  -2  210.03    5.52
   2  -9   2  218.53    4.90
  -2  -9  -2  213.31    4.85
   2   9   2  213.35    5.44
  -2   9  -2  206.86    5.41
  -2   9  -2  217.51    5.07
   2   9   2  208.49    5.22
   3   9   2   10.84    1.24
  -3   9  -2    9.76    1.40
  -3   9  -2    9.76    1.00
   3   9   2    9.46    1.45
   3  -9   2   10.24    1.47
  -3  -9  -2    9.96    1.38
   3  -9   2   10.21    1.09
   4  -9   2   92.81    3.72
  -4   9  -2   89.23    3.59
   4  -9   2   91.71    3.31
   4   9   2   91.18    3.84
  -4  -9  -2   89.23    3.73
  -4  -9  -2   90.76    3.38
  -5  -9  -2   -1.48    0.89
   5   9   2    0.95    1.15
   5  -9   2    0.37    1.05
  -5   9  -2   -0.08    0.94
  -5  -9  -2   -0.66    0.93
   5  -9   2   -0.06    1.02
  -6  -9  -2   41.07    2.62
  -6  -9  -2   38.50    2.66
   6   9   2   40.56    3.04
   6  -9   2   43.37    2.80
  -6   9  -2   34.84    2.62
  -7   9  -2   37.28    2.83
   7  -9   2   44.97    3.06
  -7  -9  -2   38.09    2.85
   7   9   2   34.35    3.14
  -7  -9  -2   34.61    2.56
  -7  10   2   13.23    2.08
  -7 -10   2   20.62    2.34
  -7 -10   2   19.10    2.10
   7  10  -2   17.74    2.36
   7 -10  -2   16.33    2.20
  -6 -10   2   17.14    1.97
   6 -10  -2   14.05    1.85
   6  10  -2   15.08    2.03
  -6  10   2   13.35    1.90
  -6 -10   2   14.18    1.89
   5 -10  -2   68.57    3.35
   5  10  -2   63.36    3.26
  -5  10   2   66.11    3.28
   5 -10  -2   67.96    3.17
  -5 -10   2   66.08    3.24
  -5 -10   2   70.07    3.35
  -4 -10   2    9.49    1.50
  -4  10   2    7.43    1.43
   4 -10  -2    8.52    1.30
   4  10  -2    9.79    1.47
   4  10  -2    8.83    1.50
   4 -10  -2   11.74    1.62
  -4 -10   2   10.50    1.55
   3 -10  -2   47.33    2.64
  -3 -10   2   49.91    2.47
  -3  10   2   49.64    2.63
   3  10  -2   43.01    2.38
   3  10  -2   49.77    2.36
   2  10  -2   -0.86    0.71
  -2 -10   2   -0.10    0.83
  -2 -10   2    0.39    0.51
   2  10  -2    0.03    0.85
  -2  10   2    0.82    0.85
   2 -10  -2    0.22    0.88
  -1 -10   2  153.51    4.27
  -1  10   2  158.30    4.27
   1  10  -2  153.98    4.29
  -1 -10   2  155.38    4.09
   1 -10  -2  155.55    3.77
   1  10  -2  159.47    3.71
   1 -10  -2  149.32    4.40
   0  10  -2    5.90    1.09
   0 -10  -2    4.30    0.76
   0 -10  -2    4.50    0.90
   0 -10   2    2.97    0.89
   0  10   2    5.25    1.04
   0 -10   2    4.85    0.86
   1  10   2   56.18    2.24
  -1 -10  -2   54.68    2.12
   1  10   2   55.76    2.16
  -1 -10  -2   53.50    2.24
   1 -10   2   53.51    2.36
  -1  10  -2   48.81    2.41
  -2  10  -2    6.70    1.14
  -2  10  -2    8.62    0.90
  -2 -10  -2    6.28    1.09
   2  10   2    9.57    1.17
   2  10   2    6.75    1.11
   2 -10   2    8.51    0.77
   2 -10   2    6.91    1.29
  -2 -10  -2    8.12    0.81
   3  10   2   31.97    1.98
   3  10   2   31.36    2.26
  -3  10  -2   30.80    2.14
  -3 -10  -2   29.18    2.16
   3 -10   2   32.56    1.72
   3 -10   2   30.84    2.31
  -3  10  -2   32.81    1.61
   4  10   2   10.28    1.74
  -4  10  -2   12.46    1.58
  -4 -10  -2   11.21    1.63
   4 -10   2   11.79    1.42
   4 -10   2   10.92    1.68
   4  10   2    9.32    1.41
   5 -10   2    2.00    1.20
   5 -10   2   -1.78    0.96
  -5 -10  -2    1.04    1.00
   5  10   2   -0.79    1.32
  -5  10  -2    0.11    0.91
  -5 -10  -2   -0.75    1.02
   6 -10   2   -1.69    0.82
   6  10   2    0.17    1.40
  -6 -10  -2   -0.47    1.09
  -6  10  -2    0.10    1.05
  -6 -10  -2   -1.18    0.98
  -7 -10  -2    1.59    1.04
  -7 -10  -2    1.38    1.13
  -7  10  -2    0.54    1.00
   7  10   2   -2.69    1.38
  -7 -11   2    0.69    1.21
  -7 -11   2    1.30    1.19
   7 -11  -2    1.47    1.23
   7  11  -2    2.59    1.61
  -7  11   2    2.02    1.04
  -6 -11   2   56.06    3.25
   6  11  -2   51.58    3.29
  -6  11   2   60.62    3.39
  -6 -11   2   62.65    3.38
   6 -11  -2   57.17    3.21
   6 -11  -2   62.73    3.41
   5  11  -2    0.83    1.19
   5 -11  -2    0.16    0.98
  -5  11   2    0.22    1.03
   5  11  -2   -0.62    0.93
   5 -11  -2   -0.36    1.09
  -5 -11   2    0.03    1.05
  -5 -11   2    0.62    1.17
   4  11  -2   -0.47    0.94
   4 -11  -2    0.64    0.86
   4  11  -2    0.15    1.14
   4 -11  -2    1.15    1.31
  -4 -11   2   -1.46    1.04
  -4  11   2   -0.32    0.96
  -3 -11   2   21.42    1.90
   3 -11  -2   22.08    1.95
  -3  11   2   23.48    1.95
   3  11  -2   24.42    1.79
   3  11  -2   19.28    1.75
  -2 -11   2  379.37    8.22
  -2  11   2  373.37    8.67
   2  11  -2  374.02    8.68
  -2 -11   2  376.77    8.90
   2 -11  -2  358.19    9.06
   2  11  -2  378.54    8.27
   1 -11  -2    4.63    1.10
   1 -11  -2    4.89    0.73
  -1  11   2    2.92    1.05
   1  11  -2    5.35    1.06
  -1 -11   2    4.08    1.01
   1  11  -2    5.73    0.73
  -1 -11   2    4.65    0.86
   0  11  -2   59.54    2.69
   0  11   2   56.55    2.45
   0 -11   2   59.63    2.33
   0 -11  -2   59.16    2.20
   0 -11  -2   58.13    2.43
   0 -11   2   60.63    2.48
   1  11   2   28.07    1.91
   1 -11   2   25.77    1.79
  -1 -11  -2   25.76    1.53
  -1  11  -2   22.42    1.67
  -1 -11  -2   24.45    1.61
  -2  11  -2  170.17    4.33
  -2 -11  -2  169.45    4.24
   2 -11   2  163.30    5.02
  -2 -11  -2  169.18    4.94
   2  11   2  167.05    4.70
   2 -11   2  171.14    4.10
   2  11   2  163.16    4.77
  -3  11  -2    4.66    1.38
   3 -11   2    5.71    0.96
   3  11   2    5.83    1.40
   3  11   2    5.89    1.21
   3 -11   2    7.81    1.54
  -3 -11  -2    7.75    1.44
   4 -11   2   23.28    1.74
   4  11   2   21.39    2.07
   4  11   2   24.67    1.90
   4 -11   2   22.00    2.01
  -4  11  -2   21.84    1.91
  -4 -11  -2   21.76    2.04
   5  11   2    7.58    1.41
   5  11   2    7.51    1.73
   5 -11   2    6.49    1.57
  -5 -11  -2    7.74    1.72
  -5  11  -2    6.04    1.36
  -6  11  -2   27.25    2.41
  -6 -11  -2   28.64    2.38
  -6 -11  -2   23.94    2.39
   6  11   2   27.16    2.59
   7  11   2    0.90    1.62
  -7 -11  -2    4.30    1.50
  -7  11  -2    3.19    1.17
  -7 -12   2   69.29    3.81
   7  12  -2   60.27    3.67
  -7 -12   2   65.01    3.71
   7  12  -2   60.64    3.87
   6  12  -2   -1.04    1.22
   6  12  -2    2.25    1.16
  -6 -12   2    1.21    1.04
   6 -12  -2    1.34    1.18
   6 -12  -2    0.55    1.26
  -6  12   2   -0.17    1.07
  -5  12   2   26.43    2.27
   5 -12  -2   26.03    2.10
   5  12  -2   25.71    2.23
   5  12  -2   29.82    2.36
  -5 -12   2   30.18    2.36
   5 -12  -2   30.57    2.45
  -4  12   2   14.13    1.74
   4  12  -2   15.76    1.72
   4 -12  -2   15.77    1.54
   4  12  -2   14.28    1.74
   4 -12  -2   18.00    2.02
  -4 -12   2   16.42    1.87
  -3 -12   2  402.76   10.09
   3  12  -2  410.59    9.79
   3  12  -2  439.10    9.64
  -3  12   2  409.05    9.84
   3 -12  -2  411.45   10.30
  -2 -12   2  112.33    3.95
   2  12  -2  137.22    3.68
   2 -12  -2  121.13    4.19
   2  12  -2  106.36    3.86
  -2  12   2  105.52    3.82
  -2 -12   2  133.02    3.51
  -1  12   2  149.41    4.49
  -1 -12   2  145.00    4.38
   1  12  -2  148.83    4.47
   1 -12  -2  149.82    4.63
  -1 -12   2  153.29    4.25
   1 -12  -2  150.25    3.88
   0 -12  -2    0.68    0.90
   0  12   2    0.91    1.04
   0 -12   2    0.33    0.75
   0 -12   2    0.75    0.92
   0  12  -2    0.76    1.02
   0 -12  -2    0.52    0.70
  -1 -12  -2  168.78    4.56
   1  12   2  163.70    4.72
  -1 -12  -2  162.61    4.61
  -1  12  -2  160.85    4.77
   1 -12   2  160.04    4.85
  -2  12  -2    0.88    1.08
  -2 -12  -2   -0.12    0.88
  -2 -12  -2    0.81    0.63
   2  12   2    0.53    0.99
   2  12   2    0.97    1.08
   2 -12   2    0.01    1.04
  -3 -12  -2   -0.36    1.00
   3  12   2    0.03    1.23
  -3  12  -2    0.91    1.15
   3 -12   2    0.82    1.22
   3  12   2    0.15    1.03
   4  12   2    8.22    1.57
  -4 -12  -2    6.03    1.47
   4  12   2    7.23    1.37
   4 -12   2    7.80    1.54
  -4  12  -2    5.08    1.37
   5  12   2   19.54    1.89
  -5 -12  -2   17.64    2.17
   5  12   2   18.32    2.17
  -5  12  -2   18.15    1.97
   5 -12   2   18.62    2.02
   6 -12   2   33.57    2.59
   6  12   2   33.22    2.53
  -6  12  -2   30.78    2.56
   6  12   2   29.22    2.73
  -6 -12  -2   33.42    2.78
  -7 -13   2   16.81    2.19
   7  13  -2   17.71    2.45
  -6  13   2   39.57    2.80
   6  13  -2   42.24    3.05
  -6 -13   2   40.52    2.85
   6  13  -2   46.05    3.01
   6 -13  -2   47.80    3.14
   5 -13  -2   37.23    2.67
   5  13  -2   28.45    2.34
   5  13  -2   30.18    2.38
  -5 -13   2   30.43    2.56
   5 -13  -2   32.97    2.27
  -5  13   2   29.80    2.39
   4  13  -2    4.02    1.32
  -4 -13   2    5.36    1.47
  -4  13   2    4.97    1.40
   4  13  -2    6.44    1.40
   4 -13  -2    4.43    1.50
   4 -13  -2    4.67    1.17
  -3  13   2   75.85    3.39
   3 -13  -2   72.26    3.45
  -3 -13   2   76.54    3.42
   3  13  -2   73.47    3.35
   3  13  -2   77.28    3.08
   2 -13  -2   20.16    1.92
  -2 -13   2   19.70    1.76
  -2  13   2   21.22    1.85
   2  13  -2   21.07    1.90
  -2 -13   2   23.21    1.49
   2  13  -2   24.13    1.77
  -1 -13   2    4.68    1.04
   1 -13  -2    5.73    1.32
   1 -13  -2    6.04    0.90
  -1 -13   2    6.05    1.17
  -1  13   2    5.57    1.25
   1  13  -2    4.54    1.34
   0 -13  -2   27.77    1.66
   0  13   2   25.31    1.86
   0 -13   2   24.50    1.73
   0 -13   2   25.22    1.94
   0  13  -2   21.12    1.82
   0 -13  -2   22.61    1.76
  -1  13  -2   42.11    2.47
  -1 -13  -2   43.10    2.27
   1 -13   2   39.32    2.47
   1  13   2   44.74    2.58
  -1 -13  -2   45.57    2.17
  -2  13  -2   72.91    3.22
   2  13   2   73.26    3.11
   2 -13   2   73.80    3.33
  -2 -13  -2   74.78    3.22
   2  13   2   74.64    3.19
   3  13   2  105.10    4.00
  -3  13  -2  110.45    4.19
   3 -13   2  107.41    4.21
   3  13   2  107.15    3.90
  -3 -13  -2  100.70    4.03
  -4  13  -2   -0.16    0.92
   4  13   2    0.33    0.99
   4  13   2   -0.66    1.15
  -4 -13  -2    0.50    1.12
   4 -13   2   -1.11    1.14
  -5 -13  -2    4.76    1.55
   5  13   2    3.12    1.51
   5  13   2    4.71    1.26
  -5  13  -2    2.44    1.17
   5 -13   2    5.01    1.40
   6 -13   2   15.70    2.12
  -6  13  -2   19.79    2.25
   6  13   2   19.02    1.98
  -6 -13  -2   22.24    2.45
   6  13   2   20.84    2.48
  -6  14   2    2.17    1.30
   6  14  -2    3.42    1.39
  -6 -14   2    3.56    1.43
   6  14  -2    1.90    1.42
   6 -14  -2    1.64    1.35
   5  14  -2   14.37    1.92
  -5 -14   2   15.94    2.05
  -5  14   2   13.92    1.90
   5 -14  -2   14.91    2.09
   5  14  -2   14.76    1.92
   4  14  -2   19.97    1.94
   4 -14  -2   22.97    2.25
  -4 -14   2   22.98    2.22
  -4  14   2   19.61    2.05
   4  14  -2   20.58    2.04
   3  14  -2   89.05    3.69
  -3  14   2   97.88    3.95
  -3 -14   2   91.29    3.82
   3 -14  -2   92.67    3.97
   2  14  -2   87.02    3.65
  -2  14   2   86.84    3.60
  -2 -14   2   87.58    3.49
   2 -14  -2   83.29    3.66
   1  14  -2    3.12    1.27
  -1  14   2    5.24    1.35
   1 -14  -2    3.33    0.87
  -1 -14   2    4.26    1.05
   1 -14  -2    5.69    1.47
  -1 -14   2    3.71    1.17
   0 -14  -2    6.71    1.35
   0  14  -2    7.77    1.47
   0 -14   2    9.61    1.24
   0 -14   2    7.01    1.39
   0  14   2    7.74    1.44
   0 -14  -2    7.30    1.13
   1 -14   2   13.77    1.64
  -1 -14  -2   13.68    1.45
   1  14   2   12.11    1.67
  -1 -14  -2   13.29    1.48
  -1  14  -2   12.10    1.62
   2 -14   2   85.42    3.86
   2  14   2   89.06    3.59
  -2 -14  -2   90.96    3.57
  -2  14  -2   93.87    3.85
   2  14   2   88.64    3.42
  -3 -14  -2  339.65    8.89
   3 -14   2  335.95    9.17
   3  14   2  345.97    8.55
   3  14   2  341.08    8.64
  -3  14  -2  346.67    8.80
   4  14   2    2.22    1.21
   4  14   2    2.63    1.32
  -4 -14  -2    3.17    1.25
  -4  14  -2    4.05    1.35
   4 -14   2    5.07    1.56
  -5  14  -2   -1.11    0.87
   5  14   2   -1.20    1.27
   5 -14   2    1.28    1.33
   5  14   2    0.85    1.16
  -5 -14  -2    0.69    1.23
   6 -14   2   16.99    2.19
  -6  14  -2   13.52    2.00
  -6 -14  -2   11.60    1.97
   6  14   2   12.64    2.18
   6  14   2   11.01    1.78
   6 -15  -2    5.96    1.79
  -6  15   2    6.50    1.62
  -6 -15   2    8.30    1.90
   6  15  -2    9.23    1.84
   5 -15  -2    2.23    1.48
   5  15  -2    4.28    1.51
  -5  15   2    4.03    1.39
  -5 -15   2    5.22    1.57
  -4 -15   2  151.08    5.44
   4 -15  -2  153.69    5.65
   4  15  -2  161.85    5.43
  -4  15   2  151.70    5.30
   3 -15  -2    1.61    1.27
  -3  15   2    2.86    1.25
  -3 -15   2   -0.04    1.07
   3  15  -2    3.90    1.45
   2  15  -2  168.19    5.34
   2 -15  -2  171.14    5.57
  -2  15   2  164.93    5.33
  -2 -15   2  168.71    5.35
  -1 -15   2  108.21    3.71
  -1 -15   2   99.84    3.78
   1 -15  -2  100.59    3.97
   1 -15  -2  109.15    3.33
   1  15  -2  106.52    4.15
  -1  15   2  106.47    4.05
   0 -15  -2    4.39    1.25
   0  15  -2    2.90    1.41
   0 -15  -2    3.75    1.06
   0 -15   2    7.40    1.45
   0  15   2    1.91    1.46
   0 -15   2    5.32    1.19
  -1 -15  -2   24.21    1.84
  -1  15  -2   22.78    2.16
   1 -15   2   24.92    2.20
   1  15   2   21.17    1.95
  -1 -15  -2   24.77    1.88
  -2 -15  -2  223.51    6.43
  -2  15  -2  217.16    6.42
   2  15   2  230.88    6.19
   2 -15   2  223.71    6.79
   2  15   2  223.29    6.35
   3 -15   2   40.21    2.70
  -3  15  -2   42.05    2.63
   3  15   2   43.89    2.62
  -3 -15  -2   43.08    2.65
   3  15   2   41.98    2.68
   4 -15   2   41.04    2.97
   4  15   2   39.69    2.77
  -4  15  -2   35.99    2.66
  -4 -15  -2   36.85    2.68
   4  15   2   38.04    2.64
   5 -15   2   22.35    2.40
   5  15   2   20.45    2.36
  -5  15  -2   16.23    2.04
  -5 -15  -2   20.44    2.30
   6  15   2    2.77    1.61
  -6  15  -2    2.90    1.32
  -6 -15  -2    3.51    1.49
   6  15   2    2.43    1.27
   6 -15   2    3.93    1.45
  -6  16   2   10.58    1.91
  -6 -16   2   13.92    2.06
   6 -16  -2   11.89    2.02
   6  16  -2    9.07    1.99
  -5 -16   2    0.55    1.07
   5  16  -2    2.88    1.35
  -5  16   2    0.04    0.94
   5 -16  -2    0.40    1.37
   4 -16  -2   36.74    2.82
   4  16  -2   45.21    2.98
  -4  16   2   40.39    2.83
  -4 -16   2   41.25    2.79
   3 -16  -2   43.48    2.87
  -3  16   2   50.07    2.97
  -3 -16   2   48.22    2.86
   3  16  -2   45.38    2.92
   2 -16  -2  248.86    7.35
  -2 -16   2  249.59    7.06
  -2  16   2  253.12    7.03
   2  16  -2  241.84    6.97
  -1  16   2   13.82    1.90
  -1 -16   2   16.17    1.60
  -1 -16   2   16.48    1.77
   1  16  -2   13.05    1.85
   1 -16  -2   14.85    1.96
   0 -16  -2   31.07    2.24
   0 -16  -2   26.32    1.89
   0  16  -2   28.97    2.33
   0  16   2   32.49    2.46
   0 -16   2   29.43    2.23
   1 -16   2   55.10    3.10
   1  16   2   47.64    3.07
  -1  16  -2   50.51    2.96
  -1 -16  -2   55.67    2.74
  -1 -16  -2   53.04    2.67
   2  16   2  341.78    8.65
   2 -16   2  323.80    9.03
  -2  16  -2  344.73    8.83
  -2 -16  -2  339.82    8.74
  -3  16  -2    1.50    1.26
   3  16   2   -0.33    1.16
  -3 -16  -2   -0.85    0.93
   3  16   2    0.46    1.23
   3 -16   2   -0.61    1.10
   4 -16   2   31.86    2.69
   4  16   2   36.49    2.68
   4  16   2   34.29    2.58
  -4 -16  -2   32.59    2.62
  -4  16  -2   31.66    2.58
   5 -16   2   -1.27    1.24
  -5  16  -2    0.03    1.09
  -5 -16  -2    0.51    1.27
   5  16   2   -0.57    1.21
   5  16   2   -0.77    1.06
   6  16   2   11.51    2.22
   6 -16   2   12.05    2.02
   6 -17  -2    4.53    1.47
  -5  17   2   44.22    3.09
  -5 -17   2   47.76    3.17
   5 -17  -2   45.06    3.18
   5  17  -2   42.00    3.07
  -4  17   2   78.59    3.80
  -4 -17   2   82.70    3.94
   4 -17  -2   78.66    4.17
   4  17  -2   81.64    4.01
   3  17  -2   -1.27    1.06
  -3  17   2    2.42    1.30
  -3 -17   2    3.37    1.35
   3 -17  -2    1.78    1.30
  -2  17   2   30.40    2.33
  -2 -17   2   29.92    2.21
   2  17  -2   28.36    2.42
   2 -17  -2   29.74    2.52
  -1 -17   2   20.53    1.82
  -1 -17   2   23.33    2.00
  -1  17   2   18.90    1.95
   1  17  -2   20.00    2.09
   1 -17  -2   20.47    2.07
   0 -17  -2    4.13    1.16
   0  17  -2    3.02    1.47
   0 -17  -2    4.05    1.31
   0 -17   2    1.84    1.30
   0  17   2    2.99    1.38
  -1  17  -2   28.17    2.33
  -1 -17  -2   30.50    2.19
  -1 -17  -2   29.62    2.17
   1 -17   2   29.78    2.42
   1  17   2   31.35    2.45
  -2 -17  -2   16.68    1.85
  -2  17  -2   16.03    1.92
   2 -17   2   14.53    1.94
   2  17   2   17.58    1.98
  -3 -17  -2  140.51    5.09
  -3  17  -2  134.43    5.01
   3  17   2  133.88    4.86
   3 -17   2  126.66    5.11
   4  17   2   24.88    2.33
  -4 -17  -2   29.50    2.59
  -4  17  -2   23.68    2.36
   4 -17   2   24.12    2.60
  -5  17  -2   18.74    2.29
  -5 -17  -2   18.23    2.33
   5  17   2   22.14    2.35
   5 -17   2   22.26    2.55
   5  18  -2    4.55    1.70
  -5  18   2    2.72    1.40
  -5 -18   2    4.25    1.70
   5 -18  -2    0.50    1.32
  -4 -18   2   20.01    2.28
   4  18  -2   15.54    2.23
   4 -18  -2   19.94    2.41
  -4  18   2   16.87    2.04
  -3 -18   2   11.52    1.82
  -3  18   2    6.95    1.63
   3  18  -2   11.80    1.88
   3 -18  -2    9.19    1.88
  -2 -18   2    6.99    1.46
  -2  18   2    8.02    1.63
   2  18  -2    7.26    1.74
   2 -18  -2    8.32    1.70
  -1  18   2    7.42    1.63
  -1 -18   2    8.34    1.43
   1 -18  -2    5.07    1.60
  -1 -18   2    8.34    1.46
   1  18  -2    5.03    1.67
   0 -18  -2   -0.33    1.12
   0 -18   2   -0.87    1.13
   0  18  -2   -0.13    1.25
   0 -18  -2   -0.01    0.91
   0  18   2   -0.69    1.29
  -1 -18  -2    1.26    1.25
  -1 -18  -2    0.39    0.97
  -1  18  -2    0.57    1.25
   1  18   2   -0.39    1.36
   1 -18   2    1.54    1.21
  -2 -18  -2    9.93    1.60
  -2  18  -2    7.11    1.71
   2  18   2    9.26    1.79
   2 -18   2    8.55    1.77
  -3  18  -2   35.54    2.71
   3 -18   2   28.64    2.63
   3  18   2   34.49    2.64
  -3 -18  -2   31.86    2.60
   4 -18   2   38.40    3.14
  -4 -18  -2   36.72    2.91
   4  18   2   44.69    2.95
  -4  18  -2   34.55    2.74
   5  18   2   11.73    2.03
  -5  18  -2   12.39    2.06
   5 -18   2   16.04    2.40
  -5 -18  -2   12.39    2.06
   5  19  -2   14.97    2.35
  -5 -19   2   17.12    2.45
  -5  19   2   14.32    2.22
   5 -19  -2   16.58    2.39
  -4 -19   2   10.59    1.87
  -4  19   2   15.15    2.09
   4  19  -2    9.02    1.98
   4 -19  -2   14.35    2.28
   3  19  -2    6.38    1.84
   3 -19  -2    8.85    2.02
  -3  19   2   12.98    1.95
  -3 -19   2   11.12    1.83
   2 -19  -2    1.49    1.37
  -2 -19   2    4.14    1.32
  -2  19   2    2.79    1.50
   2  19  -2    2.63    1.62
  -1 -19   2   26.65    2.16
   1 -19  -2   22.66    2.30
   1  19  -2   25.72    2.53
  -1  19   2   24.70    2.31
  -1 -19   2   28.61    2.30
   0  19   2   16.55    1.96
   0 -19  -2   11.71    1.80
   0 -19   2   12.04    1.83
   0  19  -2   12.70    1.93
   1 -19   2   35.94    2.63
  -1 -19  -2   36.58    2.39
   1  19   2   30.50    2.49
  -1  19  -2   35.37    2.73
   2 -19   2    5.32    1.69
  -2 -19  -2    0.77    1.21
  -2  19  -2    2.26    1.45
   2  19   2    0.59    1.44
  -3 -19  -2    6.86    1.60
   3 -19   2    9.89    1.98
   3  19   2    6.23    1.71
  -3  19  -2    7.12    1.78
   4  19   2    2.96    1.46
   4 -19   2    2.41    1.58
  -4  19  -2    1.44    1.29
  -4 -19  -2    1.28    1.22
   5 -19   2   10.47    2.08
   5  19   2    9.53    1.81
   4  20  -2   35.96    3.05
   4 -20  -2   34.58    3.08
  -4  20   2   45.03    3.18
  -4 -20   2   41.05    3.06
   3 -20  -2    9.75    1.95
  -3 -20   2    8.58    1.72
   3  20  -2   11.29    2.03
  -3  20   2   12.96    1.95
   2 -20  -2    3.94    1.68
  -2 -20   2    2.44    1.32
  -2  20   2    4.93    1.61
   2  20  -2    0.96    1.56
  -1  20   2   19.86    2.25
  -1 -20   2   21.52    2.10
   1 -20  -2   23.55    2.37
   1  20  -2   22.64    2.50
   0  20   2    4.17    1.56
   0 -20  -2    1.59    1.32
   0  20  -2    1.96    1.41
   0 -20   2    1.62    1.34
   1  20   2   -0.27    1.41
  -1  20  -2    1.18    1.31
  -1 -20  -2    0.86    1.07
   1 -20   2   -1.65    1.20
  -2  20  -2    5.52    1.69
   2 -20   2    7.79    1.89
  -2 -20  -2    6.72    1.51
   2  20   2    4.67    1.70
  -3 -20  -2    1.59    1.22
  -3  20  -2    0.32    1.32
   3 -20   2    2.18    1.46
   3  20   2    0.33    1.35
  -4 -20  -2   22.27    2.53
   4  20   2   24.44    2.56
   4 -20   2   26.81    2.78
  -4  20  -2   21.65    2.42
   4  21  -2    2.18    1.75
  -4  21   2    2.39    1.30
   4 -21  -2    6.36    1.71
  -4 -21   2    5.27    1.55
  -3  21   2   21.53    2.37
  -3 -21   2   16.27    2.15
   3 -21  -2   16.40    2.34
   3  21  -2   14.51    2.25
   2 -21  -2    0.58    1.38
  -2  21   2    1.34    1.34
   2  21  -2   -0.33    1.49
  -2 -21   2    0.78    1.16
  -1 -21   2  103.11    4.31
  -1  21   2  105.76    4.51
   1 -21  -2  101.72    4.50
   1  21  -2   95.95    4.48
   0 -21  -2   10.07    1.81
   0  21   2    7.53    1.79
   0 -21   2    7.00    1.64
   0  21  -2    8.01    1.81
  -1  21  -2   19.99    2.32
   1 -21   2   17.44    2.22
  -1 -21  -2   20.75    2.05
   1  21   2   17.14    2.20
   2  21   2   11.76    2.06
  -2 -21  -2   13.40    1.92
  -2  21  -2    9.68    1.83
   2 -21   2    8.62    1.98
  -3 -21  -2   -1.22    1.00
  -3  21  -2    0.91    1.33
   3 -21   2    4.23    1.56
   3  21   2    0.15    1.41
  -4 -21  -2   42.54    3.11
   4 -21   2   38.67    3.30
   4  21   2   38.11    3.07
  -4  21  -2   41.32    3.14
  -3  22   2    1.51    1.35
   3  22  -2    0.55    1.58
   3 -22  -2    2.17    1.58
  -3 -22   2    1.39    1.27
  -2 -22   2    1.27    1.20
   2  22  -2    1.12    1.46
   2 -22  -2    5.39    1.66
  -2  22   2    1.70    1.39
   1  22  -2   27.25    2.75
  -1 -22   2   29.24    2.44
  -1  22   2   33.97    2.78
   1 -22  -2   28.68    2.67
   0 -22   2    1.56    1.24
   0  22   2   -1.28    1.29
   0  22  -2   -0.42    1.23
   0 -22  -2    1.76    1.30
   1  22   2   24.42    2.55
   1 -22   2   20.00    2.30
  -1  22  -2   25.92    2.58
  -2  22  -2   46.09    3.23
   2  22   2   50.83    3.44
   2 -22   2   43.39    3.28
  -2 -22  -2   47.16    3.02
   3 -22   2   17.01    2.49
  -3 -22  -2   16.80    2.15
   3  22   2   13.60    2.34
  -3  22  -2   13.89    2.14
   4  22   2   53.08    3.56
  -3  23   2   26.87    2.73
  -3 -23   2   25.71    2.60
   3  23  -2   28.53    3.00
  -2 -23   2   13.42    2.00
  -2  23   2   15.77    2.25
   2 -23  -2   14.47    2.33
   2  23  -2   11.43    2.25
   1  23  -2   -0.92    1.44
   1 -23  -2    2.70    1.39
  -1  23   2    1.50    1.38
   0 -23  -2    1.17    1.17
   0  23   2    1.51    1.35
   0 -23   2    1.31    1.14
   0  23  -2   -1.00    1.31
   1 -23   2    2.98    1.56
  -1  23  -2    0.25    1.34
   1  23   2    0.68    1.43
   2  23   2    3.59    1.76
  -2  23  -2    2.28    1.66
   2 -23   2    9.00    1.99
  -2 -23  -2    4.79    1.34
   3  23   2    0.51    1.65
  -3 -23  -2    5.06    1.36
   2 -24  -2   36.50    3.25
  -2 -24   2   42.28    2.91
  -2  24   2   38.34    3.00
   2  24  -2   38.55    3.38
   1 -24  -2    1.53    1.54
  -1  24   2    4.89    1.75
   1  24  -2    6.46    1.95
   0  24   2   23.55    2.61
   0  24  -2   23.64    2.71
  -1  24  -2    5.18    1.83
   1  24   2    2.84    1.71
   1 -24   2    3.86    1.49
  -2 -24  -2   33.17    2.51
   2 -24   2   33.17    3.10
   2  24   2   25.58    2.88
   1 -25  -2   13.66    2.09
   0  25   2    1.98    1.60
   1  25   2   52.69    3.60
   1 -25   2   50.37    3.34
  -8   0   3    1.35    1.10
  -7   0   3   -1.90    0.87
   7   0  -3   -0.18    1.13
   6   0  -3   -1.00    1.01
  -6   0   3   -0.23    0.99
   5   0  -3   -0.02    1.06
  -5   0   3    0.56    0.94
  -4   0   3   -0.86    0.52
  -4   0   3    0.11    0.77
   4   0  -3    0.63    0.58
   4   0  -3   -0.16    0.69
   3   0  -3   -0.31    0.41
  -3   0   3   -0.10    0.57
  -3   0   3   -0.23    0.43
   3   0  -3   -0.31    0.57
  -2   0   3    0.18    0.54
   2   0  -3    0.26    0.42
  -2   0   3   -0.16    0.37
   2   0  -3   -0.37    0.49
  -1   0   3   -0.59    0.39
   0   0  -3    0.38    0.34
   1   0   3   -0.33    0.63
   1   0   3   -0.77    0.42
  -1   0  -3    0.41    0.42
  -1   0  -3   -0.73    0.55
   2   0   3   -0.44    0.41
  -2   0  -3    0.09    0.61
   2   0   3    0.03    0.57
  -2   0  -3   -0.21    0.43
   3   0   3   -0.76    0.42
  -3   0  -3   -0.92    0.56
   3   0   3   -0.30    0.71
  -3   0  -3    0.39    0.58
   4   0   3    0.04    0.58
  -4   0  -3   -0.48    0.73
  -4   0  -3   -0.83    0.82
   4   0   3    0.66    1.08
   5   0   3   -0.27    1.37
  -5   0  -3   -0.04    0.99
  -5   0  -3   -0.84    0.91
   6   0   3   -1.98    1.05
  -6   0  -3    0.83    1.00
  -6   0  -3    0.31    1.00
   7   0   3   -1.51    1.27
  -7   0  -3    1.28    1.05
  -8  -1   3    5.47    1.62
  -8   1   3    7.55    1.51
   7   1  -3   40.90    2.93
  -7  -1   3   43.15    2.87
  -7   1   3   37.70    2.65
   7  -1  -3   38.34    2.82
  -6  -1   3  111.31    4.27
   6   1  -3   98.48    4.21
   6  -1  -3  108.15    4.39
  -6   1   3  109.86    4.27
  -5  -1   3    7.36    1.32
   5  -1  -3    7.83    1.44
   5   1  -3    7.92    1.40
  -5   1   3    9.29    1.42
  -5  -1   3   10.13    1.20
   4  -1  -3    2.58    0.76
   4   1  -3    3.20    0.64
  -4  -1   3    5.03    0.81
   4  -1  -3    2.73    0.98
   4   1  -3    2.50    0.97
  -4   1   3    2.94    0.90
  -4  -1   3    3.42    1.00
  -4   1   3    3.80    0.67
  -3  -1   3    1.60    0.70
  -3   1   3    1.31    0.65
  -3  -1   3    1.28    0.54
   3  -1  -3    1.89    0.73
   3   1  -3    1.40    0.69
   3  -1  -3    1.34    0.54
   3   1  -3    1.27    0.46
  -3   1   3    0.30    0.43
  -2  -1   3  284.90    6.05
   2   1  -3  286.89    6.00
   2  -1  -3  282.62    6.17
  -2  -1   3  280.72    6.12
  -2   1   3  287.48    5.82
  -2   1   3  283.06    6.13
   2   1  -3  278.63    6.25
   1  -1  -3  802.89   15.85
  -1  -1   3  798.59   15.07
  -1  -1   3  780.72   15.48
  -1   1   3  797.73   15.05
   0   1  -3 2557.66   48.78
   0  -1  -3 2565.77   51.36
   0  -1   3 2563.25   49.68
   0   1  -3 2541.98   50.29
  -1  -1  -3  143.16    3.00
  -1   1  -3  143.17    3.47
   1   1   3  144.82    3.30
   1   1   3  149.56    3.52
  -1   1  -3  143.63    3.12
  -1  -1  -3  139.08    3.46
   1  -1   3  146.80    3.38
   1  -1   3  139.63    3.39
   2   1   3  205.54    4.58
  -2   1  -3  209.64    4.90
   2  -1   3  207.27    4.92
   2   1   3  203.61    4.94
  -2  -1  -3  206.23    4.96
   2  -1   3  208.94    4.78
  -2  -1  -3  207.82    4.56
  -2   1  -3  213.73    4.64
  -3  -1  -3    1.82    0.66
   3  -1   3   -0.68    0.68
   3   1   3    2.11    0.89
   3   1   3    1.28    0.48
  -3  -1  -3    0.75    0.74
  -3   1  -3    0.90    0.63
   3  -1   3    2.04    0.62
  -3   1  -3    2.23    0.77
  -4  -1  -3   30.84    1.90
  -4   1  -3   33.08    1.95
   4   1   3   29.72    2.20
  -4   1  -3   32.74    1.91
   4  -1   3   33.87    2.14
   4  -1   3   32.40    1.65
  -4  -1  -3   31.05    1.82
   5  -1   3  225.55    6.66
  -5   1  -3  209.80    6.10
  -5   1  -3  238.62    6.24
  -5  -1  -3  237.05    6.40
  -5  -1  -3  237.67    6.25
   5   1   3  228.19    6.68
  -6  -1  -3    1.44    1.06
   6   1   3    0.64    1.38
  -6   1  -3    0.62    0.94
   6  -1   3    0.58    1.35
  -6  -1  -3   -1.22    0.87
  -7   1  -3   22.71    2.22
  -7  -1  -3   23.85    2.18
   7   1   3   18.96    2.31
   7  -1   3   23.08    2.59
  -7   2   3   22.40    2.26
   7   2  -3   17.62    2.22
   7  -2  -3   20.34    2.26
  -7  -2   3   21.48    2.26
   6  -2  -3    0.91    1.15
  -6   2   3   -0.32    0.93
  -6  -2   3   -0.50    1.01
   6   2  -3   -0.15    1.08
   5  -2  -3   27.88    2.17
  -5  -2   3   32.46    1.97
  -5   2   3   28.56    2.13
   5   2  -3   29.26    2.15
  -5  -2   3   29.66    2.13
   4   2  -3    8.52    1.19
  -4  -2   3    8.54    1.02
   4  -2  -3    9.11    1.03
   4  -2  -3    9.36    1.20
  -4   2   3    6.99    1.17
  -4  -2   3    8.99    1.22
  -4   2   3    9.62    0.84
   3  -2  -3  498.68   10.80
   3  -2  -3  500.08   10.64
   3   2  -3  509.38   10.20
   3   2  -3  491.02   10.77
  -3  -2   3  502.91   10.51
  -3  -2   3  498.48   10.53
  -3   2   3  494.53   10.54
  -3   2   3  508.77   10.08
  -2   2   3   40.48    1.59
  -2  -2   3   40.02    1.52
   2   2  -3   40.14    1.62
   2  -2  -3   39.31    1.57
  -2   2   3   40.22    1.13
  -2  -2   3   41.38    1.64
   2   2  -3   40.77    1.26
  -1  -2   3 2261.46   43.55
  -1   2   3 2256.36   41.46
  -1  -2   3 2237.16   41.49
   1  -2  -3 2230.62   43.21
  -1  -2   3 2221.55   42.81
   1  -2  -3 2234.36   43.66
   0  -2   3 1251.12   24.86
   0  -2  -3 1266.19   24.36
   0   2   3 1281.23   23.69
   0   2  -3 1262.10   23.57
  -1   2  -3  430.16    8.42
   1   2   3  425.62    8.85
   1  -2   3  434.14    8.62
  -1   2  -3  434.02    8.82
   1  -2   3  426.54    8.98
  -1  -2  -3  426.22    8.89
  -1  -2  -3  430.03    8.24
   2   2   3   51.42    1.51
   2   2   3   49.34    2.01
  -2   2  -3   48.62    1.72
  -2   2  -3   54.22    1.91
   2  -2   3   52.40    1.92
   2  -2   3   51.65    1.81
  -2  -2  -3   50.60    1.98
  -2  -2  -3   51.95    1.67
   3  -2   3   70.11    2.61
  -3   2  -3   74.40    2.49
  -3   2  -3   76.34    2.56
   3  -2   3   70.45    2.36
   3   2   3   71.27    2.00
  -3  -2  -3   74.86    2.39
  -3  -2  -3   72.35    2.60
   3   2   3   72.22    2.75
  -4  -2  -3    0.92    0.80
   4  -2   3    0.59    0.73
  -4   2  -3    1.94    0.96
   4   2   3   -0.50    1.08
  -4   2  -3   -0.89    0.69
  -4  -2  -3   -0.34    0.92
   4  -2   3   -0.20    0.98
   5   2   3  106.66    4.37
  -5   2  -3  124.57    4.01
  -5  -2  -3  116.59    4.14
  -5   2  -3  115.49    4.02
   5  -2   3  115.45    4.33
  -5  -2  -3  116.32    3.98
  -6  -2  -3    9.03    1.55
  -6   2  -3    8.08    1.48
  -6  -2  -3    7.29    1.42
   6  -2   3   10.54    1.83
   6   2   3    6.94    1.72
  -7   2  -3   24.82    2.29
   7  -2   3   20.57    2.51
  -7  -2  -3   24.07    2.18
   7   2   3   23.02    2.55
   7  -3  -3    5.43    1.59
  -7   3   3    5.45    1.48
  -7  -3   3    3.52    1.28
   7   3  -3    6.49    1.66
   6   3  -3   16.61    1.94
   6  -3  -3   15.90    1.96
  -6   3   3   19.23    1.99
  -6  -3   3   16.80    1.91
   5   3  -3  154.37    5.08
   5  -3  -3  153.88    5.00
  -5  -3   3  153.09    4.59
  -5   3   3  150.92    4.90
  -5  -3   3  155.92    4.86
   4  -3  -3    2.28    0.95
   4   3  -3    2.89    1.00
  -4  -3   3    1.76    0.80
   4  -3  -3    2.22    0.83
  -4  -3   3    2.76    0.94
  -4   3   3    3.32    0.98
  -3  -3   3  513.22   10.79
  -3   3   3  503.34   10.78
   3  -3  -3  514.85   11.00
  -3   3   3  514.52   10.17
  -3  -3   3  508.84   10.85
   3  -3  -3  505.92   11.05
   3   3  -3  522.40   10.33
   3   3  -3  512.63   11.01
  -2  -3   3  289.01    6.27
  -2   3   3  283.15    6.23
  -2   3   3  290.18    5.71
   2   3  -3  282.40    6.31
  -2  -3   3  288.07    6.34
   2  -3  -3  286.43    6.46
   1   3  -3 5604.24  111.25
   1  -3  -3 5527.57  109.82
  -1   3   3 5591.80  105.04
  -1  -3   3 5567.72  103.27
  -1  -3   3 5568.32  109.00
  -1  -3   3 5565.64  111.40
   0   3   3  622.67   11.69
   0  -3   3  605.72   12.47
   0  -3  -3  617.39   12.15
   0   3  -3  609.67   11.82
   0  -3  -3  621.36   12.48
  -1  -3  -3   53.94    1.88
  -1   3  -3   55.93    1.85
  -1   3  -3   58.63    1.84
  -1  -3  -3   57.32    1.53
   1  -3   3   57.25    1.66
   1   3   3   56.80    2.07
   1  -3   3   53.75    1.93
  -2   3  -3  192.17    4.42
  -2  -3  -3  188.99    4.25
   2   3   3  189.72    4.74
  -2  -3  -3  186.04    4.68
  -2   3  -3  194.23    4.52
   2  -3   3  188.93    4.63
   2  -3   3  188.58    4.50
  -3  -3  -3  130.46    3.53
   3  -3   3  136.08    3.84
   3  -3   3  133.42    3.70
   3   3   3  121.59    3.90
  -3   3  -3  138.08    3.70
  -3   3  -3  130.98    3.64
  -3  -3  -3  136.24    3.96
   4  -3   3   70.98    2.97
  -4  -3  -3   67.32    2.88
   4  -3   3   68.37    2.60
   4   3   3   67.51    3.07
  -4   3  -3   66.85    2.73
  -4   3  -3   65.31    2.61
  -4  -3  -3   69.05    2.66
  -5   3  -3   16.46    1.52
  -5  -3  -3   15.94    1.76
   5  -3   3   15.36    1.90
   5   3   3   15.78    1.97
  -5   3  -3   14.86    1.58
  -5  -3  -3   17.18    1.63
  -6   3  -3   10.55    1.52
  -6  -3  -3   10.24    1.57
   6   3   3    8.36    1.76
   6  -3   3   12.14    1.90
  -6  -3  -3    9.93    1.61
   7   3   3    2.44    1.56
   7  -3   3    0.99    1.39
  -7   3  -3    0.71    0.97
  -7  -3  -3    2.97    1.16
   7   4  -3    7.35    1.80
  -7   4   3    7.57    1.64
   7  -4  -3    8.82    1.74
  -7  -4   3    5.08    1.45
   6  -4  -3   23.01    2.21
  -6   4   3   23.52    2.14
  -6  -4   3   23.54    2.13
  -6  -4   3   25.76    1.99
   6   4  -3   23.26    2.22
  -5   4   3    5.02    1.21
   5   4  -3    4.88    1.30
  -5  -4   3    4.21    1.11
   5  -4  -3    3.78    1.28
  -5  -4   3    6.45    1.38
   5  -4  -3    4.30    1.15
   4  -4  -3   72.78    2.73
  -4  -4   3   71.56    2.72
  -4   4   3   66.32    2.85
   4   4  -3   73.56    2.92
  -4  -4   3   70.28    2.80
   4  -4  -3   73.38    2.97
   3  -4  -3  663.34   13.94
  -3  -4   3  656.34   13.74
  -3  -4   3  653.96   13.54
  -3   4   3  663.25   12.88
   3   4  -3  667.38   13.10
   3   4  -3  675.10   13.85
  -3   4   3  655.37   13.54
   3  -4  -3  646.46   13.84
   2   4  -3  148.19    3.68
  -2  -4   3  148.97    3.77
   2  -4  -3  140.83    3.80
  -2  -4   3  149.51    3.73
  -2   4   3  141.89    3.68
  -1  -4   3  690.03   13.68
   1  -4  -3  679.90   13.98
   1   4  -3  678.51   13.26
  -1  -4   3  665.53   13.67
   1  -4  -3  689.66   13.30
  -1   4   3  691.85   13.20
   1   4  -3  681.50   13.31
   0  -4  -3   -0.42    0.53
   0   4   3    0.85    0.57
   0   4  -3    2.07    0.68
   0  -4  -3    1.42    0.52
   0  -4   3    0.12    0.59
   1  -4   3    1.79    0.46
   1   4   3    2.26    0.48
   1  -4   3    3.13    0.71
  -1   4  -3    2.57    0.61
   1   4   3    1.77    0.72
  -1  -4  -3    1.49    0.63
  -1  -4  -3    2.13    0.47
  -1   4  -3    1.67    0.65
   2  -4   3  558.63   11.29
   2   4   3  550.52   11.63
  -2   4  -3  553.65   11.12
  -2  -4  -3  556.55   10.95
  -2  -4  -3  546.28   11.65
  -2   4  -3  553.05   11.37
   2  -4   3  549.59   11.72
  -3  -4  -3   76.45    2.82
   3  -4   3   71.60    2.62
  -3   4  -3   72.36    2.56
   3   4   3   69.91    2.81
  -3   4  -3   73.37    2.48
  -3  -4  -3   72.85    2.42
   3  -4   3   72.29    2.60
  -4   4  -3    6.33    1.05
  -4   4  -3    5.68    1.14
  -4  -4  -3    4.47    1.21
   4  -4   3    6.44    1.09
  -4  -4  -3    6.35    1.08
   4   4   3    3.76    1.22
   4  -4   3    5.23    1.23
   5  -4   3   25.51    2.16
   5   4   3   25.02    2.24
  -5  -4  -3   27.60    1.99
  -5   4  -3   25.60    1.90
  -5  -4  -3   23.43    2.05
  -6   4  -3    3.57    1.21
   6   4   3    4.79    1.66
   6  -4   3    4.69    1.48
  -6  -4  -3    1.90    1.20
  -6  -4  -3    6.35    1.36
   7   4   3   -0.43    1.36
  -7   4  -3   -0.18    0.94
  -7  -4  -3    0.54    0.97
   7  -4   3    2.02    1.46
   7  -5  -3    2.75    1.42
  -7   5   3    2.56    1.17
  -7  -5   3    5.40    1.46
   7   5  -3    3.19    1.49
   6   5  -3   27.19    2.33
  -6  -5   3   29.76    2.17
  -6  -5   3   30.56    2.35
   6  -5  -3   27.51    2.35
  -6   5   3   32.87    2.39
   5  -5  -3   35.14    2.40
  -5  -5   3   32.79    2.17
   5   5  -3   36.26    2.52
   5  -5  -3   37.92    2.29
  -5  -5   3   33.82    2.23
  -5   5   3   31.65    2.18
  -4   5   3    1.47    0.98
   4   5  -3   -1.39    0.81
   4  -5  -3    0.16    0.89
   4  -5  -3    1.67    0.86
  -4  -5   3    0.13    0.95
  -4  -5   3    0.60    0.79
   3  -5  -3  239.32    6.01
   3   5  -3  243.19    4.99
  -3   5   3  244.16    5.94
  -3  -5   3  248.73    5.95
   3   5  -3  235.35    5.90
  -3  -5   3  241.56    5.90
  -3   5   3  242.07    4.86
  -2   5   3  181.53    4.40
  -2  -5   3  177.09    4.39
  -2  -5   3  185.43    3.96
  -2  -5   3  180.02    4.50
   2   5  -3  179.15    4.30
   2  -5  -3  174.16    4.56
  -1   5   3    0.69    0.52
   1   5  -3    1.18    0.41
  -1  -5   3    0.79    0.56
  -1  -5   3    1.20    0.47
   1  -5  -3    0.69    0.31
   1  -5  -3    0.98    0.58
   0  -5   3 2197.47   42.80
   0   5   3 2198.52   40.58
   0  -5  -3 2183.44   41.86
   0  -5  -3 2200.83   42.78
   0   5  -3 2158.52   40.72
  -1  -5  -3  301.70    6.39
   1  -5   3  302.76    6.06
   1   5   3  296.36    6.63
  -1   5  -3  297.61    6.46
  -1   5  -3  295.33    6.38
   1  -5   3  297.25    6.77
  -1  -5  -3  294.11    6.59
   1   5   3  301.77    6.15
  -2   5  -3   80.20    2.43
  -2  -5  -3   79.95    2.32
  -2   5  -3   83.21    2.59
   2  -5   3   78.63    2.34
   2  -5   3   79.50    2.69
   2   5   3   74.14    2.67
  -2  -5  -3   82.88    2.08
  -2  -5  -3   78.50    2.66
  -3   5  -3  118.21    3.54
   3  -5   3  115.33    3.46
   3   5   3  112.50    3.72
   3  -5   3  114.96    3.60
  -3   5  -3  117.62    3.39
  -3  -5  -3  117.88    3.69
  -3  -5  -3  122.46    2.70
  -3  -5  -3  116.96    3.37
  -4   5  -3   13.49    1.45
   4  -5   3   13.62    1.42
   4   5   3   12.83    1.68
  -4   5  -3   15.49    1.36
  -4  -5  -3   14.53    1.61
   4  -5   3   12.67    1.45
  -4  -5  -3   12.00    1.30
   5   5   3   83.24    3.74
   5  -5   3   85.75    3.64
  -5   5  -3   85.99    3.45
  -5  -5  -3   87.89    3.68
   5  -5   3   92.88    3.46
  -5  -5  -3   86.78    3.38
  -6  -5  -3   37.32    2.44
  -6   5  -3   31.79    2.32
  -6  -5  -3   34.70    2.43
   6  -5   3   38.93    2.80
   6   5   3   36.28    2.81
   7  -5   3   -0.72    1.29
  -7   5  -3    1.95    1.20
  -7  -5  -3    2.00    1.06
   7   5   3   -0.17    1.59
  -7  -5  -3    2.37    1.02
  -7  -6   3   -0.04    0.92
   7   6  -3   -0.55    1.19
  -7   6   3    0.00    0.98
   7  -6  -3    0.93    1.35
  -6  -6   3    7.89    1.44
  -6   6   3    8.67    1.56
   6   6  -3    6.97    1.55
   6  -6  -3    9.47    1.71
  -6  -6   3    6.64    1.49
   5   6  -3   27.14    2.18
   5  -6  -3   26.04    1.93
  -5  -6   3   20.85    1.86
  -5  -6   3   22.60    1.83
  -5   6   3   23.10    1.98
   5  -6  -3   21.26    1.95
  -4  -6   3   40.34    2.30
   4  -6  -3   48.35    2.40
  -4   6   3   42.54    2.43
   4   6  -3   46.02    2.47
   4  -6  -3   43.93    2.28
  -4  -6   3   42.91    2.20
  -3   6   3   24.89    1.71
  -3  -6   3   27.12    1.63
  -3  -6   3   22.29    1.54
   3  -6  -3   24.11    1.70
   3   6  -3   29.52    1.72
   3   6  -3   27.30    0.83
  -2  -6   3  607.66   12.07
   2  -6  -3  589.68   12.77
   2   6  -3  608.52   12.23
  -2  -6   3  591.86   12.54
  -2  -6   3  590.23   12.20
  -2   6   3  603.50   12.20
  -1   6   3  418.48    8.68
   1  -6  -3  423.47    9.23
   1  -6  -3  424.40    8.40
   1   6  -3  426.82    8.46
  -1  -6   3  424.99    8.88
   1   6  -3  417.68    8.76
   0   6   3  176.14    4.03
   0   6  -3  171.80    4.18
   0  -6  -3  172.36    4.23
   0  -6   3  170.97    4.24
   0  -6  -3  172.76    3.98
  -1   6  -3  232.69    5.28
   1  -6   3  231.73    4.74
  -1  -6  -3  227.63    5.37
  -1  -6  -3  234.04    5.18
   1   6   3  227.60    5.39
   1  -6   3  229.03    5.55
   1   6   3  227.80    5.02
  -2  -6  -3   63.37    2.08
  -2  -6  -3   63.07    2.38
   2  -6   3   62.65    2.01
   2   6   3   61.82    2.07
  -2   6  -3   62.90    2.12
  -2   6  -3   67.04    2.39
   2   6   3   62.15    2.38
  -2  -6  -3   63.02    1.78
   2  -6   3   60.48    2.35
  -3   6  -3   34.90    1.70
  -3  -6  -3   37.15    2.10
   3  -6   3   34.76    1.99
   3  -6   3   34.78    1.75
  -3   6  -3   37.75    1.99
  -3  -6  -3   35.82    1.72
   3   6   3   34.45    2.11
  -4   6  -3   11.06    1.34
   4  -6   3   12.35    1.44
   4  -6   3   12.28    1.44
  -4   6  -3   13.08    1.32
   4   6   3   11.39    1.58
  -4  -6  -3   10.95    1.50
  -4  -6  -3   12.47    1.31
   5  -6   3    5.51    1.45
  -5  -6  -3   11.27    1.43
  -5   6  -3    8.82    1.43
  -5  -6  -3    8.40    1.53
   5  -6   3    7.92    1.34
   5   6   3    7.31    1.65
  -6  -6  -3   -0.12    1.16
   6  -6   3   -0.27    1.23
   6   6   3   -0.26    1.35
  -6   6  -3    0.32    0.98
  -6  -6  -3    0.49    0.99
  -7  -6  -3   34.49    2.58
  -7   6  -3   32.59    2.58
  -7  -6  -3   39.10    2.60
   7   6   3   36.15    3.17
   7  -6   3   35.13    2.91
  -7  -7   3    2.78    1.24
  -7   7   3    2.93    1.20
   7  -7  -3   -0.80    1.13
   7   7  -3    0.47    1.35
   6  -7  -3    0.86    1.16
  -6  -7   3   -0.38    0.97
  -6   7   3    0.12    0.95
   6   7  -3   -0.22    1.27
  -6  -7   3   -0.31    0.95
   5  -7  -3   45.69    2.66
  -5  -7   3   49.14    2.65
   5   7  -3   44.42    2.73
   5  -7  -3   45.34    2.56
  -5  -7   3   49.65    2.61
  -5   7   3   44.08    2.56
   4  -7  -3    2.93    1.03
  -4   7   3    1.30    1.05
   4   7  -3    1.93    1.09
  -4  -7   3    1.77    1.07
   4  -7  -3    0.36    1.04
  -4  -7   3    0.61    0.89
  -3  -7   3    6.73    1.10
   3  -7  -3    4.51    1.00
  -3   7   3    6.69    1.06
  -3  -7   3    6.31    1.02
   3   7  -3    5.94    1.00
   2   7  -3  181.64    4.36
  -2  -7   3  182.12    4.09
  -2   7   3  179.04    4.56
   2   7  -3  178.45    4.60
  -2  -7   3  179.15    4.68
   2  -7  -3  174.51    4.77
   1   7  -3    0.31    0.43
  -1  -7   3    0.73    0.49
  -1   7   3    0.16    0.64
  -1  -7   3   -0.28    0.50
   1  -7  -3    0.30    0.62
   1  -7  -3    0.32    0.36
   1   7  -3   -0.06    0.57
   0   7  -3  181.33    4.41
   0  -7   3  183.65    4.53
   0   7   3  179.45    4.26
   0  -7  -3  173.84    4.42
   0  -7  -3  182.22    4.21
  -1   7  -3  249.73    5.76
   1   7   3  244.80    5.47
  -1  -7  -3  252.36    5.63
  -1  -7  -3  243.18    5.78
   1  -7   3  256.58    5.10
   1   7   3  245.44    5.81
   1  -7   3  244.11    6.01
  -2  -7  -3   34.68    1.92
   2   7   3   36.21    1.97
  -2   7  -3   38.58    1.95
   2   7   3   36.71    1.63
   2  -7   3   35.43    1.97
  -2  -7  -3   38.47    1.36
  -2   7  -3   40.39    1.71
   2  -7   3   38.66    1.51
  -3   7  -3    1.41    0.76
  -3  -7  -3    3.35    0.99
   3  -7   3    2.46    0.78
  -3   7  -3    3.86    1.03
   3  -7   3    1.34    0.98
   3   7   3    0.88    1.04
  -3  -7  -3    2.16    0.83
  -4  -7  -3   63.60    2.66
  -4   7  -3   65.61    2.60
   4   7   3   62.38    3.15
   4  -7   3   66.89    2.78
  -4  -7  -3   66.63    3.00
  -4   7  -3   58.74    2.69
   4  -7   3   62.31    2.91
   5   7   3   54.79    3.11
  -5  -7  -3   57.10    3.09
  -5  -7  -3   60.31    2.84
   5  -7   3   58.13    2.95
   5  -7   3   58.77    2.83
  -5   7  -3   55.20    2.90
   6  -7   3    8.43    1.64
   6   7   3    9.85    1.92
  -6  -7  -3    6.46    1.41
  -6  -7  -3    7.86    1.65
  -6   7  -3    8.40    1.49
   7  -7   3    0.94    1.31
  -7   7  -3    3.80    1.21
   7   7   3   -1.82    1.33
  -7  -7  -3    4.34    1.28
   7   8  -3   -1.03    1.21
  -7  -8   3   -1.20    1.08
  -7   8   3    1.64    1.12
   7  -8  -3   -0.78    1.14
   6  -8  -3  130.33    4.92
  -6  -8   3  129.25    4.75
  -6  -8   3  129.41    4.86
   6   8  -3  130.79    5.08
  -6   8   3  123.90    4.81
   5   8  -3   16.44    1.84
   5  -8  -3   17.26    1.81
  -5   8   3   18.00    1.80
   5  -8  -3   16.34    1.77
  -5  -8   3   19.89    1.89
  -5  -8   3   18.80    1.87
  -4   8   3    5.59    1.32
   4  -8  -3    5.17    1.25
   4   8  -3    5.52    1.29
   4  -8  -3    6.18    1.14
  -4  -8   3    4.44    1.25
  -4  -8   3    4.58    1.23
  -3  -8   3    3.63    1.04
  -3   8   3    2.44    0.92
   3   8  -3    2.51    0.90
  -3  -8   3    1.80    0.87
   3  -8  -3    1.75    0.95
  -2   8   3  721.81   13.86
   2  -8  -3  697.15   15.23
   2   8  -3  715.04   14.44
  -2  -8   3  717.11   15.00
  -2   8   3  711.78   14.51
  -2  -8   3  726.43   14.47
   2   8  -3  703.95   14.54
  -1  -8   3    0.86    0.62
   1   8  -3    1.01    0.50
   1  -8  -3    1.13    0.75
   1  -8  -3   -0.18    0.40
  -1  -8   3    0.40    0.54
  -1   8   3    1.92    0.81
   1   8  -3    1.17    0.75
   0  -8  -3   87.32    2.53
   0  -8  -3   89.19    2.78
   0   8   3   88.12    2.69
   0   8  -3   84.92    2.77
   0  -8   3   88.33    2.80
   1   8   3 1196.84   23.85
  -1  -8  -3 1211.62   24.11
   1  -8   3 1195.77   24.54
   1  -8   3 1228.28   23.10
   1   8   3 1209.33   23.11
  -1   8  -3 1192.83   23.34
  -1  -8  -3 1205.07   23.98
  -2   8  -3   94.19    2.81
   2   8   3   94.26    2.85
  -2  -8  -3   92.48    3.12
  -2   8  -3   89.99    3.07
  -2  -8  -3   98.40    2.55
   2  -8   3   90.72    2.56
   2  -8   3   91.46    3.19
   2   8   3   91.44    3.15
  -3   8  -3  264.44    6.53
   3   8   3  261.96    6.27
  -3  -8  -3  262.12    6.24
  -3  -8  -3  262.53    6.79
   3  -8   3  254.44    6.76
  -3   8  -3  261.07    6.16
   3  -8   3  259.61    6.20
   3   8   3  256.57    6.71
   4  -8   3  117.11    3.80
  -4   8  -3  110.37    3.89
   4   8   3  108.67    4.28
  -4  -8  -3  114.54    3.76
   4  -8   3  112.78    4.08
  -4  -8  -3  111.59    4.11
   5   8   3   13.04    1.80
  -5   8  -3   13.04    1.63
   5  -8   3   15.90    1.80
  -5  -8  -3   14.50    1.61
  -5  -8  -3   16.10    1.85
   5  -8   3   12.08    1.66
  -6  -8  -3   -0.38    1.04
   6   8   3   -0.57    1.36
  -6  -8  -3   -0.15    1.05
   6  -8   3    1.56    1.21
  -6   8  -3    0.56    0.93
  -7  -8  -3   -2.14    0.88
  -7   8  -3   -0.26    0.80
   7   8   3    2.10    1.66
   7  -8   3    0.23    1.26
  -7  -9   3    4.98    1.28
   7   9  -3    5.32    1.69
  -7  -9   3    1.87    1.19
  -7   9   3    2.95    1.35
   7  -9  -3    5.16    1.48
  -6  -9   3    0.95    1.08
   6  -9  -3    1.24    1.24
  -6  -9   3    2.49    1.19
  -6   9   3    2.83    1.17
   6   9  -3    0.05    1.22
   5  -9  -3   18.16    1.82
   5  -9  -3   19.44    1.91
  -5  -9   3   17.84    1.87
  -5  -9   3   17.75    1.87
   5   9  -3   17.26    1.89
  -5   9   3   20.95    2.02
  -4  -9   3    1.97    1.20
   4  -9  -3    3.59    1.10
   4  -9  -3    2.09    1.27
   4   9  -3    3.54    1.26
  -4  -9   3    2.25    1.13
  -4   9   3    3.52    1.27
   3   9  -3   11.81    1.37
   3  -9  -3   12.85    1.46
  -3  -9   3   11.48    1.47
  -3   9   3   11.37    1.44
   3   9  -3   14.47    1.32
  -2  -9   3  174.80    4.16
  -2  -9   3  170.23    4.75
   2  -9  -3  164.02    4.83
  -2   9   3  174.91    4.66
   2   9  -3  178.07    4.30
   2   9  -3  168.19    4.64
   1  -9  -3  368.02    7.49
  -1  -9   3  350.01    7.92
   1   9  -3  365.49    7.34
  -1  -9   3  353.85    8.11
   1   9  -3  345.60    7.91
  -1   9   3  352.47    7.86
   1  -9  -3  359.46    8.32
   0   9  -3  157.42    4.24
   0  -9   3  154.67    4.20
   0  -9  -3  152.63    4.15
   0  -9  -3  151.14    3.87
   0   9   3  150.17    4.03
  -1   9  -3  942.46   18.86
   1  -9   3  967.32   18.29
  -1  -9  -3  950.69   19.28
  -1  -9  -3  942.75   19.32
   1   9   3  953.60   18.62
   1   9   3  944.80   19.14
   2  -9   3   -0.03    0.83
   2  -9   3    0.71    0.49
  -2  -9  -3   -0.49    0.70
   2   9   3   -0.42    0.83
   2   9   3    1.09    0.72
  -2   9  -3    0.12    0.81
  -2  -9  -3   -0.08    0.50
  -2   9  -3    0.17    0.58
  -3  -9  -3    3.76    1.11
   3   9   3    2.81    1.26
  -3   9  -3    3.41    0.84
   3  -9   3    3.92    1.24
   3   9   3    4.23    0.97
  -3   9  -3    2.92    1.16
   3  -9   3    3.75    0.85
  -4  -9  -3    8.71    1.33
  -4   9  -3    8.68    1.48
   4  -9   3    9.35    1.60
   4  -9   3    9.97    1.31
  -4  -9  -3    7.99    1.50
   4   9   3    9.39    1.73
   5  -9   3   33.43    2.42
   5  -9   3   34.95    2.43
  -5  -9  -3   35.65    2.28
  -5  -9  -3   32.02    2.38
  -5   9  -3   36.36    2.42
   5   9   3   31.01    2.47
   6  -9   3   -0.68    1.06
   6   9   3    0.97    1.50
  -6   9  -3    2.15    1.14
  -6  -9  -3    5.10    1.39
  -6  -9  -3    2.85    1.13
   7   9   3   -0.27    1.61
  -7  -9  -3   -0.43    1.12
  -7   9  -3    0.01    0.92
  -7  10   3    4.94    1.41
   7 -10  -3    4.76    1.51
  -7 -10   3    5.29    1.61
   7  10  -3    4.15    1.61
  -7 -10   3    4.33    1.27
   6 -10  -3    1.43    1.05
   6  10  -3    0.21    1.24
  -6  10   3   -0.03    0.93
  -6 -10   3   -0.95    0.90
  -6 -10   3    0.94    1.11
  -5 -10   3    4.55    1.36
  -5  10   3    5.54    1.46
  -5 -10   3    4.78    1.35
   5  10  -3    5.60    1.45
   5 -10  -3    3.26    1.19
   5 -10  -3    4.65    1.39
   4  10  -3   -1.07    1.05
   4  10  -3   -0.97    1.04
  -4 -10   3   -2.11    1.04
  -4  10   3    1.22    1.08
  -4 -10   3    0.41    1.08
   4 -10  -3    0.86    1.23
   4 -10  -3    1.16    0.95
   3  10  -3   35.90    2.08
  -3  10   3   29.47    2.07
  -3 -10   3   30.23    2.02
   3  10  -3   31.51    2.00
   3 -10  -3   28.75    2.15
   2  10  -3   30.66    1.93
  -2 -10   3   29.66    1.43
   2  10  -3   27.41    1.62
  -2 -10   3   28.01    1.79
   2 -10  -3   28.79    2.00
  -2  10   3   31.30    1.98
   1  10  -3  359.04    8.22
   1  10  -3  367.56    7.50
  -1 -10   3  361.55    8.18
  -1  10   3  362.13    8.10
  -1 -10   3  365.62    8.37
   1 -10  -3  363.30    7.67
   1 -10  -3  360.73    8.57
   0  10   3  276.11    6.44
   0 -10  -3  276.50    6.32
   0 -10   3  273.85    6.68
   0 -10  -3  279.69    6.70
  -1 -10  -3 1048.35   21.27
   1 -10   3 1075.73   20.19
   1  10   3 1044.50   20.59
   1 -10   3 1048.80   21.87
  -1 -10  -3 1054.47   21.37
  -1  10  -3 1025.04   20.82
   2 -10   3   49.61    1.72
  -2  10  -3   49.73    2.05
   2  10   3   52.59    2.23
  -2  10  -3   49.08    2.39
  -2 -10  -3   51.16    1.87
  -2 -10  -3   49.85    2.44
   2 -10   3   49.38    2.56
   2  10   3   49.03    2.44
  -3  10  -3    0.46    1.04
   3 -10   3    0.90    0.76
   3  10   3    1.91    0.98
   3  10   3    1.49    1.27
  -3 -10  -3    1.79    1.13
  -3  10  -3    2.26    0.83
   3 -10   3    2.29    1.15
   4 -10   3   74.67    2.96
   4 -10   3   73.29    3.39
   4  10   3   67.25    2.95
   4  10   3   68.46    3.32
  -4 -10  -3   69.13    3.29
  -4  10  -3   71.02    3.24
  -5 -10  -3   24.43    2.05
   5 -10   3   29.02    2.30
  -5  10  -3   24.81    2.07
   5 -10   3   29.27    2.14
   5  10   3   25.85    2.37
  -5 -10  -3   26.14    2.35
  -6 -10  -3    4.24    1.40
  -6 -10  -3    2.02    1.20
   6  10   3    3.61    1.54
  -6  10  -3    5.99    1.39
  -7  10  -3    3.54    1.18
  -7 -10  -3    1.40    1.38
   7  10   3   -0.17    1.56
   7  11  -3    0.73    1.36
  -7  11   3    1.98    1.27
  -7 -11   3    4.06    1.27
   7 -11  -3    3.63    1.39
  -7 -11   3    1.44    1.38
   6  11  -3  102.18    4.47
  -6 -11   3  104.82    4.40
  -6  11   3  102.76    4.45
   6 -11  -3  100.29    4.36
  -6 -11   3  103.15    4.44
   5  11  -3   -0.46    1.07
   5 -11  -3    2.80    1.13
   5  11  -3    0.24    1.02
   5 -11  -3    3.15    1.36
  -5 -11   3    1.13    1.03
  -5 -11   3    1.14    1.14
  -5  11   3   -0.69    1.06
   4  11  -3    5.27    1.37
   4 -11  -3    2.87    1.06
   4  11  -3    3.91    1.29
  -4  11   3    3.42    1.28
  -4 -11   3    5.07    1.32
   4 -11  -3    5.19    1.42
   3 -11  -3  385.74    9.69
   3  11  -3  401.66    8.94
  -3 -11   3  382.45    9.41
   3  11  -3  381.36    9.16
  -3  11   3  388.96    9.19
  -2  11   3    6.59    1.20
   2 -11  -3    6.24    1.24
  -2 -11   3    6.03    1.24
   2  11  -3    5.89    1.16
   2  11  -3    7.37    0.97
  -2 -11   3    8.74    0.93
   1  11  -3  202.44    4.48
   1 -11  -3  197.06    5.49
  -1  11   3  196.33    5.20
  -1 -11   3  204.49    5.15
   1 -11  -3  203.43    4.70
   1  11  -3  193.58    5.31
  -1 -11   3  194.50    5.27
   0  11   3  303.64    7.15
   0  11  -3  310.44    7.43
   0 -11  -3  310.56    7.07
   0 -11  -3  306.09    7.44
   0 -11   3  314.06    7.51
   1  11   3  437.52    9.64
  -1  11  -3  445.62    9.88
  -1 -11  -3  445.51    9.80
   1 -11   3  437.16   10.27
  -1 -11  -3  439.06    9.86
   2 -11   3    0.77    1.04
   2  11   3   -1.23    0.95
  -2  11  -3    0.96    0.73
  -2 -11  -3    0.12    0.63
  -2 -11  -3    0.50    0.98
   2  11   3    1.27    0.94
  -2  11  -3    0.19    1.11
  -3  11  -3   70.79    2.58
  -3 -11  -3   69.36    3.10
  -3  11  -3   67.46    3.16
   3  11   3   67.75    3.18
   3  11   3   66.81    2.89
   3 -11   3   66.13    3.25
  -4  11  -3   18.35    1.86
   4 -11   3   18.72    1.98
  -4 -11  -3   18.85    1.92
   4  11   3   18.46    1.68
   4  11   3   20.08    2.04
   5 -11   3    5.78    1.52
   5  11   3    5.95    1.66
   5  11   3    4.75    1.26
  -5  11  -3    2.19    1.09
  -5 -11  -3    3.32    1.31
   6  11   3   13.86    2.17
  -6  11  -3   15.40    1.92
  -6 -11  -3   13.14    2.09
   6  11   3   21.37    2.00
  -7 -11  -3   37.31    3.08
  -7  11  -3   36.40    2.66
   7 -12  -3   60.24    3.41
  -7 -12   3   60.84    3.54
   7  12  -3   69.07    3.87
   7  12  -3   63.50    3.89
  -7 -12   3   55.20    3.52
   6  12  -3   24.60    2.38
   6 -12  -3   21.74    2.09
  -6 -12   3   22.65    2.32
   6 -12  -3   21.75    2.32
   6  12  -3   17.27    2.17
  -6  12   3   20.48    2.25
   5 -12  -3    1.97    1.01
  -5 -12   3    1.56    1.25
   5 -12  -3    0.97    1.24
  -5  12   3    1.79    1.25
   5  12  -3   -0.01    1.17
   5  12  -3    2.00    1.20
   4 -12  -3   14.80    1.58
   4 -12  -3   15.51    1.95
   4  12  -3   16.84    1.82
  -4  12   3   19.24    1.95
   4  12  -3   13.76    1.70
  -4 -12   3   17.02    1.84
  -3  12   3   20.25    1.86
   3  12  -3   20.75    1.85
   3  12  -3   18.24    1.62
  -3 -12   3   21.54    1.94
   3 -12  -3   20.32    1.98
  -2 -12   3  326.20    7.21
  -2  12   3  292.96    7.55
   2  12  -3  300.32    7.60
   2  12  -3  319.65    7.05
  -2 -12   3  303.92    7.77
   2 -12  -3  299.47    7.94
  -1 -12   3   71.33    2.90
   1  12  -3   72.41    2.98
  -1  12   3   73.91    2.87
   1 -12  -3   70.12    2.96
  -1 -12   3   75.05    2.74
   1 -12  -3   76.41    2.37
   0  12  -3   61.68    2.90
   0 -12  -3   61.32    2.33
   0 -12   3   61.39    2.60
   0 -12  -3   61.27    2.61
   0  12   3   57.40    2.68
   1  12   3   66.72    2.83
  -1 -12  -3   62.77    2.49
   1 -12   3   64.32    2.94
  -1  12  -3   66.26    2.98
  -1 -12  -3   59.42    2.53
   2 -12   3  265.34    7.36
  -2  12  -3  285.21    6.67
  -2  12  -3  272.96    7.13
  -2 -12  -3  265.42    7.15
   2  12   3  284.33    7.08
   2  12   3  282.49    6.88
  -2 -12  -3  281.34    6.54
   3  12   3  173.39    5.05
  -3 -12  -3  177.33    5.49
  -3  12  -3  175.86    5.34
   3  12   3  179.74    5.46
   3 -12   3  167.70    5.52
  -4  12  -3   34.10    2.29
   4  12   3   25.39    1.96
  -4 -12  -3   27.57    2.31
   4 -12   3   23.97    2.16
   4  12   3   27.14    2.29
  -5  12  -3   -1.52    0.89
   5  12   3   -2.01    1.17
   5  12   3    0.03    0.92
  -5 -12  -3   -0.15    1.13
   5 -12   3    0.25    1.18
   6  12   3    2.31    0.99
   6 -12   3    1.56    1.15
   6  12   3    0.46    1.49
  -6 -12  -3    2.41    1.37
  -6  12  -3    0.58    0.98
   7  13  -3   19.21    2.41
  -7 -13   3   19.18    2.31
   6  13  -3   25.49    2.41
  -6 -13   3   24.25    2.44
   6  13  -3   25.11    2.41
   6 -13  -3   25.32    2.51
   6 -13  -3   22.35    2.04
  -6  13   3   22.39    2.39
   5 -13  -3    2.66    1.01
  -5  13   3    0.57    1.13
   5  13  -3    1.10    1.25
   5 -13  -3   -0.50    1.20
   5  13  -3   -0.43    1.09
  -5 -13   3   -0.68    1.03
   4 -13  -3  186.99    5.53
  -4  13   3  182.07    5.79
   4  13  -3  179.18    5.69
   4 -13  -3  184.34    6.02
   4  13  -3  196.17    5.64
  -4 -13   3  181.44    5.92
   3 -13  -3   53.42    3.11
  -3  13   3   57.52    3.06
   3  13  -3   54.91    2.96
  -3 -13   3   51.88    2.93
   3  13  -3   58.04    2.67
  -2 -13   3   15.71    1.26
  -2 -13   3   12.59    1.58
  -2  13   3   12.01    1.64
   2 -13  -3   13.57    1.70
   2  13  -3   11.09    1.61
  -1 -13   3    2.66    0.95
   1 -13  -3    4.66    1.22
   1  13  -3    3.46    1.31
  -1 -13   3    3.82    1.11
   1 -13  -3    2.71    0.72
  -1  13   3    2.23    1.11
   0  13   3   22.28    1.77
   0 -13  -3   23.95    1.80
   0 -13   3   26.76    1.88
   0  13  -3   19.39    1.79
   0 -13  -3   26.63    1.66
  -1 -13  -3   20.92    1.70
  -1  13  -3   22.31    2.01
   1 -13   3   23.65    1.91
   1  13   3   27.28    1.99
  -1 -13  -3   23.04    1.65
  -2  13  -3  104.10    3.90
   2 -13   3   97.73    4.06
   2  13   3  105.72    3.78
  -2 -13  -3  104.50    3.87
  -2  13  -3  106.36    3.39
   2  13   3  104.46    3.76
   3  13   3    1.19    1.28
  -3 -13  -3    0.08    1.17
   3 -13   3    0.58    1.21
   3  13   3    2.92    1.21
  -3  13  -3    1.68    1.34
  -4  13  -3   24.78    2.11
   4  13   3   23.52    2.17
   4  13   3   20.33    1.87
   4 -13   3   24.49    2.26
  -4 -13  -3   25.99    2.31
   5  13   3    9.81    1.89
   5  13   3   10.33    1.63
  -5  13  -3   11.32    1.72
   5 -13   3    9.42    1.75
  -5 -13  -3   10.95    1.91
   6 -13   3   -1.82    1.00
   6  13   3   -1.66    1.33
  -6 -13  -3    1.42    1.29
  -6  13  -3   -0.05    0.95
  -6  14   3    0.61    1.17
   6 -14  -3    3.42    1.53
   6  14  -3    3.89    1.48
  -6 -14   3    0.90    1.13
   5 -14  -3    4.84    1.46
   5  14  -3    3.90    1.40
  -5  14   3    4.55    1.33
  -5 -14   3    2.18    1.31
   4  14  -3   44.16    2.73
  -4 -14   3   51.93    2.97
   4 -14  -3   51.58    2.64
  -4  14   3   44.02    2.82
   4 -14  -3   48.82    3.06
  -3  14   3   63.66    3.13
   3  14  -3   65.92    3.27
  -3 -14   3   65.66    3.15
   3 -14  -3   59.74    3.23
   2  14  -3   10.59    1.69
  -2 -14   3    9.35    1.53
   2 -14  -3   10.15    1.77
  -2  14   3    9.56    1.61
   1 -14  -3   11.93    1.13
   1  14  -3   11.85    1.74
  -1 -14   3    9.91    1.45
   1 -14  -3    8.93    1.58
  -1 -14   3   12.70    1.41
  -1  14   3   11.99    1.64
   0 -14  -3   29.64    2.15
   0 -14   3   33.39    2.24
   0 -14  -3   30.51    1.82
   0  14   3   25.72    2.06
   0  14  -3   26.43    2.10
   1 -14   3    6.34    1.42
  -1 -14  -3    3.89    1.18
  -1 -14  -3    5.68    1.17
  -1  14  -3    6.47    1.56
   1  14   3    5.27    1.41
   2  14   3  239.37    6.46
  -2  14  -3  236.95    6.69
  -2 -14  -3  236.10    6.55
   2  14   3  236.75    6.43
   2 -14   3  234.70    6.88
  -3 -14  -3   16.11    1.84
   3  14   3   17.38    1.85
  -3  14  -3   18.40    1.96
   3  14   3   15.60    1.74
   3 -14   3   17.52    1.99
   4  14   3    0.30    1.23
  -4 -14  -3   -0.55    1.10
   4  14   3   -0.54    0.97
   4 -14   3   -0.82    1.08
  -4  14  -3    1.23    1.04
   5 -14   3    4.91    1.56
   5  14   3    3.95    1.27
  -5  14  -3    3.81    1.40
  -5 -14  -3    5.53    1.59
   5  14   3    4.93    1.70
   6 -14   3    1.69    1.13
  -6 -14  -3    0.15    1.14
   6  14   3    1.71    1.58
  -6  14  -3   -0.11    0.99
  -6 -15   3   25.83    2.66
  -6  15   3   21.22    2.48
   6  15  -3   19.88    2.38
   6 -15  -3   23.48    2.60
   5 -15  -3   27.73    2.59
  -5  15   3   26.56    2.42
  -5 -15   3   28.61    2.55
   5  15  -3   29.53    2.53
  -4 -15   3   77.64    3.74
   4  15  -3   78.96    3.73
   4 -15  -3   74.79    3.89
  -4  15   3   84.93    3.83
  -3  15   3   93.86    3.89
   3  15  -3  106.71    4.19
  -3 -15   3   96.53    4.04
   3 -15  -3   98.52    4.16
  -2 -15   3  105.73    4.04
   2  15  -3  104.01    4.18
   2 -15  -3  106.04    4.21
  -2  15   3  105.54    3.98
  -1  15   3   50.80    2.87
   1  15  -3   49.02    2.87
  -1 -15   3   50.81    2.69
  -1 -15   3   52.83    2.61
   1 -15  -3   52.61    2.86
   0 -15  -3    7.49    1.52
   0  15   3    6.17    1.53
   0  15  -3    6.72    1.56
   0 -15   3    7.29    1.45
   0 -15  -3    8.40    1.22
   1 -15   3   27.24    2.29
  -1  15  -3   27.84    2.22
   1  15   3   30.42    2.32
  -1 -15  -3   27.91    2.08
  -1 -15  -3   29.64    2.01
   2 -15   3    0.39    1.39
   2  15   3   -0.68    1.23
  -2  15  -3    1.03    1.30
  -2 -15  -3   -1.46    0.91
  -3 -15  -3   72.20    3.46
   3  15   3   70.73    3.28
   3 -15   3   68.95    3.49
  -3  15  -3   66.26    3.35
   3  15   3   77.37    3.43
   4  15   3    1.19    1.30
   4  15   3    1.15    1.13
  -4 -15  -3    1.63    1.24
  -4  15  -3    1.00    1.06
   4 -15   3   -1.19    1.23
  -5  15  -3   13.16    1.92
   5  15   3   15.16    1.88
  -5 -15  -3   12.18    1.90
   5  15   3   13.38    2.04
   5 -15   3   12.83    2.08
   6 -15   3    4.51    1.49
   6  15   3    4.55    1.77
  -6  15  -3    4.05    1.39
  -6 -15  -3    3.99    1.62
  -6  16   3   11.77    2.03
   6  16  -3    9.84    1.97
  -6 -16   3   12.14    2.00
   6 -16  -3   12.67    2.06
   5 -16  -3    7.85    1.83
  -5 -16   3   10.67    1.82
   5  16  -3    9.40    1.85
  -5  16   3    9.78    1.73
   4 -16  -3   75.83    3.88
   4  16  -3   79.71    3.77
  -4 -16   3   78.87    3.90
  -4  16   3   76.99    3.75
   3 -16  -3   10.76    1.86
   3  16  -3   10.40    1.75
  -3 -16   3   11.86    1.73
  -3  16   3    7.52    1.62
  -2 -16   3   82.35    3.55
   2 -16  -3   78.53    3.77
  -2  16   3   78.52    3.47
   2  16  -3   68.77    3.54
  -1  16   3  177.01    5.42
   1  16  -3  171.89    5.62
   1 -16  -3  177.56    5.65
  -1 -16   3  175.58    5.37
  -1 -16   3  157.31    5.07
   0 -16  -3   -0.80    0.85
   0  16   3   -0.30    1.34
   0  16  -3   -0.13    1.29
   0 -16   3    0.18    1.11
   0 -16  -3   -1.54    1.15
  -1  16  -3   72.03    3.45
   1  16   3   70.38    3.48
  -1 -16  -3   78.74    3.23
  -1 -16  -3   80.45    3.31
   1 -16   3   71.23    3.42
   2  16   3   16.24    1.91
   2 -16   3   15.63    1.95
  -2  16  -3   16.44    1.96
  -2 -16  -3   14.10    1.77
   3  16   3   42.56    2.75
  -3 -16  -3   39.47    2.62
   3 -16   3   37.13    2.71
   3  16   3   46.75    2.76
  -3  16  -3   42.83    2.81
  -4  16  -3    2.52    1.33
   4  16   3    0.49    1.27
   4 -16   3    0.77    1.33
  -4 -16  -3    2.62    1.27
   4  16   3    3.24    1.39
  -5  16  -3    0.86    1.12
  -5 -16  -3   -0.32    1.10
   5  16   3   -1.90    0.91
   5 -16   3   -0.22    1.24
   5  16   3    0.91    1.28
   6  16   3   -0.59    1.56
   6 -16   3    0.77    1.20
   6 -17  -3   11.72    2.12
  -5  17   3   53.69    3.38
  -5 -17   3   56.68    3.55
   5  17  -3   57.08    3.50
   5 -17  -3   58.25    3.59
  -4  17   3   94.48    4.21
   4 -17  -3   88.53    4.29
   4  17  -3   90.44    4.31
  -4 -17   3   93.09    4.24
  -3 -17   3    8.09    1.63
   3  17  -3    8.11    1.77
  -3  17   3    8.32    1.64
   3 -17  -3    7.37    1.69
   2 -17  -3   -0.87    1.32
  -2  17   3    2.19    1.38
   2  17  -3    1.77    1.29
  -2 -17   3    2.63    1.16
   1 -17  -3   -1.56    1.25
  -1 -17   3    0.40    1.10
  -1 -17   3    1.14    1.06
  -1  17   3   -0.73    1.23
   1  17  -3    1.25    1.42
   0  17   3  255.64    7.09
   0 -17  -3  259.93    7.24
   0 -17  -3  254.50    6.71
   0 -17   3  259.25    7.25
   0  17  -3  250.04    7.23
  -1 -17  -3   81.74    3.38
  -1 -17  -3   82.84    3.43
  -1  17  -3   73.78    3.53
   1  17   3   77.43    3.51
   1 -17   3   73.77    3.54
   2  17   3   23.37    2.16
  -2 -17  -3   24.63    2.13
   2 -17   3   22.91    2.24
  -2  17  -3   22.43    2.16
  -3 -17  -3   -1.50    0.90
   3 -17   3    0.57    1.22
   3  17   3    0.37    1.26
  -3  17  -3    0.73    1.20
  -4 -17  -3   -0.74    1.11
  -4  17  -3    0.60    1.23
   4 -17   3   -0.91    1.18
   4  17   3   -2.13    1.09
   4  17   3    2.01    1.27
   5  17   3   21.21    2.29
  -5  17  -3   18.91    2.25
  -5 -17  -3   16.31    2.28
   5 -17   3   19.18    2.49
   5  18  -3   14.71    2.24
  -5 -18   3   14.56    2.22
  -5  18   3   14.37    2.09
   5 -18  -3   12.35    2.26
  -4  18   3   74.16    3.80
   4 -18  -3   65.70    3.90
   4  18  -3   74.06    3.87
  -4 -18   3   68.57    3.77
   3 -18  -3    4.32    1.77
  -3 -18   3    4.88    1.38
   3  18  -3    1.86    1.46
  -3  18   3    4.35    1.49
  -2  18   3    1.51    1.37
  -2 -18   3    0.24    1.06
   2  18  -3    0.19    1.39
   2 -18  -3    2.05    1.35
  -1 -18   3    1.00    1.03
   1  18  -3    0.95    1.31
  -1 -18   3    0.06    1.03
   1 -18  -3    0.53    1.35
  -1  18   3    1.46    1.22
   0  18  -3   20.97    2.27
   0 -18  -3   23.10    2.15
   0 -18  -3   19.82    1.74
   0 -18   3   23.57    2.07
   0  18   3   22.74    2.15
  -1 -18  -3   84.21    3.47
  -1  18  -3   80.22    3.84
   1  18   3   77.91    3.73
  -1 -18  -3   86.64    3.59
   1 -18   3   81.90    3.77
   2 -18   3   72.30    3.74
  -2  18  -3   70.13    3.70
  -2 -18  -3   81.49    3.67
   2  18   3   76.94    3.71
   3  18   3   13.49    1.95
   3 -18   3   15.20    2.24
  -3 -18  -3   15.57    1.99
  -3  18  -3   16.80    2.02
  -4 -18  -3   -0.56    1.04
   4 -18   3   -0.08    1.38
  -4  18  -3   -0.02    1.22
   4  18   3    2.09    1.29
  -5  18  -3   15.66    2.22
   5 -18   3   13.00    2.25
  -5 -18  -3   13.08    2.05
   5  19  -3   28.84    2.83
   5 -19  -3   22.95    2.83
  -5  19   3   29.82    2.71
  -5 -19   3   28.62    2.89
  -4  19   3   49.92    3.17
  -4 -19   3   42.68    3.10
   4  19  -3   45.88    3.24
   4 -19  -3   48.97    3.49
   3 -19  -3    0.43    1.31
  -3  19   3    1.37    1.23
   3  19  -3   -0.92    1.39
  -3 -19   3    1.79    1.23
   2  19  -3    8.80    1.82
   2 -19  -3    8.20    1.80
  -2  19   3    9.26    1.78
  -2 -19   3    7.96    1.63
   1  19  -3   53.81    3.45
  -1  19   3   52.90    3.14
   1 -19  -3   54.41    3.19
  -1 -19   3   58.95    3.10
  -1 -19   3   60.18    3.09
   0 -19  -3   46.12    2.89
   0  19   3   45.85    3.01
   0  19  -3   44.15    3.12
   0 -19   3   45.31    2.87
  -1  19  -3   22.32    2.35
   1  19   3   24.62    2.35
  -1 -19  -3   21.95    2.03
   1 -19   3   22.96    2.32
   2 -19   3   -0.95    1.20
  -2  19  -3    1.37    1.41
   2  19   3    1.83    1.51
  -2 -19  -3    0.30    1.17
  -3  19  -3   62.53    3.58
   3 -19   3   69.65    3.84
  -3 -19  -3   61.93    3.39
   4 -19   3    4.36    1.61
  -4  19  -3    7.12    1.79
   4  19   3    5.45    1.65
  -4 -19  -3    3.97    1.52
  -4  20   3    4.03    1.49
  -4 -20   3    0.51    1.07
   4 -20  -3    3.22    1.72
   4  20  -3    1.23    1.57
   3 -20  -3    1.35    1.46
  -3 -20   3    2.41    1.29
   3  20  -3   -0.01    1.27
  -3  20   3    1.82    1.39
   2 -20  -3   42.17    2.96
  -2  20   3   37.26    2.73
   2  20  -3   40.04    3.07
  -2 -20   3   37.23    2.63
   1 -20  -3   90.12    4.23
  -1 -20   3   95.14    4.02
  -1  20   3   93.09    4.17
   1  20  -3   90.07    4.23
   0 -20  -3   14.72    1.95
   0  20   3   15.54    1.96
   0 -20   3   17.11    1.99
   0  20  -3   16.52    2.20
   1 -20   3   21.89    2.27
  -1  20  -3   20.41    2.33
   1  20   3   22.01    2.40
  -1 -20  -3   27.23    2.19
   2 -20   3   45.71    3.23
   2  20   3   47.80    3.26
  -2  20  -3   53.73    3.38
  -2 -20  -3   48.51    2.92
  -3  20  -3    5.58    1.58
  -3 -20  -3    3.83    1.39
   3  20   3    2.74    1.61
   3 -20   3    6.42    1.72
  -4  20  -3   -0.17    1.17
  -4 -20  -3   -0.52    1.19
   4  20   3   -0.59    1.43
   4 -20   3    2.73    1.56
   4 -21  -3    3.84    1.57
   4  21  -3    2.77    1.61
  -4 -21   3    3.94    1.51
  -4  21   3    3.23    1.36
   3 -21  -3   16.34    2.44
   3  21  -3   10.93    2.15
  -3 -21   3   15.68    2.17
  -3  21   3   20.70    2.36
  -2  21   3   20.89    2.23
   2 -21  -3   21.20    2.45
  -2 -21   3   21.09    2.28
   2  21  -3   21.80    2.54
   1 -21  -3    2.70    1.47
   1  21  -3    2.25    1.57
  -1  21   3    2.06    1.40
   0 -21  -3   31.08    2.59
   0 -21   3   34.37    2.68
   0  21   3   31.31    2.65
   0  21  -3   29.81    2.69
  -1  21  -3   65.84    3.58
  -1 -21  -3   66.49    3.31
   1 -21   3   62.45    3.52
   1  21   3   61.96    3.60
   2  21   3   17.00    2.29
   2 -21   3   14.21    2.22
  -2  21  -3   10.61    2.07
  -2 -21  -3   14.28    2.00
  -3 -21  -3  122.71    5.01
   3  21   3  117.04    5.00
  -3  21  -3  104.78    4.84
   3 -21   3  106.14    5.12
  -4 -21  -3   25.36    2.69
  -3  22   3    0.02    1.30
   3  22  -3   -1.72    1.44
   3 -22  -3    1.01    1.55
  -3 -22   3    0.42    1.10
  -2  22   3   23.55    2.45
   2  22  -3   17.61    2.43
  -2 -22   3   21.12    2.29
   2 -22  -3   19.52    2.54
   1  22  -3   -2.41    1.30
   1 -22  -3   -1.95    1.10
  -1  22   3    0.00    1.17
   0  22   3    3.19    1.61
   0 -22  -3    0.38    1.20
   0  22  -3    1.36    1.44
   0 -22   3    3.72    1.47
   1  22   3   10.03    1.95
  -1  22  -3    7.78    1.73
   1 -22   3   10.85    1.88
  -2 -22  -3   31.45    2.62
   2  22   3   30.38    2.83
   2 -22   3   27.28    2.79
  -2  22  -3   27.83    2.65
  -3 -22  -3    1.85    1.13
  -3  22  -3   -1.03    1.15
   3 -22   3    2.80    1.58
   3  22   3   -4.31    1.25
  -3 -23   3   14.32    2.07
  -3  23   3   15.98    2.28
   3  23  -3   15.90    2.56
   2  23  -3   49.52    3.66
  -2  23   3   50.31    3.43
  -2 -23   3   49.99    3.21
   2 -23  -3   52.19    3.69
   1  23  -3   36.19    3.04
   1 -23  -3   41.76    3.13
  -1  23   3   39.75    3.03
   0  23  -3    2.23    1.57
   0  23   3    2.61    1.41
   0 -23  -3    1.62    1.21
   0 -23   3    1.55    1.22
   1  23   3    0.10    1.36
   1 -23   3    1.33    1.36
  -1  23  -3    2.39    1.44
  -2  23  -3   34.16    2.94
   2 -23   3   42.38    3.44
   2  23   3   34.42    3.07
  -2 -23  -3   33.34    2.69
   3  23   3    9.97    2.08
  -2 -24   3   14.35    2.06
  -2  24   3   12.76    2.17
   2 -24  -3   14.77    2.34
   1  24  -3   -1.73    1.35
   1 -24  -3    1.61    1.44
  -1  24   3    2.89    1.62
   0  24   3   82.80    4.34
   0  24  -3   81.17    4.46
   0 -24   3   94.87    4.32
  -1  24  -3   25.25    2.69
   1 -24   3   25.43    2.78
   1  24   3   25.68    2.69
  -2 -24  -3   14.87    1.92
   2 -24   3   17.10    2.51
   2  24   3   11.18    2.20
   1 -25  -3    1.01    1.48
   0  25   3    2.29    1.55
   1  25   3    1.65    1.41
   1 -25   3    1.63    1.36
   7   0  -4   30.53    2.68
  -7   0   4   33.75    2.67
   6   0  -4   61.79    3.30
  -6   0   4   60.47    3.15
  -5   0   4   26.89    1.99
   5   0  -4   29.07    2.18
  -4   0   4  214.27    5.09
   4   0  -4  217.51    5.13
  -4   0   4  201.05    5.55
   4   0  -4  212.92    5.77
   3   0  -4   -0.54    0.45
   3   0  -4   -0.55    0.63
  -3   0   4    0.00    0.65
  -3   0   4    0.22    0.45
  -2   0   4   85.73    2.22
   2   0  -4   86.95    2.39
  -2   0   4   84.56    2.45
  -1   0   4 1955.98   36.31
   0   0  -4 2397.96   45.80
   1   0   4 2840.87   55.73
  -1   0  -4 2859.79   54.84
  -1   0  -4 2863.33   52.91
   1   0   4 2910.60   54.52
   2   0   4   74.86    2.49
   2   0   4   74.40    2.22
  -2   0  -4   74.16    2.10
  -2   0  -4   77.13    2.46
   3   0   4   66.57    2.57
  -3   0  -4   66.46    2.58
  -3   0  -4   70.88    2.34
   3   0   4   70.19    2.25
  -4   0  -4   70.28    2.91
   4   0   4   61.34    2.88
  -4   0  -4   70.86    2.66
   4   0   4   71.84    2.43
   5   0   4  198.94    5.98
  -5   0  -4  186.54    5.61
  -5   0  -4  191.00    5.47
  -6   0  -4   54.84    2.92
  -6   0  -4   56.38    2.87
   6   0   4   51.77    3.29
  -7   0  -4   -0.51    0.88
   7   0   4   -1.85    1.24
   7  -1  -4    4.22    1.39
   7   1  -4    7.13    1.73
  -7  -1   4    9.13    1.64
  -7   1   4    4.91    1.51
  -6  -1   4   94.53    3.95
  -6   1   4   95.01    3.94
   6  -1  -4   87.50    4.03
   6   1  -4   98.64    4.08
   5   1  -4   14.99    1.76
  -5   1   4   12.61    1.55
  -5  -1   4   16.32    1.66
  -5  -1   4   13.13    1.23
   5  -1  -4   15.09    1.73
  -4  -1   4   79.75    2.55
   4  -1  -4   77.81    3.03
   4   1  -4   74.28    2.30
  -4   1   4   71.85    2.84
   4   1  -4   75.23    2.99
  -4  -1   4   65.36    2.76
   4  -1  -4   76.22    2.53
  -4   1   4   77.58    2.33
  -3  -1   4    4.97    0.69
   3   1  -4    6.08    0.92
  -3   1   4    4.93    0.85
   3   1  -4    5.95    0.63
  -3   1   4    5.47    0.58
   3  -1  -4    4.79    0.87
  -3  -1   4    6.30    0.94
   3  -1  -4    4.34    0.68
  -2  -1   4  845.64   16.78
  -2  -1   4  844.31   16.54
  -2   1   4  846.06   16.53
   2   1  -4  866.03   17.06
   2  -1  -4  848.63   17.18
  -2   1   4  863.03   16.58
  -1  -1   4   -1.05    0.48
  -1   1   4   -0.07    0.52
   1  -1  -4   -1.16    0.55
   0   1  -4 3313.36   63.28
   0  -1   4 3284.86   64.44
   0  -1  -4 3370.94   63.27
   0   1  -4 3332.12   64.56
  -1  -1  -4  230.13    5.27
   1   1   4  233.91    5.29
  -1   1  -4  232.32    4.75
  -1  -1  -4  238.14    4.63
   1   1   4  238.65    5.19
   1  -1   4  234.83    5.13
  -1   1  -4  232.83    5.25
   1  -1   4  235.61    5.28
   2   1   4   58.94    2.26
  -2   1  -4   63.15    1.92
   2  -1   4   61.72    2.07
  -2  -1  -4   57.84    2.21
  -2  -1  -4   63.29    1.87
   2   1   4   63.50    1.93
  -2   1  -4   63.97    2.21
   2  -1   4   62.29    2.21
  -3   1  -4    3.51    0.92
   3   1   4    4.73    1.06
  -3   1  -4    3.69    0.74
  -3  -1  -4    4.46    0.78
   3   1   4    4.40    0.66
   3  -1   4    3.92    0.91
  -3  -1  -4    4.95    0.93
   3  -1   4    5.70    0.76
  -4   1  -4    3.35    0.96
   4   1   4    2.73    1.15
   4  -1   4    3.00    1.13
   4  -1   4    2.54    0.80
  -4  -1  -4    1.79    1.08
  -4  -1  -4    3.77    0.92
  -4   1  -4    3.42    1.06
   5  -1   4   49.18    2.96
  -5  -1  -4   43.71    2.40
  -5   1  -4   46.57    2.46
  -5   1  -4   48.31    2.61
   5   1   4   37.18    2.61
  -5  -1  -4   46.30    2.63
  -6  -1  -4    3.11    1.21
   6  -1   4    1.47    1.46
  -6   1  -4   -0.48    0.90
   6   1   4   -0.67    1.36
  -6  -1  -4    0.53    1.04
   7  -1   4   -0.45    1.24
  -7  -1  -4    4.34    1.13
  -7   1  -4    0.78    0.93
   7   1   4    1.52    1.37
   7   2  -4   15.88    2.21
  -7   2   4   17.73    2.14
   7  -2  -4   15.44    2.04
  -7  -2   4   17.11    2.06
   6   2  -4    3.17    1.28
  -6   2   4    2.79    1.12
   6  -2  -4    4.87    1.47
  -6  -2   4    0.76    0.99
  -5   2   4   17.15    1.69
  -5  -2   4   19.24    1.77
   5  -2  -4   14.56    1.65
   5   2  -4   15.48    1.79
  -5  -2   4   19.06    1.51
   4  -2  -4  474.32   10.83
  -4   2   4  478.29    9.82
   4  -2  -4  481.12   10.41
  -4  -2   4  481.80   10.30
  -4  -2   4  464.29   10.49
   4   2  -4  480.77   10.81
  -4   2   4  456.49   10.48
  -3  -2   4    3.69    0.73
  -3   2   4    5.08    0.90
   3  -2  -4    4.11    0.77
  -3   2   4    4.42    0.50
  -3  -2   4    5.30    0.91
   3  -2  -4    2.88    0.81
   3   2  -4    3.93    0.80
   3   2  -4    4.50    0.55
   2  -2  -4  401.90    8.63
  -2  -2   4  404.13    8.37
   2   2  -4  401.60    8.51
  -2   2   4  404.05    8.34
  -2  -2   4  402.08    8.42
   1  -2  -4  512.25    9.94
  -1   2   4  499.18    9.82
   1  -2  -4  507.34   10.51
  -1  -2   4  496.84    9.88
   0   2   4    4.62    0.38
   0   2  -4    5.36    0.58
   0  -2  -4    5.05    0.60
   0  -2   4    5.73    0.69
  -1  -2  -4  166.01    4.04
   1  -2   4  163.03    4.01
   1  -2   4  163.76    3.76
  -1  -2  -4  167.32    3.38
  -1   2  -4  167.06    4.00
  -1   2  -4  168.48    3.62
   1   2   4  160.02    4.05
  -2   2  -4  185.59    4.26
   2   2   4  187.73    4.27
   2  -2   4  186.57    4.51
   2  -2   4  188.77    4.57
   2   2   4  187.43    4.70
  -2   2  -4  189.03    4.62
  -2  -2  -4  181.87    4.12
  -2  -2  -4  185.67    4.68
  -3   2  -4    0.62    0.65
   3   2   4    1.36    0.88
   3  -2   4    0.10    0.65
   3  -2   4    0.68    0.78
  -3  -2  -4    1.47    0.81
   3   2   4    0.21    0.44
  -3  -2  -4    0.13    0.56
  -3   2  -4    0.30    0.76
   4  -2   4   84.70    2.89
  -4   2  -4   82.96    2.99
  -4  -2  -4   79.14    3.22
   4  -2   4   81.40    3.34
   4   2   4   77.17    3.26
  -4   2  -4   80.91    3.09
  -4  -2  -4   85.50    3.00
  -5   2  -4   77.75    3.19
   5   2   4   71.78    3.48
  -5  -2  -4   78.33    3.39
  -5   2  -4   80.58    3.27
   5  -2   4   77.13    3.60
  -5  -2  -4   80.47    3.23
  -6   2  -4    5.24    1.26
   6   2   4    4.02    1.67
  -6  -2  -4    5.06    1.35
  -6  -2  -4    6.41    1.34
   6  -2   4    2.12    1.48
  -7   2  -4    0.39    0.92
  -7  -2  -4    1.40    0.97
   7  -2   4    1.43    1.47
   7   2   4   -0.94    1.37
  -7  -3   4    4.10    1.26
   7   3  -4    3.26    1.51
  -7   3   4    6.24    1.57
   7  -3  -4    3.61    1.47
   6  -3  -4   53.27    3.02
  -6  -3   4   57.93    3.11
   6   3  -4   55.87    3.15
  -6   3   4   53.52    2.95
   5   3  -4   32.77    2.38
  -5   3   4   30.42    2.15
  -5  -3   4   36.84    2.00
   5  -3  -4   37.90    2.47
  -5  -3   4   32.87    2.29
   4  -3  -4    0.86    0.78
  -4   3   4    0.23    0.77
   4   3  -4    0.96    0.90
   4  -3  -4    1.60    0.84
  -4  -3   4    1.44    0.87
  -4  -3   4    3.03    0.82
   3   3  -4  130.74    3.77
  -3  -3   4  125.34    3.70
   3  -3  -4  131.47    3.69
  -3  -3   4  129.54    3.60
   3   3  -4  133.60    3.15
  -3   3   4  133.19    3.75
  -3   3   4  135.50    2.96
  -2   3   4    2.46    0.67
  -2  -3   4    3.04    0.64
  -2  -3   4    1.04    0.62
   2   3  -4    2.07    0.57
   2  -3  -4    1.59    0.60
   1  -3  -4 1766.49   34.78
   1  -3  -4 1760.26   33.83
  -1   3   4 1753.15   32.88
  -1  -3   4 1772.15   32.98
  -1  -3   4 1786.36   34.59
   0   3  -4  147.13    3.31
   0  -3  -4  147.83    3.56
   0  -3  -4  149.51    3.44
   0   3   4  145.62    3.05
   0  -3   4  142.27    3.58
  -1  -3  -4  122.23    3.27
  -1   3  -4  124.48    2.97
   1  -3   4  123.75    3.30
   1   3   4  119.77    3.27
   1  -3   4  122.17    2.92
  -1   3  -4  121.09    3.17
   1   3   4  125.59    2.68
   2  -3   4  515.84   11.06
   2  -3   4  523.52   10.76
  -2   3  -4  515.16   10.43
  -2  -3  -4  516.84   11.06
   2   3   4  509.85   11.01
  -2  -3  -4  533.17   10.28
  -2   3  -4  522.99   10.90
   3  -3   4  179.18    4.62
   3   3   4  173.19    4.86
  -3   3  -4  174.23    4.47
  -3  -3  -4  176.11    4.31
  -3  -3  -4  171.90    4.81
   3  -3   4  179.80    4.72
  -3   3  -4  170.75    4.60
  -4  -3  -4  295.20    7.65
   4  -3   4  312.76    7.40
   4   3   4  300.62    7.86
  -4   3  -4  299.88    7.27
  -4  -3  -4  311.58    7.22
   4  -3   4  307.55    7.68
  -4   3  -4  314.97    7.50
  -5  -3  -4  126.36    4.47
   5  -3   4  126.64    4.66
  -5   3  -4  123.14    4.19
  -5   3  -4  130.13    4.23
  -5  -3  -4  125.22    4.11
   5   3   4  121.49    4.70
  -6  -3  -4   13.11    1.68
   6   3   4   14.79    2.03
  -6   3  -4   14.51    1.71
  -6  -3  -4   14.25    1.85
   6  -3   4   14.78    2.04
  -7   3  -4   21.51    2.12
   7   3   4   15.36    2.31
   7  -3   4   14.88    2.17
  -7   4   4    7.89    1.68
  -7  -4   4    6.40    1.53
   7   4  -4    6.85    1.74
   7  -4  -4    7.98    1.69
   6   4  -4    8.45    1.66
   6  -4  -4   10.01    1.66
  -6  -4   4    6.43    1.43
  -6   4   4    4.73    1.27
  -5  -4   4   84.56    3.51
   5  -4  -4   87.50    3.65
  -5   4   4   86.69    3.57
   5   4  -4   85.40    3.57
  -5  -4   4   85.55    3.23
   5  -4  -4   87.79    3.28
  -4  -4   4   23.18    1.60
   4  -4  -4   18.14    1.55
  -4   4   4   16.38    1.52
   4   4  -4   19.57    1.64
   4  -4  -4   21.06    1.54
  -4  -4   4   17.59    1.60
  -3  -4   4   12.03    1.15
  -3   4   4   12.30    0.53
   3  -4  -4   12.82    1.11
   3   4  -4   14.02    0.78
   3   4  -4   13.01    1.16
  -3   4   4   12.80    1.22
  -3  -4   4   12.14    1.09
  -2  -4   4    9.92    0.88
  -2   4   4    8.85    0.85
  -2  -4   4    9.09    0.90
   2   4  -4   10.00    0.84
   2  -4  -4    9.70    0.92
   1   4  -4  105.71    2.48
  -1  -4   4  104.77    2.69
   1  -4  -4  100.78    2.89
   1   4  -4  105.77    2.76
  -1  -4   4   98.64    2.78
  -1   4   4  103.79    2.62
   1  -4  -4  106.16    2.32
   0   4   4  755.44   14.25
   0  -4   4  750.45   15.29
   0   4  -4  742.00   14.47
   0  -4  -4  763.67   14.87
   0  -4  -4  752.57   15.28
   1  -4   4   14.82    1.08
   1   4   4   13.86    1.04
  -1   4  -4   14.32    0.94
   1   4   4   15.97    0.84
   1  -4   4   15.62    0.86
  -1   4  -4   14.14    1.04
  -1  -4  -4   13.21    0.95
  -1  -4  -4   13.94    1.07
   2   4   4   13.60    1.16
  -2  -4  -4   14.66    0.95
   2  -4   4   12.97    1.07
   2  -4   4   15.68    1.16
  -2   4  -4   15.33    1.07
  -2   4  -4   14.61    1.09
  -2  -4  -4   13.62    1.15
   3  -4   4    1.84    0.79
  -3   4  -4    2.46    0.82
  -3  -4  -4    2.36    0.96
  -3   4  -4    1.66    0.74
  -3  -4  -4    1.55    0.65
   3   4   4    1.86    0.94
   3  -4   4    1.91    0.85
  -4   4  -4   21.40    1.69
   4  -4   4   19.40    1.59
  -4  -4  -4   17.62    1.46
  -4   4  -4   19.85    1.59
  -4  -4  -4   15.08    1.69
   4  -4   4   18.68    1.73
   4   4   4   16.36    1.85
  -5   4  -4    7.66    1.31
  -5  -4  -4    8.79    1.31
   5  -4   4    7.45    1.57
  -5  -4  -4    8.50    1.54
   5   4   4    8.72    1.72
  -5   4  -4    6.96    1.20
  -6  -4  -4    0.67    0.97
  -6   4  -4    1.38    1.03
   6  -4   4    1.58    1.57
   6   4   4   -0.79    1.38
  -6  -4  -4    0.74    1.13
  -7   4  -4    0.40    1.05
   7   4   4   -1.41    1.39
  -7  -4  -4    0.27    0.98
   7  -4   4    1.45    1.42
  -7   5   4   47.61    3.08
   7  -5  -4   47.91    3.19
  -7  -5   4   45.70    3.02
   7   5  -4   52.88    3.27
   6   5  -4   21.00    2.19
   6  -5  -4   24.67    2.29
  -6  -5   4   25.28    2.25
  -6  -5   4   25.25    1.99
  -6   5   4   25.16    2.22
   5  -5  -4    5.09    1.20
   5  -5  -4    4.85    1.32
   5   5  -4    4.60    1.36
  -5   5   4    5.61    1.43
  -5  -5   4    3.55    1.10
  -5  -5   4    3.34    1.24
   4  -5  -4    0.49    0.90
  -4  -5   4    0.06    0.90
   4  -5  -4   -0.84    0.80
  -4   5   4   -0.08    0.95
  -4  -5   4    0.00    0.71
   4   5  -4   -0.24    0.76
  -3   5   4   20.82    1.51
  -3  -5   4   22.99    1.51
   3   5  -4   23.25    0.94
  -3  -5   4   20.93    1.46
   3  -5  -4   22.98    1.61
   3   5  -4   25.01    1.56
  -2  -5   4  102.32    2.51
   2   5  -4   99.39    2.74
   2  -5  -4   93.34    2.97
  -2  -5   4   98.05    2.91
  -2   5   4   95.46    2.85
  -2  -5   4   94.40    2.88
   1   5  -4   45.62    1.72
   1  -5  -4   43.70    1.84
   1   5  -4   43.37    1.35
  -1   5   4   43.17    1.62
  -1  -5   4   44.29    1.77
  -1  -5   4   44.85    1.62
   1  -5  -4   45.37    1.25
   0  -5  -4   58.60    1.81
   0   5   4   54.60    1.72
   0  -5   4   53.48    1.94
   0   5  -4   55.23    1.90
   0  -5  -4   56.54    1.92
   1   5   4  118.30    3.34
   1  -5   4  121.98    2.74
  -1   5  -4  114.29    3.10
   1  -5   4  116.29    3.32
  -1  -5  -4  121.98    3.06
  -1  -5  -4  115.65    3.28
   1   5   4  119.94    2.81
  -1   5  -4  121.55    3.20
  -2  -5  -4  214.35    4.73
  -2   5  -4  210.24    5.09
   2  -5   4  214.40    4.90
  -2   5  -4  213.75    5.02
  -2  -5  -4  216.91    4.75
   2  -5   4  204.10    5.29
   2   5   4  203.10    5.29
  -2  -5  -4  205.82    5.29
  -3   5  -4   32.14    1.81
  -3  -5  -4   30.74    1.53
   3  -5   4   33.86    1.76
  -3   5  -4   33.51    1.79
   3  -5   4   30.48    1.84
   3   5   4   31.21    1.98
  -3  -5  -4   29.03    1.88
  -4  -5  -4    2.69    0.93
  -4   5  -4    3.20    1.06
   4  -5   4    1.13    1.10
   4  -5   4    2.67    1.06
   4   5   4    4.06    1.41
  -4   5  -4    1.51    1.01
  -4  -5  -4    2.66    1.20
  -5  -5  -4   -0.11    0.98
   5   5   4    0.28    1.29
   5  -5   4   -0.33    1.13
   5  -5   4    0.14    0.92
  -5  -5  -4    1.38    1.02
  -5   5  -4    0.38    0.93
   6   5   4   74.47    3.92
   6  -5   4   88.22    4.08
  -6  -5  -4   82.03    3.79
  -6  -5  -4   87.27    3.59
  -6   5  -4   80.04    3.57
   7   5   4    0.46    1.59
  -7   5  -4    3.06    1.15
  -7  -5  -4    3.72    1.26
   7  -5   4    1.39    1.42
   7   6  -4   10.17    1.95
   7  -6  -4   10.22    1.89
  -7  -6   4   14.16    2.01
  -7   6   4   13.97    1.96
   6  -6  -4    5.28    1.38
  -6  -6   4    5.29    1.39
  -6  -6   4    7.56    1.38
   6   6  -4    5.24    1.53
  -6   6   4    6.33    1.44
  -5   6   4   47.94    2.64
  -5  -6   4   51.33    2.60
   5  -6  -4   53.13    2.83
   5   6  -4   50.47    2.86
  -5  -6   4   47.68    2.69
   5  -6  -4   39.65    2.41
   4   6  -4   45.80    2.44
  -4  -6   4   45.49    2.40
   4  -6  -4   38.58    2.26
   4  -6  -4   45.85    2.43
  -4   6   4   47.00    2.51
  -4  -6   4   44.62    2.32
   3  -6  -4  220.49    5.70
  -3  -6   4  207.08    5.45
  -3  -6   4  220.07    5.59
   3   6  -4  219.96    5.46
  -3   6   4  216.35    5.50
   2   6  -4   64.91    2.10
  -2  -6   4   64.48    2.36
  -2  -6   4   65.81    1.88
   2  -6  -4   62.48    2.42
  -2  -6   4   63.82    2.34
  -2   6   4   61.40    2.27
   1  -6  -4   92.28    2.86
   1  -6  -4   96.50    2.22
  -1  -6   4   88.71    2.74
  -1  -6   4   91.31    2.59
  -1   6   4   91.55    2.61
   1   6  -4   93.79    2.26
   1   6  -4   95.31    2.76
   0  -6  -4  339.60    7.10
   0   6  -4  335.13    7.14
   0  -6   4  328.89    7.43
   0   6   4  338.81    6.89
   0  -6  -4  327.11    7.38
  -1   6  -4   98.39    2.84
   1  -6   4   95.24    3.02
   1   6   4   98.34    3.02
  -1  -6  -4   99.37    2.93
  -1  -6  -4   97.21    2.69
   1   6   4   94.81    2.54
  -1   6  -4  101.11    2.89
   1  -6   4  101.49    2.31
  -2   6  -4  261.52    6.11
   2  -6   4  261.00    5.83
  -2  -6  -4  272.39    5.82
  -2   6  -4  267.23    6.10
   2   6   4  259.07    5.77
  -2  -6  -4  262.43    6.40
   2   6   4  258.69    6.40
   2  -6   4  264.88    6.46
   3   6   4    3.32    1.04
  -3   6  -4    2.56    0.82
  -3  -6  -4    1.33    0.75
   3  -6   4    2.55    0.84
   3  -6   4    1.36    0.91
  -3  -6  -4    1.44    0.94
  -3   6  -4    1.87    0.90
  -4   6  -4   72.85    2.82
  -4  -6  -4   67.67    2.72
   4  -6   4   66.21    2.87
  -4   6  -4   69.53    2.93
   4   6   4   65.47    3.28
   4  -6   4   67.63    2.95
  -4  -6  -4   73.76    3.27
  -5  -6  -4    3.50    1.12
   5  -6   4    4.40    1.39
  -5  -6  -4    3.61    1.33
   5  -6   4    3.20    1.16
  -5   6  -4    4.02    1.16
   5   6   4    2.58    1.41
   6  -6   4    4.56    1.53
   6   6   4    1.91    1.51
  -6  -6  -4    4.49    1.47
  -6   6  -4    3.81    1.22
  -6  -6  -4    2.88    1.19
  -7  -6  -4   28.52    2.52
   7   6   4   25.44    2.82
   7  -6   4   22.71    2.50
  -7   6  -4   30.35    2.47
   7  -7  -4   17.24    2.18
   7   7  -4   13.22    2.08
  -7  -7   4    9.84    1.74
  -7   7   4   10.62    1.86
   6   7  -4   20.78    2.16
   6  -7  -4   22.11    2.11
  -6   7   4   19.87    2.08
  -6  -7   4   20.44    2.11
  -6  -7   4   24.98    2.09
  -5  -7   4   53.35    2.83
  -5   7   4   57.43    2.97
   5  -7  -4   51.68    2.84
   5   7  -4   54.35    2.95
   5  -7  -4   54.85    2.80
  -5  -7   4   58.19    2.85
   4  -7  -4   99.03    3.59
  -4   7   4  101.03    3.65
   4   7  -4   98.38    3.59
  -4  -7   4  102.71    3.59
  -4  -7   4   83.14    3.40
   4  -7  -4   98.31    3.63
  -3   7   4    4.58    1.04
  -3  -7   4    4.95    0.99
   3  -7  -4    3.95    1.03
  -3  -7   4    5.74    1.03
   3   7  -4    4.80    0.89
   2   7  -4  368.95    7.85
  -2  -7   4  363.33    7.79
   2   7  -4  369.82    8.13
  -2   7   4  365.38    8.02
  -2  -7   4  367.37    8.32
   2  -7  -4  365.68    8.50
   1  -7  -4   90.19    2.91
  -1  -7   4   84.37    2.74
   1   7  -4   91.80    2.19
  -1   7   4   86.39    2.63
  -1  -7   4   86.83    2.59
   1  -7  -4   90.63    2.21
   1   7  -4   88.59    2.76
   0  -7  -4  200.15    4.66
   0  -7   4  204.26    5.00
   0  -7  -4  202.11    4.95
   0   7   4  198.94    4.59
   0   7  -4  199.97    4.86
  -1  -7  -4  516.29   10.98
   1   7   4  515.56   10.38
   1  -7   4  521.38   10.14
   1   7   4  517.38   11.01
  -1  -7  -4  519.52   10.88
  -1   7  -4  516.57   10.70
   2  -7   4   19.85    1.15
   2  -7   4   17.83    1.47
   2   7   4   18.28    1.49
  -2   7  -4   20.11    1.33
  -2   7  -4   17.72    1.37
  -2  -7  -4   20.05    1.50
   2   7   4   18.93    1.24
  -2  -7  -4   19.22    1.04
  -3  -7  -4  160.25    4.89
   3  -7   4  165.96    4.41
  -3  -7  -4  166.59    4.32
   3  -7   4  162.73    4.81
  -3   7  -4  159.25    4.58
  -3   7  -4  166.97    4.44
   3   7   4  160.61    4.89
  -4  -7  -4   11.92    1.36
   4  -7   4    8.66    1.44
   4   7   4    7.53    1.67
  -4   7  -4    9.29    1.25
   4  -7   4    8.43    1.32
  -4   7  -4    7.67    1.32
  -4  -7  -4    7.51    1.45
   5  -7   4    7.94    1.40
   5   7   4    6.80    1.69
   5  -7   4    6.09    1.47
  -5   7  -4    3.12    1.20
  -5  -7  -4    5.71    1.22
  -5  -7  -4    6.86    1.51
  -6   7  -4   10.26    1.63
  -6  -7  -4    6.55    1.39
   6   7   4    5.13    1.68
   6  -7   4    6.93    1.62
  -6  -7  -4    6.50    1.57
  -7  -7  -4   27.75    2.57
  -7   7  -4   28.76    2.47
   7   7   4   29.62    3.00
   7  -7   4   21.04    2.47
  -7  -8   4   17.44    2.18
   7  -8  -4   20.46    2.35
  -7   8   4   17.47    2.16
   7   8  -4   19.32    2.35
  -6   8   4  130.36    4.96
  -6  -8   4  135.83    5.04
  -6  -8   4  136.11    4.93
   6   8  -4  137.26    5.17
   6  -8  -4  132.76    5.00
   5   8  -4  107.35    4.08
  -5   8   4  104.30    4.08
  -5  -8   4  107.87    4.04
   5  -8  -4  104.33    4.06
  -5  -8   4  101.14    3.98
   5  -8  -4   98.81    3.93
   4  -8  -4   53.49    2.64
   4   8  -4   54.99    2.68
   4  -8  -4   50.77    2.74
  -4  -8   4   49.08    2.62
  -4  -8   4   52.85    2.62
  -4   8   4   54.22    2.77
  -3   8   4   -1.12    0.72
  -3  -8   4    1.15    0.86
  -3  -8   4    0.03    0.78
   3  -8  -4    0.18    0.87
   3   8  -4    0.01    0.73
  -2  -8   4  718.12   15.10
   2   8  -4  721.43   14.69
   2  -8  -4  705.60   15.38
  -2   8   4  720.17   14.58
  -2  -8   4  725.11   14.66
   2   8  -4  722.34   14.47
   1  -8  -4  508.61   10.09
  -1   8   4  495.91   10.36
   1  -8  -4  491.74   11.00
   1   8  -4  514.34    9.95
  -1  -8   4  502.72   10.69
  -1  -8   4  488.30   10.75
   1   8  -4  503.44   10.53
   0  -8   4  114.57    3.34
   0  -8  -4  111.67    3.31
   0  -8  -4  113.08    3.06
   0   8   4  116.60    3.16
   0   8  -4  111.26    3.31
   1   8   4   50.90    2.17
  -1  -8  -4   48.13    2.01
   1   8   4   48.58    1.95
   1  -8   4   48.87    1.30
   1  -8   4   47.26    2.21
  -1   8  -4   51.25    2.22
  -1  -8  -4   48.20    1.88
   2   8   4  103.82    3.07
   2  -8   4  110.77    2.85
  -2  -8  -4  111.10    2.91
  -2   8  -4  102.48    3.30
   2   8   4  105.08    3.54
  -2  -8  -4  106.00    3.45
   2  -8   4  103.08    3.50
  -2   8  -4  104.35    3.16
  -3   8  -4  137.87    3.94
   3   8   4  135.11    4.45
   3   8   4  136.72    3.86
  -3  -8  -4  113.09    4.19
  -3   8  -4  141.06    4.25
   3  -8   4  140.74    4.45
   3  -8   4  141.73    3.87
  -4   8  -4   76.60    2.93
  -4  -8  -4   73.30    2.90
   4  -8   4   73.92    3.27
   4  -8   4   74.41    3.00
   4   8   4   71.33    3.37
  -4   8  -4   73.89    3.17
  -4  -8  -4   71.19    3.26
  -5  -8  -4    7.52    1.51
   5  -8   4    5.64    1.41
   5  -8   4    4.74    1.33
  -5  -8  -4    2.96    1.11
   5   8   4    3.63    1.52
  -5   8  -4    4.60    1.26
  -6  -8  -4    3.93    1.40
  -6   8  -4    2.27    1.06
   6  -8   4    1.58    1.25
  -6  -8  -4    2.27    1.24
   6   8   4    1.10    1.58
  -7   8  -4    5.72    1.32
  -7  -8  -4    6.21    1.56
   7   8   4    1.58    1.72
  -7  -9   4   10.11    1.84
   7  -9  -4   10.27    1.87
   7   9  -4    7.89    1.86
  -7  -9   4   11.76    1.62
  -7   9   4    4.95    1.48
  -6   9   4   28.91    2.40
  -6  -9   4   27.32    2.41
   6  -9  -4   23.55    2.23
   6   9  -4   23.44    2.36
  -6  -9   4   30.19    2.37
  -5   9   4    5.25    1.32
   5  -9  -4    5.80    1.42
   5  -9  -4    7.54    1.46
   5   9  -4    6.02    1.42
  -5  -9   4    6.61    1.35
  -5  -9   4    5.75    1.39
   4  -9  -4    0.68    1.21
  -4  -9   4    1.18    1.03
  -4   9   4    1.23    1.05
  -4  -9   4   -0.15    1.04
   4  -9  -4    0.30    0.90
   4   9  -4   -0.30    1.11
  -3  -9   4    4.65    1.10
   3   9  -4    5.87    1.09
  -3   9   4    3.97    1.14
   3   9  -4    3.79    1.12
   3  -9  -4    5.49    1.22
  -2   9   4   92.45    3.16
  -2  -9   4   96.05    2.69
   2   9  -4   91.60    2.71
   2   9  -4   94.48    3.13
   2  -9  -4   91.14    3.26
  -2  -9   4   90.19    3.22
  -1  -9   4    6.69    0.84
  -1   9   4    5.24    0.94
   1   9  -4    4.47    0.97
   1  -9  -4    5.04    0.96
   1  -9  -4    7.47    0.67
  -1  -9   4    5.36    0.93
   1   9  -4    5.54    0.60
   0  -9  -4  489.02   10.17
   0   9   4  480.15   10.05
   0   9  -4  474.71   10.27
   0  -9   4  481.77   10.62
   0  -9  -4  487.08   10.61
   1   9   4   22.95    1.64
   1  -9   4   24.39    1.76
   1  -9   4   24.28    0.82
  -1   9  -4   20.77    1.56
   1   9   4   24.03    1.62
  -1  -9  -4   23.52    1.38
  -1  -9  -4   26.37    1.54
   2  -9   4   -0.58    0.93
  -2  -9  -4    0.78    0.90
  -2  -9  -4    0.95    0.56
   2  -9   4    0.57    0.54
   2   9   4    1.05    0.74
   2   9   4    0.55    0.94
  -2   9  -4    2.21    0.73
  -2   9  -4   -0.25    0.80
   3  -9   4   20.40    1.47
  -3  -9  -4   17.55    1.74
   3   9   4   21.38    1.54
  -3   9  -4   23.31    1.83
   3   9   4   19.32    1.80
  -3   9  -4   23.09    1.53
   3  -9   4   17.95    1.80
   4  -9   4   31.09    2.23
   4  -9   4   31.10    2.08
   4   9   4   32.69    2.48
  -4   9  -4   28.49    2.09
  -4  -9  -4   29.38    2.29
  -4  -9  -4   25.78    1.89
  -5   9  -4   12.33    1.62
   5  -9   4    9.99    1.56
  -5  -9  -4   10.83    1.54
   5  -9   4    9.81    1.55
   5   9   4    8.34    1.68
  -5  -9  -4   11.67    1.76
  -6  -9  -4    0.60    1.15
  -6   9  -4    2.72    1.14
   6   9   4    3.61    1.67
  -7   9  -4   53.61    3.15
  -7  -9  -4   51.78    3.34
   7   9   4   39.31    3.29
  -7 -10   4   27.75    2.39
   7  10  -4   25.26    2.53
   7 -10  -4   24.37    2.45
  -7 -10   4   23.19    2.54
  -7  10   4   25.88    2.59
   6  10  -4   13.30    1.91
   6 -10  -4   10.30    1.73
  -6  10   4   13.07    1.84
  -6 -10   4   12.92    1.78
  -6 -10   4   13.73    1.95
   6 -10  -4   13.81    1.88
  -5  10   4    2.82    1.25
  -5 -10   4    4.19    1.21
   5 -10  -4    4.03    1.25
  -5 -10   4    2.91    1.26
   5 -10  -4    3.10    1.22
   5  10  -4    5.09    1.38
  -4 -10   4    5.19    1.38
  -4 -10   4    6.79    1.39
   4 -10  -4    6.51    1.56
   4  10  -4    5.33    1.39
   4  10  -4    4.44    1.34
  -4  10   4    5.14    1.37
   3  10  -4   24.72    1.73
   3 -10  -4   24.50    2.04
  -3 -10   4   22.91    1.87
  -3  10   4   24.71    1.90
   3  10  -4   26.94    1.92
  -2 -10   4   37.00    1.61
   2 -10  -4   34.60    2.16
   2  10  -4   35.20    2.05
  -2  10   4   36.63    2.13
  -2 -10   4   36.14    2.00
   2  10  -4   36.77    1.71
  -1 -10   4   52.63    2.11
  -1 -10   4   45.71    2.21
   1 -10  -4   49.94    1.72
   1  10  -4   53.80    1.58
   1  10  -4   50.53    2.28
  -1  10   4   48.25    2.12
   1 -10  -4   53.22    2.33
   0 -10  -4    0.03    0.62
   0 -10  -4    0.22    0.73
   0  10   4    0.11    0.86
   0  10  -4   -0.40    0.89
   0 -10   4    1.67    0.80
   1 -10   4   50.33    2.38
   1  10   4   53.69    2.33
  -1  10  -4   47.80    2.39
  -1 -10  -4   53.20    2.10
  -1 -10  -4   51.37    2.25
   2  10   4   -0.06    0.97
   2  10   4    0.70    0.79
   2 -10   4   -0.29    0.90
  -2 -10  -4    1.45    0.60
   2 -10   4   -0.66    0.46
  -2  10  -4    3.25    0.85
  -2 -10  -4    0.46    0.92
  -2  10  -4    0.63    0.93
  -3  10  -4    4.34    1.30
  -3 -10  -4    3.89    1.31
   3 -10   4    2.62    1.26
   3  10   4    2.81    1.03
   3 -10   4    3.47    0.87
  -3  10  -4    4.20    1.00
   3  10   4    2.21    1.32
   4  10   4    6.11    1.19
   4  10   4    5.26    1.55
   4 -10   4    7.70    1.56
  -4 -10  -4    4.66    1.38
  -4  10  -4    6.85    1.40
  -5  10  -4    2.28    1.18
   5  10   4    6.01    1.33
  -5 -10  -4    5.48    1.30
  -5 -10  -4    3.98    1.40
   5 -10   4    4.09    1.34
   5  10   4    5.20    1.65
  -6 -10  -4   26.47    2.52
   6  10   4   30.30    2.78
  -6  10  -4   32.86    2.52
  -7  10  -4   29.36    2.52
  -7 -10  -4   30.92    2.84
   7  11  -4    1.26    1.36
   7 -11  -4    0.47    1.18
  -7  11   4    0.91    1.07
  -7 -11   4   -0.27    1.22
  -7 -11   4    1.12    1.04
  -6 -11   4    7.46    1.53
  -6 -11   4    9.79    1.80
  -6  11   4    7.67    1.63
   6 -11  -4   10.18    1.79
   6 -11  -4    7.60    1.55
   6  11  -4    6.64    1.64
  -5  11   4   17.91    2.00
  -5 -11   4   15.70    1.94
  -5 -11   4   14.22    1.87
   5 -11  -4   17.05    1.82
   5 -11  -4   15.12    1.91
   5  11  -4   15.44    1.80
   5  11  -4   15.66    1.91
  -4  11   4   23.81    2.04
   4 -11  -4   23.12    2.17
   4  11  -4   23.11    1.84
   4  11  -4   20.66    1.88
  -4 -11   4   23.23    2.09
  -3  11   4  458.83   10.51
   3 -11  -4  460.68   11.08
   3  11  -4  450.97   10.53
  -3 -11   4  456.09   10.84
   3  11  -4  473.74   10.25
  -2 -11   4    5.84    1.21
  -2 -11   4    7.64    0.92
   2  11  -4    7.17    1.28
   2 -11  -4    8.00    1.41
   2  11  -4    9.60    1.01
  -2  11   4    6.83    1.29
  -1  11   4   33.74    2.01
  -1 -11   4   36.16    1.84
   1 -11  -4   33.93    1.47
  -1 -11   4   32.36    1.97
   1 -11  -4   34.79    2.02
   1  11  -4   29.73    2.08
   0  11   4    0.71    0.91
   0 -11   4    2.68    0.95
   0  11  -4    2.91    1.02
   0 -11  -4    3.27    0.79
   0 -11  -4    2.13    0.90
   1 -11   4  258.54    6.83
   1  11   4  267.70    6.37
  -1 -11  -4  263.23    6.41
  -1  11  -4  265.39    6.64
  -1 -11  -4  266.07    6.54
   2 -11   4   -0.37    1.06
  -2 -11  -4   -0.73    0.83
   2  11   4   -1.14    1.01
  -2 -11  -4    0.20    0.67
  -2  11  -4   -0.57    1.10
  -2  11  -4    0.18    0.75
   2  11   4   -0.23    0.90
  -3  11  -4    1.45    0.93
  -3  11  -4    0.36    1.08
   3 -11   4   -0.42    1.21
  -3 -11  -4    1.70    1.21
   3  11   4   -0.49    1.28
   3  11   4    0.86    1.01
   4  11   4   25.30    1.93
   4  11   4   23.45    2.23
  -4  11  -4   28.50    2.13
  -4 -11  -4   24.62    2.15
   4 -11   4   25.18    2.20
   5  11   4   59.83    3.48
  -5  11  -4   51.01    2.91
  -5 -11  -4   60.61    3.37
   5  11   4   56.51    2.86
   5 -11   4   53.23    2.99
  -6 -11  -4   14.19    2.12
   6  11   4   11.28    2.11
  -6  11  -4   14.46    1.95
  -7  11  -4   14.54    1.87
  -7 -12   4   18.41    2.21
  -7 -12   4   22.82    2.55
   7 -12  -4   21.85    2.33
   7  12  -4   19.85    2.38
   7  12  -4   18.76    2.38
  -6  12   4   11.44    1.85
   6  12  -4   11.88    1.90
   6 -12  -4   15.69    2.07
   6 -12  -4   15.55    1.93
  -6 -12   4   11.06    1.88
   6  12  -4   14.12    1.99
   5  12  -4    1.95    1.19
  -5 -12   4    1.09    1.14
  -5  12   4    1.11    1.18
   5 -12  -4   -0.62    0.88
   5 -12  -4    2.10    1.32
   5  12  -4    3.08    1.34
   4  12  -4    7.24    1.40
  -4  12   4    9.02    1.54
  -4 -12   4    8.69    1.56
   4  12  -4    9.15    1.56
   4 -12  -4    7.36    1.64
   3  12  -4  100.20    3.42
   3  12  -4  102.07    3.80
  -3  12   4   94.97    3.78
   3 -12  -4   95.10    3.99
  -3 -12   4  100.85    3.85
   2 -12  -4   14.29    1.69
  -2  12   4   12.99    1.46
  -2 -12   4    9.91    1.45
  -2 -12   4   14.96    1.20
   2  12  -4   12.13    1.59
   1 -12  -4   24.84    1.90
   1  12  -4   27.53    1.98
  -1 -12   4   22.78    1.73
  -1  12   4   24.10    1.72
   1 -12  -4   25.49    1.37
  -1 -12   4   27.84    1.75
   0  12  -4  342.20    8.23
   0 -12   4  346.43    8.36
   0 -12  -4  334.70    8.26
   0  12   4  339.01    7.96
   0 -12  -4  353.94    7.89
  -1 -12  -4  262.07    6.57
   1  12   4  257.90    6.42
  -1  12  -4  249.97    6.59
   1 -12   4  254.59    6.84
  -1 -12  -4  264.39    6.46
  -2  12  -4  195.44    5.27
  -2 -12  -4  197.99    5.08
  -2 -12  -4  194.74    5.64
   2  12   4  201.18    5.64
   2  12   4  196.98    5.39
  -2  12  -4  199.61    5.64
   3  12   4   34.63    2.61
   3 -12   4   34.01    2.61
  -3  12  -4   36.66    2.57
  -3 -12  -4   35.62    2.36
   3  12   4   32.53    2.25
   4 -12   4  103.44    4.22
   4  12   4   96.15    3.68
  -4 -12  -4   92.28    4.02
   4  12   4   99.20    4.14
  -4  12  -4   98.71    3.94
  -5 -12  -4    7.88    1.63
   5 -12   4    8.01    1.66
   5  12   4    7.20    1.41
   5  12   4    8.47    1.75
  -5  12  -4   10.48    1.67
   6  12   4    5.89    1.84
  -6 -12  -4    8.63    1.84
  -6  12  -4    7.21    1.52
   6 -12   4    5.98    1.50
  -7 -13   4    9.75    1.69
   6 -13  -4    0.44    0.81
  -6 -13   4   -0.40    1.14
   6  13  -4   -0.11    1.13
   6 -13  -4    0.54    1.29
  -6  13   4    1.10    1.19
  -5 -13   4   -0.61    1.13
  -5  13   4    0.76    1.06
   5  13  -4    2.49    1.29
   5 -13  -4    2.40    1.09
   5 -13  -4    2.33    1.40
   4 -13  -4   14.03    1.87
   4  13  -4   15.38    1.78
  -4  13   4   15.42    1.86
  -4 -13   4   16.51    1.96
   3  13  -4    3.45    1.27
   3 -13  -4    3.57    1.45
  -3 -13   4    3.20    1.24
  -3  13   4    4.47    1.41
  -2 -13   4   50.37    2.70
  -2 -13   4   52.74    2.23
   2 -13  -4   48.56    2.75
  -2  13   4   51.94    2.74
   2  13  -4   49.88    2.66
  -1 -13   4   44.93    2.38
  -1  13   4   54.92    2.68
   1 -13  -4   46.21    2.55
  -1 -13   4   57.28    2.50
   1 -13  -4   50.82    1.97
   1  13  -4   53.02    2.87
   0  13   4  143.26    4.38
   0 -13   4  141.41    4.51
   0  13  -4  137.64    4.65
   0 -13  -4  146.04    4.10
   0 -13  -4  141.83    4.42
   1  13   4  171.60    4.92
  -1 -13  -4  173.76    4.88
   1 -13   4  154.98    5.14
  -1 -13  -4  174.07    4.84
  -1  13  -4  164.95    5.05
  -2  13  -4    7.04    1.59
  -2 -13  -4    7.02    1.38
  -2  13  -4    7.29    1.17
   2 -13   4    7.54    1.63
   2  13   4    8.13    1.41
   2  13   4    5.25    1.44
   3  13   4   53.92    3.05
   3 -13   4   60.46    3.28
  -3  13  -4   57.74    2.97
  -3 -13  -4   61.72    3.14
   3  13   4   66.60    2.97
  -4  13  -4   33.79    2.48
   4 -13   4   35.23    2.54
   4  13   4   36.96    2.72
  -4 -13  -4   37.95    2.57
   4  13   4   34.22    2.28
  -5 -13  -4   34.07    2.71
   5  13   4   30.24    2.67
   5 -13   4   30.43    2.60
  -5  13  -4   32.08    2.53
   5  13   4   37.64    2.48
   6 -13   4    6.96    1.56
  -6  13  -4    5.57    1.49
   6  13   4    5.17    1.79
  -6 -13  -4    5.78    1.70
  -6 -14   4   -0.90    1.14
   6  14  -4   -0.10    1.14
  -6  14   4    1.43    1.14
   6 -14  -4    1.21    1.24
   5 -14  -4    4.97    1.16
   5 -14  -4    3.71    1.49
   5  14  -4    3.68    1.34
  -5  14   4    2.85    1.34
  -5 -14   4    3.20    1.35
  -4  14   4   60.52    3.23
   4  14  -4   61.53    3.18
   4 -14  -4   55.11    3.19
  -4 -14   4   63.24    3.36
   3  14  -4  297.31    7.93
  -3 -14   4  305.73    8.16
   3 -14  -4  304.21    8.39
  -3  14   4  290.18    7.77
  -2 -14   4   21.45    1.90
   2 -14  -4   23.34    2.09
   2  14  -4   25.60    2.14
  -2  14   4   21.42    2.06
   1 -14  -4    0.22    1.19
  -1 -14   4   -0.20    1.01
   1  14  -4   -0.60    1.27
  -1 -14   4    0.75    0.91
  -1  14   4    1.60    1.24
   0 -14  -4   29.79    2.13
   0 -14   4   23.26    1.89
   0  14   4   32.18    2.32
   0 -14  -4   29.03    1.81
   0  14  -4   29.90    2.32
   1 -14   4    1.47    1.30
  -1  14  -4    0.01    1.24
  -1 -14  -4    1.64    1.08
   1  14   4   -0.86    1.18
  -1 -14  -4   -0.87    0.89
   2  14   4   10.05    1.55
  -2  14  -4    6.06    1.51
  -2  14  -4   10.84    1.31
   2  14   4    8.18    1.48
  -2 -14  -4    6.86    1.43
   2 -14   4    8.11    1.75
  -3  14  -4    9.53    1.64
   3  14   4    8.58    1.56
   3  14   4    9.94    1.58
   3 -14   4    8.70    1.70
  -3 -14  -4    8.88    1.67
  -4  14  -4   33.19    2.41
   4  14   4   34.86    2.42
   4  14   4   39.19    2.81
  -4 -14  -4   34.31    2.55
   4 -14   4   37.79    2.80
   5  14   4   -0.93    1.28
   5 -14   4    0.78    1.24
  -5 -14  -4    1.68    1.31
  -5  14  -4   -0.07    1.04
  -6 -14  -4    3.11    1.44
   6  14   4    1.98    1.55
  -6  14  -4    2.33    1.17
   6 -14   4    1.19    1.16
  -6 -15   4   44.91    3.14
   6  15  -4   43.64    3.14
   6 -15  -4   45.23    3.25
  -6  15   4   46.74    3.22
  -5  15   4    1.24    1.20
  -5 -15   4   -0.10    1.14
   5 -15  -4    0.12    1.34
   5  15  -4    1.61    1.33
   4 -15  -4  138.61    5.32
   4  15  -4  142.53    5.20
  -4 -15   4  148.55    5.36
  -4  15   4  144.67    5.16
  -3  15   4  281.62    7.65
   3  15  -4  274.20    7.64
   3 -15  -4  278.89    7.99
  -3 -15   4  271.65    7.73
  -2 -15   4    0.55    1.07
  -2  15   4    0.58    1.30
   2 -15  -4    1.93    1.47
   2  15  -4    0.93    1.22
  -1  15   4   24.66    2.11
  -1 -15   4   25.67    1.98
   1 -15  -4   22.16    2.10
   1  15  -4   21.59    2.06
  -1 -15   4   23.18    1.91
   0  15   4   64.67    3.13
   0 -15   4   60.02    3.04
   0 -15  -4   64.59    2.68
   0 -15  -4   60.04    2.89
   0  15  -4   60.62    3.31
  -1  15  -4   29.53    2.42
   1 -15   4   36.49    2.49
   1  15   4   30.52    2.30
  -1 -15  -4   28.46    2.06
  -1 -15  -4   30.92    2.19
   2 -15   4  146.50    5.20
   2  15   4  153.05    4.90
  -2  15  -4  155.65    4.64
  -2  15  -4  148.03    5.09
  -2 -15  -4  152.09    5.02
  -3  15  -4    9.31    1.63
   3  15   4   10.58    1.67
   3  15   4   13.41    1.70
  -3 -15  -4   10.30    1.75
   3 -15   4   12.89    1.86
   4  15   4    6.97    1.63
  -4  15  -4    6.01    1.47
   4  15   4    4.08    1.38
   4 -15   4    4.94    1.58
  -4 -15  -4    3.39    1.36
  -5 -15  -4   14.04    2.10
  -5  15  -4   10.82    1.80
   5  15   4   13.83    2.10
   5 -15   4   13.16    2.14
   6 -15   4    1.82    1.34
  -6  15  -4    0.48    1.02
   6  15   4    0.38    1.60
   6 -16  -4    6.72    1.68
   6  16  -4    9.77    1.81
  -6  16   4    6.55    1.57
  -6 -16   4    9.16    1.80
  -5  16   4   13.00    1.96
  -5 -16   4   16.06    2.15
   5  16  -4    9.70    1.85
   5 -16  -4   14.74    2.17
  -4 -16   4    5.87    1.68
   4  16  -4    8.82    1.83
   4 -16  -4    7.97    1.86
  -4  16   4   10.51    1.79
  -3 -16   4    0.04    1.05
   3 -16  -4    1.48    1.21
   3  16  -4   -1.40    1.12
  -3  16   4    1.06    1.23
   2  16  -4  133.89    4.85
  -2 -16   4  134.22    4.74
   2 -16  -4  129.82    4.99
  -2  16   4  135.75    4.65
  -1 -16   4   19.37    1.92
  -1  16   4   21.90    1.97
   1  16  -4   22.74    2.16
   1 -16  -4   23.14    2.18
  -1 -16   4   22.38    1.89
   0 -16   4    1.04    1.18
   0  16   4    2.32    1.41
   0  16  -4    1.18    1.48
   0 -16  -4    2.91    1.35
   0 -16  -4    2.15    1.00
  -1 -16  -4  189.69    5.54
  -1  16  -4  199.45    5.97
  -1 -16  -4  174.27    5.42
   1  16   4  178.85    5.61
   1 -16   4  185.99    5.90
   2 -16   4   87.83    3.99
   2  16   4   99.41    3.95
  -2  16  -4   98.53    4.08
  -2 -16  -4  100.53    3.90
  -3 -16  -4   84.35    3.85
   3  16   4   95.63    3.98
   3  16   4   93.12    3.83
  -3  16  -4   93.65    4.04
   3 -16   4   95.20    4.29
   4 -16   4    1.17    1.41
  -4 -16  -4    0.44    1.26
  -4  16  -4   -0.15    1.18
   4  16   4    0.86    1.38
   4  16   4    0.03    1.07
   5 -16   4    2.42    1.31
  -5 -16  -4    5.39    1.52
   5  16   4    8.24    1.83
  -5  16  -4    3.93    1.39
   6  16   4    7.69    1.93
   6 -16   4   11.51    1.90
   6 -17  -4   11.72    2.10
   5 -17  -4   19.85    2.50
  -5  17   4   20.33    2.29
  -5 -17   4   18.58    2.36
   5  17  -4   18.33    2.31
  -4 -17   4    5.20    1.63
   4 -17  -4    5.43    1.79
  -4  17   4    5.15    1.50
   4  17  -4    5.46    1.64
  -3  17   4   25.21    2.30
   3  17  -4   23.48    2.27
  -3 -17   4   22.45    2.24
   3 -17  -4   21.76    2.35
  -2 -17   4    8.66    1.62
  -2  17   4    8.29    1.62
   2  17  -4    7.59    1.62
   2 -17  -4    6.90    1.65
  -1 -17   4   32.47    2.32
   1 -17  -4   33.93    2.48
  -1  17   4   33.88    2.43
   1  17  -4   35.03    2.53
  -1 -17   4   33.96    2.32
   0 -17   4    7.81    1.51
   0  17   4    9.84    1.69
   0  17  -4    9.07    1.69
   0 -17  -4    7.34    1.57
   0 -17  -4    8.24    1.30
  -1 -17  -4  325.45    8.27
   1  17   4  322.70    8.34
   1 -17   4  317.25    8.74
  -1  17  -4  309.54    8.47
  -1 -17  -4  320.70    8.29
   2  17   4   45.55    2.90
   2 -17   4   50.83    3.15
  -2  17  -4   44.94    2.96
  -2 -17  -4   50.23    2.79
  -3  17  -4    1.04    1.32
   3  17   4    1.89    1.31
   3 -17   4    2.47    1.48
   3  17   4    2.14    1.46
  -3 -17  -4    1.53    1.28
   4  17   4    6.47    1.59
   4 -17   4    6.92    1.73
   4  17   4    6.51    1.62
  -4  17  -4    5.64    1.54
  -4 -17  -4    5.24    1.48
   5 -17   4    6.65    1.76
  -5  17  -4    3.51    1.33
  -5 -17  -4    2.71    1.47
   5  17   4    6.97    1.80
  -5 -18   4   -0.08    1.36
   5  18  -4    0.36    1.36
  -5  18   4    1.22    1.27
   5 -18  -4   -0.67    1.30
   4  18  -4    0.51    1.35
  -4  18   4    2.79    1.25
  -4 -18   4    0.47    1.26
   4 -18  -4    3.40    1.53
   3  18  -4    7.69    1.69
  -3 -18   4    4.36    1.45
  -3  18   4    6.87    1.54
   3 -18  -4    1.44    1.45
  -2  18   4    0.55    1.24
   2  18  -4    2.96    1.51
  -2 -18   4    0.39    1.06
   2 -18  -4    1.63    1.34
   1 -18  -4    8.29    1.78
   1  18  -4    7.19    1.69
  -1  18   4    8.91    1.59
  -1 -18   4   10.19    1.60
   0  18   4   56.06    3.15
   0  18  -4   56.68    3.20
   0 -18  -4   50.37    2.97
   0 -18   4   59.62    3.19
   1  18   4  129.70    4.77
  -1 -18  -4  130.12    4.60
  -1  18  -4  124.93    4.78
   1 -18   4  128.64    4.89
  -1 -18  -4  125.95    4.48
  -2 -18  -4  112.35    4.39
  -2  18  -4  110.38    4.61
   2  18   4  107.69    4.38
   2 -18   4  111.01    4.68
   3 -18   4  167.69    6.19
  -3 -18  -4  174.27    5.95
  -3  18  -4  170.35    5.87
   3  18   4  173.44    5.81
   4 -18   4    4.71    1.70
  -4  18  -4    5.16    1.48
  -4 -18  -4    5.16    1.45
  -5  18  -4    4.89    1.42
   5 -18   4    5.68    1.70
  -5 -18  -4    5.95    1.59
  -5  19   4   18.07    2.31
   5  19  -4   24.21    2.65
   5 -19  -4   22.58    2.87
  -5 -19   4   19.96    2.59
  -4  19   4    9.45    1.85
   4  19  -4    8.76    1.97
   4 -19  -4    7.69    1.83
  -4 -19   4    7.03    1.62
   3 -19  -4    0.67    1.31
   3  19  -4   -0.88    1.26
  -3  19   4   -0.14    1.15
  -3 -19   4   -0.63    1.08
  -2  19   4    1.65    1.22
   2 -19  -4    6.30    1.76
  -2 -19   4    3.73    1.36
   2  19  -4    0.47    1.32
  -1  19   4    9.37    1.77
   1  19  -4    6.69    1.91
  -1 -19   4   10.90    1.75
   1 -19  -4    7.05    1.63
   0 -19   4    4.78    1.50
   0 -19  -4    5.33    1.52
   0  19   4    5.98    1.61
   0  19  -4    3.19    1.53
   1  19   4    2.69    1.52
  -1  19  -4    3.83    1.64
  -1 -19  -4    4.57    1.39
   1 -19   4    4.98    1.57
  -2  19  -4   40.31    2.97
   2  19   4   40.37    2.87
   2 -19   4   41.02    2.92
  -2 -19  -4   36.02    2.60
  -3 -19  -4   -0.01    1.01
   3  19   4   -0.49    1.28
   3 -19   4    0.31    1.40
  -3  19  -4    0.31    1.23
   4 -19   4   12.77    2.22
  -4  19  -4   14.21    2.13
  -4 -19  -4    9.54    1.89
  -4 -20   4   -0.06    1.09
  -4  20   4    0.07    1.28
   4 -20  -4    3.33    1.73
   4  20  -4    2.31    1.63
   3  20  -4   -0.18    1.25
   3 -20  -4    3.32    1.51
  -3 -20   4    1.91    1.27
  -3  20   4    1.58    1.40
  -2  20   4    4.51    1.53
  -2 -20   4    3.45    1.26
   2 -20  -4    2.86    1.50
   2  20  -4    3.55    1.71
   1  20  -4  165.03    5.97
  -1  20   4  181.15    5.91
   1 -20  -4  169.34    6.00
   0  20   4    2.01    1.48
   0 -20   4    5.76    1.58
   0 -20  -4    3.23    1.47
   0  20  -4    2.27    1.45
   1 -20   4   21.90    2.35
  -1 -20  -4   22.51    2.12
   1  20   4   24.39    2.37
  -1  20  -4   25.08    2.43
  -2 -20  -4    5.86    1.54
   2  20   4    5.42    1.87
  -2  20  -4    6.48    1.81
   2 -20   4    2.36    1.49
  -3 -20  -4   43.26    2.97
   3 -20   4   46.38    3.37
  -3  20  -4   47.09    3.13
   3  20   4   41.67    3.02
  -4 -20  -4    0.60    1.33
  -4  20  -4    1.60    1.30
   4 -20   4    0.10    1.53
   4 -21  -4    3.24    1.57
  -4  21   4    6.40    1.64
   4  21  -4    0.46    1.47
  -4 -21   4    3.61    1.43
  -3  21   4   11.94    1.99
  -3 -21   4    6.31    1.57
   3  21  -4    7.54    1.98
   3 -21  -4    8.03    1.89
  -2 -21   4   10.41    1.74
  -2  21   4    6.29    1.71
   2  21  -4    8.09    1.86
   2 -21  -4   10.26    2.07
   1 -21  -4   52.61    3.21
   1  21  -4   44.67    3.26
  -1  21   4   49.12    3.14
   0  21   4   10.33    1.88
   0 -21  -4   15.52    2.08
   0  21  -4   11.26    2.00
   1  21   4   44.24    3.03
   1 -21   4   41.66    3.10
  -1  21  -4   44.50    3.12
  -2 -21  -4    9.58    1.71
  -2  21  -4    8.61    1.95
   2 -21   4   10.17    1.99
   2  21   4    8.85    1.87
   3  21   4   25.22    2.51
   3 -21   4   26.71    2.91
  -3 -21  -4   28.23    2.62
  -3  21  -4   31.99    2.77
  -4 -21  -4   15.51    2.23
  -3 -22   4   24.50    2.64
   3 -22  -4   24.58    2.82
  -3  22   4   28.40    2.74
   3  22  -4   18.56    2.60
  -2 -22   4   21.26    2.35
   2  22  -4   20.58    2.60
   2 -22  -4   19.28    2.46
  -2  22   4   28.51    2.63
   1 -22  -4    7.57    1.67
   1  22  -4    8.64    2.01
  -1  22   4   12.93    2.04
   0  22   4    7.53    1.77
   0 -22  -4   10.11    1.77
   0 -22   4    7.75    1.66
   0  22  -4   10.26    1.98
   1 -22   4   17.30    2.33
  -1  22  -4   17.03    2.31
   1  22   4   12.42    1.98
  -2 -22  -4    5.53    1.41
  -2  22  -4    4.96    1.62
   2 -22   4    3.73    1.69
   2  22   4   -0.51    1.38
   3 -22   4   37.17    3.28
  -3  22  -4   28.15    2.71
  -3 -22  -4   35.50    2.87
  -3 -23   4   13.16    2.03
  -3  23   4   19.89    2.44
   2  23  -4    4.04    1.95
  -2  23   4    6.23    1.79
   2 -23  -4    2.66    1.75
  -1  23   4    2.38    1.54
   1 -23  -4    4.48    1.74
   1  23  -4    1.67    1.59
   0  23   4   69.57    3.81
   0 -23   4   75.73    3.87
   0 -23  -4   77.79    3.89
   0  23  -4   72.20    4.11
  -1  23  -4   96.63    4.75
   1  23   4  104.45    4.66
   1 -23   4  109.28    4.98
   2  23   4    1.25    1.45
  -2  23  -4    3.03    1.73
  -2 -23  -4    4.18    1.12
   2 -23   4    2.30    1.71
  -3 -23  -4    3.61    1.25
  -2  24   4   23.47    2.61
   2 -24  -4   34.69    3.20
   1 -24  -4   30.68    2.94
  -1  24   4   33.17    2.92
   1  24  -4   30.73    3.03
   0  24  -4   -1.03    1.40
   0  24   4    0.58    1.42
   0 -24   4    3.26    1.14
  -1  24  -4   43.57    3.30
   1  24   4   45.45    3.32
   1 -24   4   44.70    3.33
   2  24   4    6.87    1.61
   1 -25  -4    4.05    1.60
   0  25   4    0.24    1.27
   1  25   4   44.03    3.21
   1 -25   4   44.29    3.18
   7   0  -5   -0.87    0.93
  -7   0   5    0.00    1.10
  -6   0   5    0.35    0.93
   6   0  -5    0.58    1.02
   5   0  -5   -0.54    0.91
  -5   0   5    0.14    0.97
  -4   0   5    0.61    0.57
   4   0  -5    0.56    0.81
   4   0  -5    0.51    0.59
  -4   0   5    0.76    0.80
   3   0  -5   -0.38    0.46
  -3   0   5   -1.27    0.57
  -3   0   5    0.00    0.41
   3   0  -5   -0.97    0.57
   2   0  -5    0.24    0.45
  -2   0   5    0.20    0.48
  -1   0   5    0.16    0.42
   0   0  -5   -0.12    0.60
   0   0  -5    0.06    0.29
   1   0   5    0.44    0.48
   1   0   5   -0.65    0.58
  -1   0  -5   -0.35    0.30
  -1   0  -5   -0.10    0.57
  -2   0  -5   -0.49    0.70
   2   0   5   -1.45    0.46
   2   0   5   -1.14    0.65
  -2   0  -5   -0.91    0.43
  -3   0  -5   -0.47    0.78
   3   0   5   -0.31    0.82
   3   0   5    0.04    0.50
  -3   0  -5   -0.63    0.53
   4   0   5    0.64    1.19
  -4   0  -5   -0.69    0.74
   4   0   5   -0.08    0.64
  -4   0  -5   -0.70    0.87
  -5   0  -5    0.68    0.98
  -5   0  -5   -0.62    1.09
   5   0   5    0.02    1.24
  -6   0  -5    2.23    1.07
   6   0   5   -1.47    1.22
  -6   0  -5   -0.62    0.86
   7   0   5   -2.55    1.39
  -7  -1   5   63.86    3.45
  -7   1   5   58.71    3.32
   7  -1  -5   61.19    3.54
   7   1  -5   57.76    3.50
  -6  -1   5   40.62    2.55
  -6   1   5   37.52    2.56
   6  -1  -5   38.11    2.66
   6   1  -5   39.11    2.69
   5  -1  -5  418.20   10.19
   5   1  -5  417.53   10.19
  -5   1   5  416.50    9.91
  -5  -1   5  402.34    9.84
   4   1  -5    0.01    0.80
   4   1  -5    0.90    0.60
  -4   1   5    0.75    0.51
  -4  -1   5   -0.62    0.84
   4  -1  -5   -1.19    0.76
   4  -1  -5    0.05    0.64
  -4  -1   5    0.56    0.63
  -4   1   5    0.17    0.78
  -3   1   5    2.25    0.79
   3  -1  -5    1.45    0.57
  -3  -1   5    1.82    0.71
  -3   1   5    2.03    0.47
  -3  -1   5    1.96    0.60
   3   1  -5    1.59    0.66
   3   1  -5    1.34    0.52
  -2   1   5   39.99    1.55
   2   1  -5   38.53    1.48
   2  -1  -5   38.47    1.54
  -2  -1   5   38.66    1.62
  -2  -1   5   36.98    1.42
  -1  -1   5 5874.37  114.80
  -1   1   5 5939.59  113.45
   1  -1  -5 5908.47  115.61
   0   1  -5 1082.33   21.02
   0  -1   5 1047.00   21.41
   0   1  -5 1089.49   20.04
   0  -1  -5 1075.99   20.96
  -1  -1  -5  102.02    2.91
   1   1   5  101.46    2.79
   1   1   5  105.77    2.96
   1  -1   5  106.52    2.84
  -1  -1  -5  104.49    2.20
   1  -1   5  106.99    2.90
  -1   1  -5  106.14    2.38
  -1   1  -5  104.39    2.92
  -2  -1  -5   17.07    0.94
   2   1   5   16.10    1.25
  -2   1  -5   17.23    1.29
  -2   1  -5   17.35    1.02
   2  -1   5   16.36    1.15
   2   1   5   17.08    1.04
  -2  -1  -5   16.95    1.27
   2  -1   5   19.27    1.33
  -3  -1  -5   58.07    2.01
   3   1   5   54.18    2.42
   3   1   5   58.86    1.99
  -3  -1  -5   56.63    2.48
   3  -1   5   57.60    2.17
  -3   1  -5   55.26    2.05
   3  -1   5   51.46    2.36
  -3   1  -5   55.37    2.41
   4  -1   5   65.72    3.00
   4   1   5   68.07    3.21
  -4  -1  -5   71.86    2.72
   4  -1   5   75.89    2.68
  -4  -1  -5   77.52    3.15
  -4   1  -5   74.18    2.74
  -4   1  -5   73.00    2.96
   5   1   5  434.56   10.93
   5  -1   5  436.44   10.85
  -5  -1  -5  444.26   10.13
  -5   1  -5  454.74   10.22
  -5  -1  -5  429.76   10.63
  -5   1  -5  448.76   10.61
   6   1   5   18.88    2.22
  -6   1  -5   21.01    1.97
  -6   1  -5   20.17    1.89
  -6  -1  -5   17.83    1.81
  -6  -1  -5   18.13    1.94
   6  -1   5   14.10    2.13
   7   1   5    2.91    1.63
   7  -1   5    2.64    1.66
  -7   2   5   72.24    3.73
   7  -2  -5   68.05    3.77
   7   2  -5   69.03    3.73
  -7  -2   5   76.83    3.85
   6  -2  -5   18.26    1.98
  -6   2   5   18.18    1.90
   6   2  -5   18.41    2.04
  -6  -2   5   16.43    1.90
  -5  -2   5   34.28    2.23
  -5   2   5   32.77    2.34
  -5  -2   5   35.81    1.89
   5   2  -5   30.28    2.30
   5  -2  -5   29.65    2.18
  -4  -2   5   34.26    2.01
  -4   2   5   32.28    1.95
   4   2  -5   30.65    2.02
   4  -2  -5   34.19    1.81
   4  -2  -5   36.29    2.15
  -4  -2   5   34.62    1.71
   3   2  -5  152.58    4.23
  -3   2   5  147.59    4.13
  -3   2   5  155.74    3.49
  -3  -2   5  156.94    3.96
   3  -2  -5  156.30    4.09
   3   2  -5  156.79    3.78
  -3  -2   5  149.03    4.17
  -2  -2   5    1.00    0.50
  -2  -2   5    0.42    0.55
  -2   2   5    0.08    0.52
   2  -2  -5   -0.02    0.48
   1  -2  -5 1055.05   21.45
   1  -2  -5 1086.57   20.71
  -1   2   5 1065.25   20.13
  -1  -2   5 1071.19   20.24
   0   2  -5  150.38    3.24
   0  -2  -5  147.33    3.54
   0  -2   5  144.20    3.69
   0   2   5  146.45    2.95
   0   2  -5  147.87    3.62
  -1   2  -5    0.12    0.55
   1  -2   5    0.53    0.52
  -1  -2  -5   -0.24    0.26
  -1   2  -5    0.03    0.44
   1   2   5    0.39    0.59
   1  -2   5   -0.23    0.48
  -1  -2  -5    0.32    0.60
   2  -2   5   77.94    2.53
   2   2   5   77.34    2.65
   2  -2   5   80.81    2.54
  -2  -2  -5   78.33    2.11
  -2   2  -5   81.88    2.66
  -2   2  -5   80.30    2.28
   2   2   5   77.60    2.29
  -2  -2  -5   79.64    2.67
  -3   2  -5  105.71    3.31
  -3  -2  -5  105.43    2.92
   3  -2   5  100.33    3.12
   3   2   5   98.85    3.39
   3   2   5   99.63    2.80
   3  -2   5   96.91    3.28
  -3   2  -5  102.42    3.00
  -3  -2  -5   97.86    3.36
  -4   2  -5   59.87    2.50
  -4  -2  -5   48.93    2.66
  -4  -2  -5   56.54    2.34
  -4   2  -5   56.68    2.71
   4  -2   5   59.83    2.46
   4  -2   5   50.73    2.61
   4   2   5   57.46    3.01
   5   2   5  102.61    4.25
   5  -2   5  102.94    4.15
  -5  -2  -5  105.69    4.05
  -5  -2  -5  106.20    3.67
  -5   2  -5   92.83    3.72
  -5   2  -5  105.12    3.71
   6  -2   5   35.38    2.78
  -6  -2  -5   31.18    2.25
   6   2   5   31.88    2.80
  -6  -2  -5   41.71    2.67
  -6   2  -5   37.69    2.42
   7  -2   5    1.37    1.67
   7   2   5    3.50    1.72
  -7  -3   5   64.28    3.50
  -7   3   5   60.34    3.45
   7  -3  -5   63.08    3.61
   7   3  -5   62.37    3.65
  -6  -3   5   87.19    3.85
   6  -3  -5   82.30    3.87
   6   3  -5   85.99    3.92
  -6   3   5   91.72    3.91
   5   3  -5    0.05    1.04
  -5   3   5    0.16    1.05
  -5  -3   5    1.00    0.86
  -5  -3   5   -0.66    0.90
   5  -3  -5    2.47    1.12
  -4  -3   5   19.33    1.41
   4   3  -5   15.27    1.49
   4  -3  -5   13.97    1.41
  -4   3   5   14.39    1.44
   4  -3  -5   17.36    1.39
  -4  -3   5   13.93    1.43
  -3  -3   5   42.72    2.01
   3   3  -5   46.68    1.57
  -3  -3   5   44.21    1.85
  -3   3   5   44.38    2.01
   3   3  -5   43.30    1.97
   3  -3  -5   42.65    1.90
   2   3  -5   37.39    1.55
  -2  -3   5   38.33    1.60
  -2  -3   5   35.62    1.57
   2  -3  -5   38.18    1.65
  -2   3   5   39.54    1.64
   2  -3  -5   38.03    1.07
   1  -3  -5  279.53    5.72
  -1   3   5  279.29    5.73
  -1  -3   5  275.23    5.85
   1  -3  -5  273.17    6.30
  -1  -3   5  278.93    6.14
   0   3  -5    3.64    0.60
   0  -3  -5    4.84    0.70
   0  -3   5    2.74    0.61
   0   3   5    4.13    0.43
  -1  -3  -5   50.24    1.91
   1  -3   5   50.71    1.69
   1   3   5   52.25    1.33
  -1   3  -5   50.02    1.66
   1   3   5   50.55    2.04
  -1   3  -5   48.44    1.85
   1  -3   5   49.98    1.88
  -2   3  -5  175.75    4.52
   2   3   5  176.15    4.69
  -2   3  -5  178.02    4.19
  -2  -3  -5  180.57    3.97
  -2  -3  -5  175.92    4.64
   2  -3   5  180.02    4.41
   2  -3   5  176.54    4.57
   3   3   5   87.71    3.30
  -3   3  -5  101.89    3.03
  -3   3  -5   96.00    3.15
  -3  -3  -5  101.57    2.84
  -3  -3  -5   95.87    3.37
   3  -3   5   95.57    3.17
   3  -3   5   94.50    3.11
  -4  -3  -5  565.56   12.93
   4  -3   5  572.49   12.81
  -4  -3  -5  587.98   12.12
   4  -3   5  582.97   12.67
  -4   3  -5  580.76   12.26
   4   3   5  552.98   13.02
  -4   3  -5  578.83   12.73
  -5  -3  -5   45.86    2.69
  -5  -3  -5   46.30    2.45
   5  -3   5   42.62    2.75
  -5   3  -5   42.64    2.36
  -5   3  -5   46.40    2.50
   5   3   5   42.43    2.96
  -6  -3  -5   19.61    2.10
   6  -3   5   15.70    2.07
   6   3   5   16.89    2.31
  -6  -3  -5   17.20    1.77
  -6   3  -5   16.73    1.80
   7   3   5    2.19    1.71
  -7  -3  -5    6.74    1.28
   7  -3   5    4.02    1.77
  -7   3  -5    3.57    1.09
   7  -4  -5    4.56    1.43
  -7  -4   5    5.86    1.57
   7   4  -5    4.28    1.43
  -7   4   5    2.95    1.23
   6   4  -5   77.34    3.75
   6  -4  -5   77.74    3.71
  -6  -4   5   74.52    3.50
  -6   4   5   76.07    3.54
  -5   4   5  278.31    7.44
   5  -4  -5  286.74    7.20
  -5  -4   5  284.68    7.14
   5   4  -5  275.11    7.56
  -5  -4   5  281.96    7.43
   5  -4  -5  268.90    7.52
  -4  -4   5  106.01    3.69
  -4   4   5   98.71    3.60
   4  -4  -5  111.52    3.62
   4  -4  -5   99.22    3.66
   4   4  -5  110.21    3.72
  -4  -4   5  112.86    3.49
  -3  -4   5   87.93    2.81
   3   4  -5   85.78    2.35
   3   4  -5   85.59    2.87
  -3  -4   5   88.91    2.99
   3  -4  -5   88.50    2.94
  -3   4   5   84.87    2.88
  -2  -4   5  348.76    7.74
   2  -4  -5  351.90    7.96
  -2  -4   5  351.70    7.60
   2   4  -5  353.29    7.58
  -2   4   5  355.33    7.54
   1  -4  -5    9.59    0.63
   1  -4  -5    9.03    0.87
  -1  -4   5   10.21    0.82
  -1   4   5    9.58    0.76
   1   4  -5    8.52    0.80
   0  -4  -5  369.94    8.00
   0   4   5  367.09    7.16
   0   4  -5  368.81    7.50
   0  -4  -5  372.00    7.71
   0  -4   5  357.87    8.00
  -1   4  -5   60.18    2.09
  -1  -4  -5   57.25    2.09
   1  -4   5   60.79    1.78
   1   4   5   59.07    2.19
   1  -4   5   55.26    2.08
  -1   4  -5   61.71    1.97
   1   4   5   60.58    1.60
  -2  -4  -5  313.64    6.50
  -2   4  -5  318.37    7.19
   2  -4   5  320.60    6.92
  -2   4  -5  315.49    6.79
   2  -4   5  314.55    7.33
   2   4   5  309.11    7.34
  -2  -4  -5  305.65    7.30
  -3  -4  -5   -0.38    0.82
  -3  -4  -5    0.55    0.61
   3   4   5    0.14    0.91
  -3   4  -5   -0.73    0.73
   3  -4   5    1.30    0.83
  -3   4  -5    0.72    0.75
   3  -4   5    1.26    0.79
  -4  -4  -5    1.09    1.18
  -4   4  -5    0.18    0.87
   4  -4   5    0.63    0.99
  -4  -4  -5   -0.98    0.82
   4  -4   5    0.44    1.07
   4   4   5   -0.72    1.27
  -4   4  -5    0.38    0.99
   5   4   5    1.19    1.28
  -5  -4  -5    0.71    1.02
   5  -4   5   -0.59    1.19
  -5   4  -5    2.03    1.07
  -5   4  -5    1.96    0.97
  -5  -4  -5    0.12    0.88
   6   4   5   25.54    2.58
  -6   4  -5   31.57    2.31
   6  -4   5   24.66    2.42
  -6  -4  -5   32.76    2.52
   7  -4   5   34.09    2.99
  -7   4  -5   37.26    2.51
  -7  -4  -5   31.07    2.58
   7   4   5   32.73    3.07
  -7   5   5   35.43    2.81
   7   5  -5   31.69    2.70
   7  -5  -5   37.04    2.78
  -7  -5   5   40.60    2.84
   6  -5  -5  122.96    4.80
  -6  -5   5  128.99    4.74
  -6   5   5  120.11    4.71
   6   5  -5  131.78    4.92
  -5  -5   5   51.54    2.77
  -5   5   5   46.40    2.67
   5  -5  -5   45.30    2.48
  -5  -5   5   45.16    2.40
   5  -5  -5   47.59    2.75
   5   5  -5   45.54    2.72
  -4  -5   5    0.26    0.79
  -4   5   5    0.36    0.91
   4   5  -5   -0.12    0.86
  -4  -5   5    0.42    0.95
   4  -5  -5    0.97    0.95
   4  -5  -5    0.71    0.86
   3   5  -5   99.48    3.11
  -3  -5   5   93.84    3.12
  -3   5   5   96.95    3.18
  -3  -5   5   91.43    3.04
   3  -5  -5   96.76    3.21
  -2   5   5  284.47    6.39
   2   5  -5  286.94    6.35
  -2  -5   5  291.22    6.50
   2  -5  -5  284.84    6.82
  -2  -5   5  292.95    6.33
  -2  -5   5  285.83    6.62
   1  -5  -5  376.65    8.52
   1   5  -5  377.96    8.01
   1   5  -5  391.58    7.77
  -1   5   5  378.94    7.83
  -1  -5   5  379.26    8.28
   1  -5  -5  396.57    7.76
   0   5  -5   71.11    2.12
   0   5   5   57.30    1.67
   0  -5  -5   57.61    1.93
   0  -5  -5   57.97    2.10
   0  -5   5   53.61    2.01
  -1   5  -5  137.29    3.64
   1   5   5  140.48    3.10
  -1  -5  -5  136.26    3.49
  -1   5  -5  134.53    3.44
   1  -5   5  135.78    3.11
   1   5   5  130.96    3.74
  -1  -5  -5  134.99    3.68
  -2   5  -5  149.79    3.79
  -2  -5  -5  145.72    3.44
  -2  -5  -5  141.73    4.06
   2  -5   5  139.75    3.62
   2   5   5  137.86    4.08
  -2   5  -5  142.65    3.93
   2  -5   5  141.89    4.08
  -3  -5  -5   18.43    1.57
   3  -5   5   18.93    1.41
  -3   5  -5   17.08    1.41
  -3   5  -5   15.43    1.30
   3  -5   5   17.56    1.50
  -3  -5  -5   17.52    1.25
   3   5   5   17.49    1.56
  -4   5  -5    8.02    1.28
   4  -5   5    9.45    1.46
   4   5   5    8.52    1.56
  -4  -5  -5    9.51    1.22
  -4   5  -5    7.23    1.33
  -4  -5  -5    8.97    1.47
   4  -5   5    6.09    1.24
  -5  -5  -5   13.78    1.52
   5  -5   5   10.80    1.66
  -5   5  -5   14.73    1.60
  -5  -5  -5   19.38    1.96
   5   5   5   14.06    1.97
  -5   5  -5   13.39    1.54
  -6  -5  -5   59.25    3.33
   6   5   5   58.91    3.59
   6  -5   5   63.56    3.49
  -6   5  -5   62.49    3.13
  -7  -5  -5    3.01    1.10
   7   5   5    0.66    1.70
  -7   5  -5    1.57    1.00
   7  -5   5   -2.49    1.24
   7   6  -5   10.35    1.89
  -7  -6   5    9.10    1.74
  -7   6   5   10.39    1.82
   7  -6  -5    9.14    1.75
  -6  -6   5   69.81    3.19
  -6   6   5   67.09    3.44
   6  -6  -5   65.87    3.46
  -6  -6   5   68.46    3.44
   6   6  -5   59.00    3.35
  -5  -6   5   11.08    1.46
   5   6  -5    9.87    1.54
   5  -6  -5   10.14    1.59
   5  -6  -5    7.86    1.47
  -5   6   5   10.24    1.56
  -5  -6   5    8.47    1.51
  -4  -6   5    7.66    1.25
   4  -6  -5    9.75    1.38
   4   6  -5   11.04    1.35
  -4  -6   5    8.96    1.31
   4  -6  -5    9.99    1.42
  -4   6   5    8.37    1.37
  -3   6   5  659.94   13.81
   3   6  -5  667.56   13.95
  -3  -6   5  669.61   14.17
   3  -6  -5  666.00   14.46
  -3  -6   5  668.47   13.87
   2  -6  -5   51.46    2.21
  -2  -6   5   48.72    2.02
  -2  -6   5   50.70    1.71
   2   6  -5   48.21    1.76
  -2  -6   5   49.30    2.10
  -2   6   5   46.76    1.97
  -1   6   5  127.88    3.25
   1  -6  -5  129.72    2.95
   1  -6  -5  130.92    3.65
  -1  -6   5  126.93    3.39
   1   6  -5  129.15    2.92
   1   6  -5  124.20    3.37
   0  -6  -5    1.16    0.62
   0   6  -5    1.65    0.69
   0  -6  -5    0.72    0.59
   0  -6   5    0.94    0.59
   0   6   5    1.45    0.55
  -1   6  -5  210.89    5.12
  -1  -6  -5  203.94    5.12
   1   6   5  207.86    5.21
  -1   6  -5  211.94    4.96
   1   6   5  210.33    4.57
   1  -6   5  213.87    4.44
   1  -6   5  204.86    5.27
  -1  -6  -5  212.31    5.03
  -2  -6  -5   92.45    2.57
   2  -6   5   85.78    3.03
   2   6   5   88.54    2.53
  -2   6  -5   92.15    2.86
   2  -6   5   90.79    2.58
  -2  -6  -5   95.73    3.13
  -2   6  -5   90.51    2.91
   2   6   5   82.59    3.12
  -3  -6  -5  455.85    9.55
   3  -6   5  464.29    9.99
   3  -6   5  459.03   10.48
  -3   6  -5  455.93   10.10
   3   6   5  439.85   10.45
  -3   6  -5  454.09    9.87
  -3  -6  -5  443.87   10.42
  -4  -6  -5    1.58    1.26
   4  -6   5   -0.12    1.01
   4   6   5    1.83    1.45
  -4   6  -5    2.79    1.09
  -4  -6  -5    0.65    0.89
   4  -6   5   -0.43    1.14
  -4   6  -5    2.43    1.05
  -5   6  -5   18.62    1.78
   5  -6   5   21.14    2.03
   5   6   5   17.17    2.11
  -5  -6  -5   21.39    1.71
   5  -6   5   20.83    1.90
  -5  -6  -5   18.21    1.92
   6   6   5  172.27    6.25
  -6   6  -5  162.85    5.47
  -6  -6  -5  168.50    5.80
   6  -6   5  159.22    5.69
   7  -6   5  235.60    7.67
   7   6   5  229.97    8.05
  -7   6  -5  236.43    7.30
  -7  -6  -5  240.67    7.66
  -7  -7   5   10.46    1.78
   7   7  -5    9.90    1.96
   7  -7  -5    9.89    1.81
  -7   7   5    8.09    1.62
  -6   7   5   44.96    2.79
  -6  -7   5   50.28    2.97
  -6  -7   5   52.19    2.83
   6  -7  -5   52.40    3.10
   6   7  -5   47.09    3.02
  -5  -7   5   26.47    2.06
   5  -7  -5   30.91    2.21
  -5  -7   5   27.76    2.07
  -5   7   5   28.22    2.18
   5  -7  -5   27.62    2.12
   5   7  -5   27.68    2.17
   4  -7  -5   96.57    3.65
  -4   7   5   98.15    3.65
  -4  -7   5   87.31    3.44
  -4  -7   5   93.73    3.49
   4   7  -5   94.15    3.49
   3  -7  -5   45.48    2.25
  -3   7   5   46.92    2.28
  -3  -7   5   45.78    2.21
   3   7  -5   50.25    2.10
  -3  -7   5   43.71    2.17
  -2   7   5   21.82    1.49
  -2  -7   5   23.64    1.52
   2   7  -5   23.23    1.24
  -2  -7   5   22.91    1.18
   2   7  -5   23.18    1.56
   2  -7  -5   19.85    1.50
   1   7  -5  582.09   11.86
   1  -7  -5  584.81   11.52
  -1   7   5  585.23   11.64
   1  -7  -5  563.17   12.45
   1   7  -5  587.78   11.38
  -1  -7   5  569.71   12.15
   0   7   5   42.87    1.68
   0  -7   5   41.28    1.88
   0   7  -5   41.69    1.92
   0  -7  -5   42.00    1.83
   0  -7  -5   41.42    1.65
   1  -7   5  986.75   18.77
  -1  -7  -5  982.01   19.80
  -1  -7  -5  977.48   19.69
  -1   7  -5  963.21   19.06
   1   7   5  977.04   19.72
   1   7   5  982.78   18.69
  -1   7  -5  971.31   19.65
   1  -7   5  963.19   20.17
  -2   7  -5    4.71    0.87
   2   7   5    5.43    0.74
  -2  -7  -5    4.07    0.66
  -2  -7  -5    3.20    0.99
   2  -7   5    4.29    0.98
   2   7   5    6.03    1.16
  -2   7  -5    4.65    0.95
   2  -7   5    4.93    0.71
  -3  -7  -5  188.39    4.69
  -3   7  -5  189.49    5.01
   3  -7   5  184.95    5.34
  -3  -7  -5  164.13    5.24
   3  -7   5  189.28    4.88
  -3   7  -5  186.38    5.02
   3   7   5  182.52    5.36
  -4  -7  -5   22.88    2.14
  -4   7  -5   23.05    1.82
  -4   7  -5   23.75    1.78
  -4  -7  -5   23.40    1.66
   4  -7   5   23.24    1.85
   4  -7   5   23.25    1.95
   4   7   5   20.87    2.10
  -5  -7  -5   22.17    1.76
  -5   7  -5   18.64    1.81
   5  -7   5   20.14    1.97
  -5  -7  -5   20.67    2.06
   5  -7   5   20.03    1.93
   5   7   5   19.26    2.18
  -6  -7  -5    2.45    1.20
  -6   7  -5    2.96    1.13
   6  -7   5    2.07    1.32
   6   7   5    2.32    1.65
   7  -7   5    5.28    1.82
  -7   7  -5    7.46    1.39
   7   7   5    3.88    1.86
  -7  -7  -5    4.03    1.50
   7  -8  -5    0.09    1.17
  -7   8   5    1.29    1.26
   7   8  -5    2.15    1.43
  -7  -8   5    2.41    1.31
  -6  -8   5   12.58    1.86
  -6   8   5   15.09    1.92
  -6  -8   5   13.35    1.78
   6   8  -5   10.71    1.78
   6  -8  -5   12.54    1.84
   5  -8  -5    8.78    1.54
  -5  -8   5   10.48    1.50
  -5   8   5   10.97    1.66
  -5  -8   5    9.84    1.51
   5   8  -5    9.19    1.51
   5  -8  -5   12.00    1.58
  -4   8   5  130.21    4.39
  -4  -8   5  126.65    4.26
  -4  -8   5  127.20    4.33
   4   8  -5  133.27    4.26
   4  -8  -5  121.76    4.35
  -3  -8   5   89.31    3.20
  -3   8   5   90.57    3.19
   3  -8  -5   84.78    3.28
  -3  -8   5   86.21    3.24
   3   8  -5   90.67    3.05
   2  -8  -5   28.01    1.76
  -2  -8   5   31.40    1.41
  -2   8   5   28.15    1.73
   2   8  -5   29.48    1.77
   2   8  -5   32.20    1.46
  -2  -8   5   30.71    1.85
   1   8  -5    0.06    0.74
  -1  -8   5   -0.39    0.51
   1  -8  -5    1.10    0.74
   1  -8  -5    0.11    0.41
  -1   8   5   -0.39    0.63
   1   8  -5    0.36    0.38
   0   8   5   61.93    2.17
   0   8  -5   63.06    2.45
   0  -8  -5   61.76    2.34
   0  -8  -5   59.27    2.07
   0  -8   5   59.90    2.38
   1   8   5  314.35    6.73
  -1   8  -5  306.28    7.06
  -1  -8  -5  310.37    7.21
  -1  -8  -5  313.32    7.09
   1   8   5  313.21    7.32
   1  -8   5  299.50    7.45
   1  -8   5  313.60    6.20
  -2  -8  -5   35.46    1.99
  -2   8  -5   36.70    1.88
   2  -8   5   31.87    2.05
   2   8   5   36.11    1.67
  -2  -8  -5   35.33    1.54
   2  -8   5   38.20    1.49
   2   8   5   37.20    2.21
  -2   8  -5   37.61    2.03
   3  -8   5  349.08    7.80
   3  -8   5  337.78    8.52
   3   8   5  327.28    8.47
   3   8   5  345.60    7.69
  -3   8  -5  352.43    8.10
  -3   8  -5  344.70    8.03
  -3  -8  -5  332.74    8.45
   4  -8   5  196.57    5.80
  -4  -8  -5  188.70    5.85
   4  -8   5  200.72    5.44
  -4   8  -5  187.77    5.50
  -4  -8  -5  187.16    5.19
  -4   8  -5  193.01    5.35
   4   8   5  188.60    5.94
   5  -8   5    2.13    1.28
  -5   8  -5    3.84    1.21
  -5  -8  -5    4.18    1.19
   5   8   5    3.74    1.54
  -5  -8  -5    4.70    1.34
   5  -8   5    5.04    1.39
   6  -8   5    5.10    1.44
   6   8   5    4.94    1.74
  -6   8  -5    7.88    1.49
  -6  -8  -5    6.65    1.58
  -7  -8  -5   44.82    3.14
   7   8   5   40.80    3.43
  -7   8  -5   51.71    2.92
  -7   9   5   26.78    2.67
   7  -9  -5   22.14    2.49
  -7  -9   5   23.77    2.44
   7   9  -5   25.58    2.59
   6  -9  -5   -0.62    0.98
  -6  -9   5    1.90    1.29
  -6   9   5    1.70    1.17
  -6  -9   5    0.65    1.11
   6   9  -5    1.56    1.28
  -5   9   5   23.92    2.06
  -5  -9   5   22.45    2.03
   5   9  -5   24.55    2.05
   5  -9  -5   22.23    2.06
  -5  -9   5   20.07    1.93
   5  -9  -5   22.74    2.01
   4  -9  -5  108.23    4.21
   4   9  -5  111.97    3.94
  -4  -9   5  121.93    4.19
  -4  -9   5  116.92    4.16
  -4   9   5  113.54    4.15
   3  -9  -5   34.71    2.21
   3   9  -5   36.68    2.20
   3   9  -5   36.09    1.98
  -3   9   5   34.01    2.06
  -3  -9   5   34.19    2.16
  -2   9   5   11.55    1.24
   2   9  -5    8.95    1.14
   2   9  -5   11.36    0.93
  -2  -9   5   10.65    0.93
  -2  -9   5   10.29    1.23
   2  -9  -5   10.00    1.25
  -1  -9   5  473.28   10.38
   1  -9  -5  481.32    9.73
   1   9  -5  479.22    9.40
   1   9  -5  468.75   10.17
  -1   9   5  473.79    9.99
   1  -9  -5  467.58   10.72
   0   9  -5   38.12    1.98
   0  -9   5   40.60    1.95
   0  -9  -5   39.36    1.72
   0  -9  -5   39.65    1.94
   0   9   5   42.93    1.94
   1   9   5   23.42    1.51
  -1  -9  -5   24.67    1.46
   1  -9   5   22.39    1.65
  -1   9  -5   22.57    1.62
  -1  -9  -5   24.35    1.62
  -2   9  -5   -0.17    0.94
  -2  -9  -5    1.00    0.56
  -2  -9  -5   -0.33    0.81
   2   9   5    0.99    0.91
   2  -9   5    0.62    0.98
  -2   9  -5    0.26    0.72
   2  -9   5    0.54    0.55
   2   9   5    0.56    0.71
   3  -9   5  115.77    3.37
   3   9   5  103.28    3.91
  -3   9  -5  103.10    3.75
  -3  -9  -5  111.22    3.96
   3  -9   5  104.83    3.87
   3   9   5  102.50    3.36
  -3   9  -5  106.32    3.51
   4  -9   5   91.63    3.73
   4   9   5   89.24    3.28
  -4   9  -5   89.23    3.57
  -4  -9  -5   94.14    3.91
   4   9   5   89.10    3.88
   4  -9   5   92.13    3.34
  -4   9  -5   97.15    3.43
   5  -9   5   36.78    2.54
   5   9   5   37.43    2.82
  -5  -9  -5   39.03    2.75
  -5   9  -5   36.03    2.44
  -6   9  -5   33.99    2.49
  -6  -9  -5   29.52    2.60
   6   9   5   32.52    2.91
  -7   9  -5   14.84    1.94
  -7  -9  -5   12.54    2.03
   7  10  -5  151.14    5.97
  -7 -10   5  146.14    5.78
  -7 -10   5  161.90    5.69
   7 -10  -5  160.08    6.02
  -7  10   5  135.76    5.57
  -6 -10   5   13.69    1.96
  -6 -10   5   12.03    1.76
   6 -10  -5   14.62    1.91
   6 -10  -5   12.21    1.81
   6  10  -5   10.10    1.86
  -6  10   5   14.26    1.86
   5  10  -5   -1.27    1.10
  -5 -10   5    0.80    0.98
   5 -10  -5    0.34    1.15
  -5  10   5   -0.14    1.04
  -5 -10   5    1.93    1.17
   5 -10  -5    0.17    1.01
   4  10  -5  129.27    4.35
  -4 -10   5  131.45    4.45
   4  10  -5  120.61    4.38
   4 -10  -5  130.87    4.60
  -4 -10   5  133.03    4.55
  -4  10   5  132.06    4.44
  -3  10   5   38.70    2.24
   3  10  -5   40.22    2.00
   3  10  -5   40.25    2.37
  -3 -10   5   36.21    2.24
   3 -10  -5   38.95    2.52
  -2  10   5  148.94    4.36
   2  10  -5  147.02    4.44
  -2 -10   5  150.37    4.56
  -2 -10   5  151.30    4.03
   2  10  -5  154.15    3.84
  -1 -10   5    7.30    0.98
  -1 -10   5    5.33    1.05
  -1  10   5    4.65    0.98
   1 -10  -5    4.88    1.09
   1  10  -5    5.23    1.04
   1  10  -5    6.55    0.58
   1 -10  -5    5.85    0.71
   0 -10   5  126.05    3.83
   0 -10  -5  122.77    3.81
   0  10  -5  127.84    3.90
   0 -10  -5  122.34    3.46
   0  10   5  121.60    3.55
  -1  10  -5   24.34    1.73
  -1 -10  -5   20.06    1.50
   1 -10   5   21.95    1.69
   1  10   5   21.03    1.44
  -1 -10  -5   21.34    1.43
  -2 -10  -5  238.34    5.61
   2  10   5  235.15    5.66
  -2  10  -5  228.87    5.88
   2  10   5  225.35    6.20
  -2  10  -5  239.44    6.04
  -2 -10  -5  225.81    6.15
   2 -10   5  224.33    6.30
   3  10   5   16.67    1.93
  -3  10  -5   16.98    1.75
  -3  10  -5   14.31    1.39
   3  10   5   13.72    1.42
   3 -10   5   14.99    1.69
  -3 -10  -5   13.60    1.68
   4  10   5  123.73    3.99
  -4  10  -5  117.25    4.23
  -4 -10  -5  119.06    4.55
   4  10   5  120.30    4.65
   4 -10   5  123.47    4.49
   5  10   5   12.47    2.03
  -5  10  -5   14.18    1.74
  -5 -10  -5   17.46    2.10
   5 -10   5   20.70    2.08
  -6 -10  -5    3.14    1.34
   6  10   5    4.37    1.74
  -6  10  -5    3.43    1.24
  -7  10  -5    7.61    1.51
  -7 -11   5   16.35    2.28
  -7  11   5   17.01    2.24
  -7 -11   5   18.90    2.16
   7  11  -5   14.76    2.18
   7 -11  -5   16.63    2.25
  -6 -11   5    0.82    1.04
   6  11  -5   -2.18    1.03
  -6  11   5    1.80    1.20
  -6 -11   5    2.28    1.24
   6 -11  -5    1.94    1.20
   6 -11  -5   -0.03    1.16
  -5  11   5    7.97    1.59
   5 -11  -5    9.03    1.69
   5  11  -5    8.37    1.56
  -5 -11   5   10.48    1.64
   5  11  -5   11.56    1.63
  -5 -11   5    9.65    1.60
   5 -11  -5    8.92    1.56
   4 -11  -5    0.41    1.16
  -4  11   5   -1.38    1.00
   4  11  -5    0.91    1.03
   4  11  -5    0.97    1.01
  -4 -11   5    0.47    1.02
   3  11  -5   13.45    1.56
  -3 -11   5   15.23    1.71
   3 -11  -5   13.65    1.79
  -3  11   5   14.37    1.58
   3  11  -5   17.13    1.46
  -2 -11   5   81.03    3.23
   2  11  -5   98.18    2.73
  -2 -11   5   93.24    2.89
   2 -11  -5   74.19    3.27
   2  11  -5   81.09    3.22
  -2  11   5   93.83    3.24
   1 -11  -5   15.99    1.50
   1 -11  -5   17.04    1.10
  -1 -11   5   19.35    1.48
  -1 -11   5   16.73    1.52
  -1  11   5   16.76    1.48
   1  11  -5   16.23    1.59
   0 -11  -5  214.42    5.36
   0 -11   5  214.83    5.80
   0  11   5  221.19    5.46
   0 -11  -5  220.39    5.79
   0  11  -5  214.90    5.72
  -1 -11  -5   82.17    3.01
   1 -11   5   80.29    3.14
  -1 -11  -5   79.01    2.84
  -1  11  -5   81.37    3.20
   1  11   5   77.31    2.93
   2  11   5  177.71    5.31
   2  11   5  184.33    4.90
  -2  11  -5  183.82    5.28
   2 -11   5  177.09    5.44
  -2 -11  -5  160.38    5.15
  -2  11  -5  185.54    5.01
  -2 -11  -5  186.22    4.72
  -3  11  -5    6.17    1.14
  -3 -11  -5    6.22    1.39
  -3  11  -5    5.87    1.41
   3  11   5    7.21    1.25
   3 -11   5    7.38    1.59
   3  11   5    6.15    1.60
   4 -11   5   16.82    1.93
   4  11   5   21.28    2.13
  -4  11  -5   18.51    1.83
  -4 -11  -5   17.04    2.01
   4  11   5   19.33    1.70
   5  11   5    3.02    1.46
  -5  11  -5    4.59    1.28
  -5 -11  -5    0.43    1.13
   5 -11   5    4.15    1.33
  -6  11  -5    9.02    1.69
   6  11   5    9.48    2.11
  -6 -11  -5    8.56    1.74
  -7 -12   5   13.03    1.91
   7 -12  -5   11.65    2.00
   7  12  -5   13.52    2.19
   6 -12  -5   11.17    1.87
   6  12  -5    7.86    1.67
  -6  12   5    9.67    1.76
   6  12  -5   10.42    1.82
  -6 -12   5    8.26    1.62
   5 -12  -5    6.40    1.41
  -5 -12   5    8.38    1.59
   5  12  -5    5.21    1.46
   5 -12  -5    6.17    1.59
  -5  12   5    7.14    1.63
   5  12  -5    6.69    1.49
   4  12  -5   -0.98    0.98
   4 -12  -5   -0.12    1.23
  -4  12   5   -1.02    1.02
   4  12  -5    1.42    1.14
  -4 -12   5    0.60    1.00
   3 -12  -5  179.00    5.69
  -3  12   5  174.75    5.33
   3  12  -5  166.78    5.34
  -3 -12   5  181.82    5.49
  -2  12   5   44.49    2.36
   2 -12  -5   42.29    2.62
  -2 -12   5   40.83    2.31
   2  12  -5   41.79    2.43
  -2 -12   5   46.40    2.06
   1  12  -5   47.05    2.56
   1 -12  -5   55.48    1.96
  -1 -12   5   51.52    2.46
  -1 -12   5   51.17    2.36
  -1  12   5   52.07    2.52
   1 -12  -5   50.48    2.65
   0 -12   5   -0.17    0.89
   0 -12  -5    0.14    0.91
   0  12  -5    0.03    1.16
   0 -12  -5   -0.63    0.74
   0  12   5   -0.35    1.01
  -1 -12  -5  181.27    4.98
  -1 -12  -5  169.87    4.98
   1  12   5  188.05    5.05
  -1  12  -5  182.45    5.21
  -2  12  -5    6.46    1.38
  -2 -12  -5    5.38    1.38
   2  12   5    7.72    1.47
  -2  12  -5    6.09    1.09
   2  12   5    7.09    1.33
   2 -12   5    4.79    1.38
  -2 -12  -5    7.51    1.00
  -3 -12  -5   70.02    3.24
  -3  12  -5   70.82    2.85
   3  12   5   69.34    2.98
   3  12   5   67.78    3.37
  -3  12  -5   68.94    3.27
   3 -12   5   64.20    3.27
   4  12   5    9.06    1.73
  -4 -12  -5    9.00    1.64
   4 -12   5   10.79    1.67
  -4  12  -5    8.80    1.53
   4  12   5   11.01    1.49
   5 -12   5   43.93    2.88
   5  12   5   43.54    3.16
  -5  12  -5   43.16    2.67
  -5 -12  -5   42.67    2.86
  -6 -12  -5   18.99    2.33
  -6  12  -5   16.74    2.06
   6  12   5   16.76    2.42
   7 -13  -5    3.46    1.15
  -7 -13   5    1.45    1.05
  -6  13   5   -0.95    1.03
  -6 -13   5    0.16    1.02
   6 -13  -5    0.55    0.86
   6 -13  -5   -0.10    1.20
   6  13  -5    0.32    1.08
   5 -13  -5    4.45    1.52
   5  13  -5    3.49    1.29
  -5 -13   5    3.21    1.39
   5 -13  -5    3.23    1.17
  -5  13   5    4.51    1.36
  -4  13   5    1.96    1.20
   4  13  -5    1.29    1.21
   4 -13  -5    1.13    1.21
  -4 -13   5    1.39    1.08
  -3  13   5  260.01    6.93
   3  13  -5  255.74    7.03
  -3 -13   5  238.81    6.96
   3 -13  -5  255.87    7.36
   2 -13  -5    9.47    1.59
  -2 -13   5   11.87    1.21
  -2 -13   5    5.29    1.35
   2  13  -5    6.82    1.37
  -2  13   5    9.00    1.41
   1 -13  -5    9.67    1.46
  -1  13   5   14.83    1.58
   1  13  -5   13.08    1.61
  -1 -13   5   13.83    1.41
   0 -13  -5  130.18    4.26
   0 -13  -5  132.77    3.89
   0  13  -5  128.74    4.48
   0  13   5  127.71    4.10
   0 -13   5  123.73    4.25
  -1 -13  -5   69.73    2.81
   1  13   5   68.70    3.01
  -1 -13  -5   66.41    2.83
   1 -13   5   66.81    3.13
  -1  13  -5   63.91    3.05
   2  13   5  521.21   12.03
   2  13   5  530.92   11.55
  -2  13  -5  528.10   11.74
  -2 -13  -5  525.29   12.11
   2 -13   5  497.42   12.42
  -2  13  -5  542.55   12.02
   3 -13   5  153.52    5.28
  -3 -13  -5  147.91    5.09
   3  13   5  149.01    5.01
   3  13   5  150.13    4.67
  -3  13  -5  152.89    5.03
  -4 -13  -5    8.70    1.62
  -4  13  -5    9.20    1.60
   4 -13   5    6.82    1.60
   4  13   5    4.23    1.54
   4  13   5    9.81    1.48
   5  13   5    8.99    1.92
  -5 -13  -5   12.67    1.98
  -5  13  -5    9.68    1.69
   5 -13   5   11.69    1.92
  -6  13  -5    5.13    1.39
   6  13   5    3.33    1.67
   6 -13   5    6.64    1.49
  -6 -13  -5    2.84    1.46
   6  14  -5   14.57    2.10
   6 -14  -5   15.27    1.82
  -6  14   5   14.77    2.18
   6 -14  -5   12.35    2.00
  -6 -14   5   13.63    2.09
  -5  14   5    2.43    1.42
   5  14  -5    0.00    1.17
  -5 -14   5    1.23    1.25
   5 -14  -5    2.30    1.04
   5 -14  -5    2.10    1.50
  -4 -14   5    2.66    1.29
  -4  14   5    3.06    1.21
   4  14  -5    1.67    1.20
   4 -14  -5    1.51    1.26
   3 -14  -5    8.01    1.60
   3  14  -5   12.62    1.72
  -3 -14   5   12.48    1.70
  -3  14   5   14.39    1.79
  -2 -14   5  108.40    3.55
  -2 -14   5  105.46    3.98
  -2  14   5  103.35    3.91
   2  14  -5  108.40    4.16
   2 -14  -5  106.66    4.18
   1  14  -5   14.50    1.76
  -1 -14   5   16.46    1.58
  -1  14   5   15.92    1.70
   1 -14  -5   15.94    1.77
   0 -14  -5    6.71    1.37
   0 -14  -5    8.92    1.25
   0 -14   5    7.56    1.38
   0  14  -5    6.01    1.58
   0  14   5    8.05    1.46
  -1  14  -5  220.42    6.30
   1 -14   5  231.80    6.65
  -1 -14  -5  203.24    5.99
   1  14   5  236.88    6.16
  -1 -14  -5  228.14    6.09
  -2  14  -5   91.71    3.72
   2 -14   5   89.08    3.95
  -2 -14  -5   85.93    3.61
  -2  14  -5   89.91    3.41
   2  14   5   84.62    3.48
  -3 -14  -5  542.59   13.22
   3 -14   5  579.58   13.78
   3  14   5  563.52   12.52
   3  14   5  565.27   13.20
  -3  14  -5  565.38   12.93
   4  14   5    1.04    1.32
  -4 -14  -5   -0.75    1.12
   4 -14   5    2.63    1.24
  -4  14  -5    2.41    1.27
   5  14   5   30.17    2.73
  -5 -14  -5   30.47    2.69
   5 -14   5   34.15    2.83
  -5  14  -5   33.46    2.61
  -6  14  -5    3.95    1.20
   6  14   5   -0.64    1.45
  -6 -14  -5    0.04    1.22
   6 -15  -5   -0.31    1.32
   6  15  -5    0.40    1.28
  -6 -15   5   -1.19    1.13
  -6  15   5    1.31    1.23
   5  15  -5   49.02    3.16
   5 -15  -5   44.17    3.04
  -5 -15   5   45.91    3.01
  -5  15   5   51.38    3.14
   4  15  -5   -0.12    1.16
  -4 -15   5   -0.31    1.07
   4 -15  -5    0.27    1.35
  -4  15   5   -0.11    1.15
  -3  15   5    3.48    1.24
   3  15  -5    2.77    1.32
   3 -15  -5    1.91    1.23
  -3 -15   5    2.40    1.27
   2 -15  -5   17.62    2.06
  -2 -15   5   14.98    1.75
   2  15  -5   17.12    1.97
  -2  15   5   18.64    1.90
   1 -15  -5    5.74    1.43
  -1 -15   5    4.83    1.18
  -1  15   5    4.62    1.43
   1  15  -5    5.37    1.63
   0 -15   5    2.72    1.33
   0 -15  -5    3.01    1.04
   0  15   5    8.51    1.62
   0 -15  -5    2.14    1.19
   0  15  -5    3.40    1.45
   1 -15   5  188.46    6.03
  -1 -15  -5  196.37    5.57
  -1 -15  -5  188.66    5.54
  -1  15  -5  188.51    5.89
   1  15   5  192.65    5.62
  -2  15  -5   44.10    2.83
   2  15   5   46.51    2.73
  -2  15  -5   50.46    2.58
   2 -15   5   43.20    2.93
  -2 -15  -5   50.09    2.83
  -3  15  -5  111.25    4.39
   3 -15   5  111.99    4.70
   3  15   5  124.52    4.59
  -3 -15  -5  118.07    4.53
   3  15   5  116.98    4.24
   4 -15   5   -0.42    1.24
  -4 -15  -5   -0.45    1.05
  -4  15  -5    0.30    1.15
   4  15   5    1.49    1.32
   5 -15   5   49.09    3.22
  -5  15  -5   44.68    2.96
   5  15   5   47.10    3.29
  -5 -15  -5   42.50    3.01
   6  15   5    0.88    1.49
  -6  15  -5    1.77    0.87
   6 -15   5    1.84    1.20
  -6 -16   5   14.37    2.12
   6 -16  -5   15.06    2.34
   6  16  -5   12.08    2.00
   5 -16  -5    1.79    1.40
   5  16  -5   -0.40    1.11
  -5 -16   5   -0.27    1.19
  -5  16   5    0.85    1.05
  -4 -16   5   10.70    1.87
  -4  16   5   11.99    1.76
   4  16  -5   11.09    1.91
   4 -16  -5   12.22    2.01
   3  16  -5    3.55    1.51
  -3 -16   5    4.70    1.36
  -3  16   5    3.81    1.34
   3 -16  -5    3.02    1.41
  -2 -16   5    2.60    1.32
   2  16  -5    3.85    1.47
   2 -16  -5    4.73    1.52
  -2  16   5    4.24    1.38
   1 -16  -5   56.98    3.13
   1  16  -5   51.70    3.20
  -1 -16   5   54.70    2.78
  -1  16   5   54.95    2.90
   0 -16  -5   -0.75    0.86
   0 -16  -5    0.21    1.22
   0  16   5   -0.99    1.18
   0  16  -5    0.52    1.32
   0 -16   5   -0.78    1.12
   1  16   5   58.39    3.07
  -1 -16  -5   58.02    2.87
  -1 -16  -5   60.39    2.90
  -1  16  -5   57.55    3.25
   1 -16   5   58.24    3.27
  -2  16  -5   96.60    3.98
   2 -16   5   91.52    4.07
  -2 -16  -5   84.31    3.72
   2  16   5   95.42    3.84
  -2  16  -5   91.71    3.48
   3 -16   5   88.40    4.14
  -3  16  -5   82.62    3.81
   3  16   5   97.64    4.05
  -3 -16  -5   94.37    4.05
   3  16   5   99.44    3.99
  -4  16  -5    7.61    1.59
  -4 -16  -5    8.18    1.66
   4  16   5    7.75    1.73
   4 -16   5    5.55    1.55
   5 -16   5   -0.10    1.11
   5  16   5    0.77    1.41
  -5  16  -5    2.26    1.23
  -5 -16  -5    1.19    1.35
   6 -17  -5   36.73    3.20
   5  17  -5   24.04    2.51
   5 -17  -5   32.05    2.95
  -5  17   5   28.13    2.59
  -5 -17   5   30.48    2.76
  -4 -17   5   37.08    2.74
   4  17  -5   37.16    2.85
  -4  17   5   39.80    2.81
   4 -17  -5   36.29    3.00
  -3  17   5    6.60    1.60
   3 -17  -5    6.61    1.72
   3  17  -5    8.60    1.75
  -3 -17   5    8.63    1.66
  -2  17   5   43.10    2.72
   2  17  -5   34.52    2.63
  -2 -17   5   39.42    2.55
   2 -17  -5   35.30    2.67
   1  17  -5  118.50    4.65
  -1  17   5  113.44    4.26
   1 -17  -5  123.02    4.70
  -1 -17   5  118.89    4.30
   0  17  -5   25.34    2.28
   0 -17  -5   25.46    2.20
   0  17   5   27.17    2.22
   0 -17   5   27.38    2.20
   1  17   5    5.97    1.53
  -1 -17  -5    4.64    1.32
   1 -17   5    7.02    1.76
  -1  17  -5    8.13    1.60
  -1 -17  -5    5.27    1.35
   2  17   5  182.44    5.69
   2 -17   5  176.13    6.12
  -2  17  -5  177.13    5.81
  -2 -17  -5  182.17    5.76
   3 -17   5   23.76    2.51
  -3  17  -5   23.22    2.21
  -3 -17  -5   24.45    2.35
   3  17   5   25.89    2.22
   4  17   5    2.69    1.36
  -4 -17  -5   -0.85    1.07
   4 -17   5   -0.37    1.33
  -4  17  -5   -0.33    0.95
   5  17   5  117.32    5.10
   5 -17   5  118.96    5.28
  -5  17  -5  113.40    4.90
  -5 -17  -5  113.15    5.08
  -5  18   5    9.15    1.87
  -5 -18   5    6.69    1.73
   5  18  -5    8.05    1.97
   5 -18  -5    7.78    1.98
   4 -18  -5    7.96    2.00
   4  18  -5    7.12    1.72
  -4 -18   5    7.58    1.65
  -4  18   5    7.41    1.67
   3  18  -5    4.50    1.66
  -3  18   5    9.10    1.75
   3 -18  -5    4.96    1.63
  -3 -18   5    5.81    1.52
  -2  18   5   68.09    3.37
  -2 -18   5   68.78    3.44
   2  18  -5   66.85    3.66
   2 -18  -5   67.96    3.72
   1  18  -5   62.49    3.53
  -1 -18   5   64.08    3.17
  -1  18   5   59.21    3.18
   1 -18  -5   62.15    3.44
   0  18   5   -0.02    1.22
   0 -18  -5    0.35    1.19
   0 -18   5   -0.14    1.14
   0  18  -5    0.98    1.29
  -1 -18  -5   30.52    2.28
   1 -18   5   38.39    2.85
  -1 -18  -5   32.31    2.44
   1  18   5   35.33    2.51
  -1  18  -5   31.75    2.52
   2  18   5   51.42    3.21
  -2  18  -5   58.47    3.38
  -2 -18  -5   54.05    3.08
   2 -18   5   52.95    3.30
  -3  18  -5   12.73    1.95
   3 -18   5   13.00    2.12
  -3 -18  -5   10.42    1.86
   4  18   5    1.80    1.26
  -4  18  -5   -0.15    1.21
  -4 -18  -5    0.19    1.07
   4 -18   5    0.20    1.22
   5  18   5   42.55    3.23
   5 -18   5   48.06    3.45
  -5  18  -5   39.79    2.95
   5 -19  -5   55.50    3.82
   5  19  -5   59.16    3.80
  -5  19   5   58.48    3.52
   4  19  -5    0.51    1.32
  -4 -19   5   -0.09    1.20
   4 -19  -5   -0.28    1.34
  -4  19   5    0.61    1.21
   3 -19  -5   29.38    2.81
   3  19  -5   25.44    2.55
  -3  19   5   27.85    2.49
  -3 -19   5   25.91    2.51
  -2  19   5    0.59    1.16
   2 -19  -5    2.50    1.57
   2  19  -5    0.19    1.45
  -2 -19   5    1.91    1.28
   1 -19  -5    8.54    1.71
  -1  19   5    8.94    1.72
   1  19  -5    7.34    1.89
  -1 -19   5   11.51    1.66
   0 -19   5   55.89    3.11
   0  19   5   50.13    3.05
   0 -19  -5   57.94    3.21
   0  19  -5   53.89    3.42
   1  19   5    2.50    1.46
  -1 -19  -5    7.99    1.49
  -1  19  -5    5.26    1.71
   1 -19   5    6.23    1.63
   2 -19   5   98.38    4.56
  -2  19  -5   87.36    4.23
  -2 -19  -5   87.32    3.93
   2  19   5   83.39    3.97
   3 -19   5   16.08    2.32
  -3 -19  -5   14.40    1.94
  -3  19  -5   15.32    2.05
  -4  19  -5    6.04    1.62
   4 -19   5    1.14    1.47
  -4 -19  -5    1.56    1.11
  -4 -20   5    1.04    1.30
   4  20  -5   -0.91    1.21
   4 -20  -5    0.47    1.57
  -4  20   5    1.53    1.32
  -3  20   5    0.63    1.21
  -3 -20   5   -0.39    1.24
   3 -20  -5   -2.19    1.27
   3  20  -5   -0.20    1.38
  -2  20   5   20.19    2.19
  -2 -20   5   19.01    2.14
   2  20  -5   20.57    2.35
   2 -20  -5   22.39    2.50
   1 -20  -5   30.49    2.68
  -1  20   5   34.65    2.64
   1  20  -5   25.46    2.70
   0 -20   5   71.69    3.65
   0  20  -5   61.55    3.69
   0 -20  -5   61.48    3.43
   0  20   5   71.06    3.54
   1  20   5    2.31    1.36
  -1 -20  -5    1.49    1.12
   1 -20   5   -1.09    1.17
  -1  20  -5    0.37    1.45
  -2 -20  -5    2.26    1.18
   2 -20   5    2.50    1.50
   2  20   5    1.16    1.42
  -2  20  -5    4.53    1.60
  -3 -20  -5   39.59    2.87
   3 -20   5   40.17    3.22
  -3  20  -5   43.25    3.12
  -4  20  -5   23.18    2.57
   4 -20   5   20.88    2.66
  -4 -20  -5   21.78    2.44
  -4 -21   5   42.34    3.12
   4  21  -5   43.30    3.41
   4 -21  -5   50.09    3.57
  -4  21   5   43.66    3.09
   3  21  -5    0.51    1.51
  -3 -21   5    0.83    1.36
  -3  21   5    1.10    1.35
   3 -21  -5    0.89    1.43
  -2  21   5    0.70    1.23
   2 -21  -5    1.59    1.48
   2  21  -5    2.25    1.59
   1  21  -5    1.37    1.61
   1 -21  -5    2.01    1.31
  -1  21   5   -0.14    1.24
   0  21   5    6.57    1.67
   0 -21  -5    6.62    1.73
   0  21  -5    6.36    1.89
   1 -21   5    6.24    1.73
  -1  21  -5    6.53    1.78
   1  21   5    6.52    1.65
  -2 -21  -5  121.29    4.88
  -2  21  -5  113.79    5.08
   2  21   5  122.44    4.88
   2 -21   5  120.06    5.18
  -3 -21  -5    5.80    1.45
  -3  21  -5    3.87    1.62
   3 -21   5    6.01    1.88
   3 -22  -5   11.46    2.25
  -3  22   5   18.97    2.37
  -3 -22   5   15.40    2.28
   3  22  -5   15.55    2.50
   2  22  -5    2.64    1.75
   2 -22  -5    4.51    1.71
  -2  22   5    6.20    1.57
  -1  22   5    1.70    1.29
   1  22  -5   -0.22    1.48
   1 -22  -5    1.25    1.48
   0  22  -5   42.99    3.26
   0 -22   5   58.06    3.37
   0  22   5   46.15    3.03
   0 -22  -5   47.81    3.12
   1  22   5    2.68    1.55
   1 -22   5    5.99    1.74
  -1  22  -5    2.95    1.59
  -2  22  -5    2.80    1.65
   2 -22   5    3.45    1.56
  -2 -22  -5    0.91    1.00
  -3  22  -5    3.43    1.53
   3 -22   5    4.22    1.74
  -3 -22  -5    4.54    1.43
  -3  23   5    3.14    1.37
   2  23  -5   -0.74    1.63
  -2  23   5    1.30    1.37
   2 -23  -5    1.37    1.77
   1  23  -5   18.59    2.49
   1 -23  -5   18.40    2.48
  -1  23   5   19.29    2.26
   0  23  -5   13.09    2.33
   0  23   5   10.88    1.93
   0 -23   5   11.44    1.84
  -1  23  -5   27.30    2.71
   1  23   5   26.33    2.58
   1 -23   5   28.49    2.84
  -2  23  -5    0.70    1.39
   2 -23   5    1.50    1.50
  -2  24   5    3.07    1.42
   1  24  -5   -0.43    1.61
   1 -24  -5    4.12    1.64
  -1  24   5    3.53    1.55
   0 -24   5   98.81    4.40
   0  24  -5   78.04    4.48
   0  24   5   80.59    4.14
   1  24   5    0.51    1.21
   1 -24   5    4.24    1.63
   0  25   5   43.58    3.01
  -7   0   6    0.82    1.10
   7   0  -6   -1.30    0.92
   6   0  -6    2.16    1.15
  -6   0   6    2.25    1.21
   5   0  -6 1367.67   28.01
  -5   0   6 1343.86   27.22
  -4   0   6   17.30    1.22
  -4   0   6   17.59    1.52
   4   0  -6   18.42    1.33
   4   0  -6   14.76    1.45
  -3   0   6    1.64    0.79
  -3   0   6    2.43    0.56
   3   0  -6    3.27    0.69
  -2   0   6    4.79    0.73
   2   0  -6    5.77    0.72
  -1   0   6 1503.01   27.90
   1   0  -6 1485.96   28.90
   0   0  -6  372.65    7.98
   0   0  -6  376.84    7.19
  -1   0  -6   97.16    2.85
   1   0   6   93.72    2.77
  -1   0  -6   95.00    2.06
   1   0   6   90.95    2.73
   2   0   6  303.27    7.02
  -2   0  -6  300.59    7.08
   2   0   6  302.19    6.91
  -2   0  -6  307.59    6.26
  -3   0  -6  169.32    4.90
   3   0   6  179.74    4.53
   3   0   6  170.76    4.88
  -3   0  -6  173.08    4.27
  -4   0  -6    5.92    1.26
   4   0   6    4.12    1.40
   4   0   6    5.09    0.99
  -4   0  -6    4.54    1.01
  -5   0  -6  619.49   13.17
   5   0   6  598.62   14.09
  -5   0  -6  599.87   13.88
  -6   0  -6    6.83    1.53
   6   0   6    8.40    1.99
   7   0   6   75.32    4.23
   7   1  -6    1.33    1.29
  -7   1   6   -1.07    1.08
   7  -1  -6    2.84    1.34
  -7  -1   6    3.45    1.43
   6  -1  -6  479.07   12.04
   6   1  -6  486.41   12.07
  -6   1   6  491.42   11.79
  -6  -1   6  479.09   11.73
   5  -1  -6   30.66    2.30
   5   1  -6   32.11    2.32
  -5  -1   6   30.83    2.26
  -5   1   6   30.14    2.22
   4  -1  -6    0.33    0.69
  -4   1   6    0.15    0.81
   4   1  -6    0.52    0.86
  -4   1   6    1.02    0.52
  -4  -1   6    0.82    0.64
  -4  -1   6    0.01    0.82
   4   1  -6    0.87    0.63
   4  -1  -6    2.06    0.94
   3  -1  -6    7.94    0.92
   3   1  -6    7.50    0.81
  -3  -1   6    8.02    0.79
  -3  -1   6    8.21    1.04
   3   1  -6    8.37    1.03
  -3   1   6    7.12    0.98
  -2   1   6  139.81    3.57
   2  -1  -6  142.05    3.74
  -2  -1   6  141.97    3.61
   1  -1  -6 2812.89   53.55
  -1  -1   6 2801.57   51.84
  -1   1   6 2802.09   51.79
   0  -1   6  547.55   11.71
   0  -1  -6  558.39   11.42
   0   1  -6  565.50   10.64
   0   1  -6  567.75   11.48
   1   1   6   71.02    2.40
  -1  -1  -6   72.23    1.56
   1  -1   6   71.83    2.30
  -1   1  -6   71.68    2.37
  -1  -1  -6   68.87    2.35
  -1   1  -6   71.76    1.76
   1  -1   6   71.26    2.30
   2  -1   6   81.53    2.57
  -2   1  -6   76.03    2.67
   2   1   6   77.08    2.43
  -2  -1  -6   76.64    2.71
   2  -1   6   75.99    2.61
   2   1   6   78.75    2.75
  -2  -1  -6   77.99    2.06
  -2   1  -6   76.28    2.17
   3  -1   6  127.60    3.94
  -3  -1  -6  119.65    3.90
  -3   1  -6  118.87    3.84
   3   1   6  123.41    4.02
  -3  -1  -6  126.73    3.33
   3  -1   6  125.42    3.61
  -3   1  -6  132.13    3.44
   3   1   6  125.75    3.47
   4   1   6  119.48    4.24
  -4   1  -6  105.01    3.97
  -4  -1  -6  124.11    3.62
  -4   1  -6  124.48    3.70
   4  -1   6  119.24    4.24
  -4  -1  -6  116.36    4.14
   4  -1   6  122.73    3.69
  -5  -1  -6  609.47   13.00
   5  -1   6  587.26   13.84
  -5   1  -6  589.34   13.63
  -5  -1  -6  600.14   13.81
   5   1   6  590.53   14.00
  -5   1  -6  608.16   13.06
   6   1   6   20.83    2.42
  -6   1  -6   22.68    2.10
   6  -1   6   20.41    2.24
  -6  -1  -6   18.07    1.99
   7   1   6   15.08    2.37
   7  -1   6   13.96    2.27
   7   2  -6   44.30    3.11
  -7   2   6   43.25    2.96
   7  -2  -6   46.25    3.13
  -7  -2   6   46.00    2.99
   6  -2  -6    4.82    1.38
  -6   2   6    4.97    1.42
  -6  -2   6    4.46    1.30
   6   2  -6    4.07    1.44
  -5  -2   6   64.20    3.10
   5  -2  -6   62.16    3.10
   5   2  -6   64.42    3.15
  -5   2   6   64.07    3.08
   4   2  -6   15.14    1.14
  -4  -2   6   16.78    1.28
   4  -2  -6   16.12    1.36
   4   2  -6   15.37    1.44
  -4  -2   6   15.52    1.48
   4  -2  -6   13.36    1.44
  -4   2   6   16.47    1.56
  -3  -2   6   11.98    1.12
   3   2  -6   13.16    0.94
  -3   2   6   13.66    1.16
   3   2  -6   12.43    1.16
   3  -2  -6   12.23    1.07
  -3  -2   6   14.45    1.07
  -2  -2   6   18.16    1.22
  -2   2   6   19.03    1.20
   2  -2  -6   18.20    1.27
  -1   2   6 1013.29   19.17
  -1  -2   6 1012.03   19.29
   1  -2  -6 1031.37   19.82
   1  -2  -6 1009.13   20.56
   0   2  -6  967.56   19.33
   0  -2   6  967.00   19.69
   0  -2  -6  975.52   19.23
   0   2  -6  986.35   18.33
  -1   2  -6    6.79    0.62
  -1  -2  -6    6.99    0.43
   1   2   6    7.99    0.89
  -1  -2  -6    6.41    0.89
   1  -2   6    8.53    0.83
  -1   2  -6    9.28    0.97
   1  -2   6    7.12    0.80
  -2  -2  -6  308.88    6.23
   2  -2   6  301.99    7.05
   2   2   6  307.75    7.19
  -2   2  -6  310.02    7.12
   2  -2   6  303.73    6.89
  -2   2  -6  304.71    6.41
  -2  -2  -6  293.00    7.12
  -3   2  -6   46.16    2.36
  -3  -2  -6   52.21    1.92
  -3   2  -6   48.94    2.02
   3  -2   6   55.85    2.46
   3  -2   6   50.40    2.17
  -3  -2  -6   50.04    2.41
   3   2   6   49.60    2.50
   3   2   6   50.70    1.89
  -4   2  -6  111.66    3.94
  -4  -2  -6  108.90    3.93
   4   2   6  109.06    4.17
  -4  -2  -6  116.43    3.46
   4  -2   6  112.22    3.62
   4  -2   6  108.44    4.01
  -4   2  -6  109.31    3.52
   5  -2   6    6.98    1.63
   5   2   6    6.01    1.65
  -5  -2  -6    5.90    1.24
  -5   2  -6    6.04    1.20
  -5   2  -6    5.06    1.33
  -5  -2  -6    6.03    1.39
   6  -2   6   28.15    2.63
  -6   2  -6   28.53    2.16
  -6  -2  -6   23.96    2.20
  -6   2  -6   31.19    2.30
   6   2   6   26.51    2.62
   7  -2   6    5.11    1.90
   7   2   6    8.92    2.11
  -7   3   6   70.57    3.70
   7   3  -6   66.33    3.74
  -7  -3   6   70.70    3.73
   7  -3  -6   72.81    3.84
   6  -3  -6   24.13    2.21
   6   3  -6   21.66    2.10
  -6   3   6   23.98    2.16
  -6  -3   6   22.30    2.10
  -5  -3   6    5.80    1.36
   5   3  -6    9.08    1.45
  -5   3   6    4.93    1.31
  -5  -3   6    8.81    1.19
   5  -3  -6    7.31    1.44
  -4  -3   6   33.77    2.07
  -4  -3   6   44.64    2.00
   4  -3  -6   40.37    2.11
   4  -3  -6   38.82    2.28
  -4   3   6   33.80    2.13
   4   3  -6   37.30    2.19
  -3  -3   6   21.72    1.39
   3   3  -6   20.84    1.14
   3   3  -6   18.37    1.34
   3  -3  -6   21.86    1.47
  -3  -3   6   20.86    1.46
  -3   3   6   26.19    1.63
   2  -3  -6  652.94   12.61
  -2   3   6  634.04   12.79
   2  -3  -6  641.45   13.57
  -2  -3   6  644.21   12.92
  -1  -3   6  289.34    6.13
  -1   3   6  289.34    5.97
  -1  -3   6  292.43    6.54
   1  -3  -6  289.90    6.09
   1  -3  -6  291.31    6.69
   0  -3   6  121.11    3.32
   0  -3  -6  119.28    3.16
   0   3  -6  129.32    3.31
   0   3   6  123.30    2.55
   0   3  -6  119.96    2.92
   1  -3   6  123.86    3.49
  -1  -3  -6  127.58    3.52
   1  -3   6  129.05    3.17
   1   3   6  117.25    3.50
  -1   3  -6  128.71    3.03
   1   3   6  127.96    2.63
  -2   3  -6  234.49    5.18
  -2  -3  -6  230.66    5.80
   2  -3   6  232.42    5.49
  -2  -3  -6  231.90    4.91
   2   3   6  229.31    5.80
  -2   3  -6  236.18    5.75
   2  -3   6  228.08    5.70
  -3   3  -6   11.61    1.35
   3  -3   6    9.61    1.13
  -3  -3  -6   11.25    1.35
   3  -3   6   12.49    1.30
   3   3   6    8.37    1.27
  -3  -3  -6   10.51    0.95
  -3   3  -6   11.00    1.06
  -4   3  -6  215.44    5.40
   4  -3   6  179.99    5.62
   4  -3   6  210.85    5.55
   4   3   6  191.72    5.93
  -4   3  -6  203.93    5.69
  -4  -3  -6  202.44    5.15
  -4  -3  -6  204.04    5.93
   5   3   6    0.18    1.37
  -5   3  -6    0.43    0.92
  -5  -3  -6    1.84    1.18
  -5  -3  -6   -0.20    0.84
   5  -3   6    0.59    1.30
  -5   3  -6    1.42    1.13
   6  -3   6    4.07    1.66
  -6   3  -6    3.19    1.16
   6   3   6    4.94    1.78
  -6  -3  -6    2.03    1.23
   7  -3   6   23.71    2.71
   7   3   6   18.83    2.65
  -7  -3  -6   20.38    2.19
   7   4  -6   15.16    2.03
  -7   4   6   14.92    2.04
   7  -4  -6   12.54    1.99
  -7  -4   6   14.42    2.08
  -6   4   6  168.71    5.74
  -6  -4   6  173.26    5.74
   6   4  -6  176.26    5.90
   6  -4  -6  180.87    6.01
  -5  -4   6  406.05    9.58
   5  -4  -6  425.38    9.80
   5  -4  -6  401.68   10.11
  -5  -4   6  406.10    9.90
  -5   4   6  401.89    9.88
   5   4  -6  396.04    9.98
  -4  -4   6  152.96    4.64
   4   4  -6  155.62    4.66
  -4  -4   6  160.02    4.46
   4  -4  -6  152.42    4.54
  -4   4   6  147.23    4.55
   3   4  -6  194.61    4.98
  -3  -4   6  184.86    4.95
   3  -4  -6  196.62    5.13
  -3  -4   6  189.01    4.91
  -3   4   6  192.46    4.95
  -2  -4   6   61.50    2.20
  -2   4   6   65.93    2.22
   2  -4  -6   67.01    2.40
   2   4  -6   63.34    2.12
  -2  -4   6   65.21    2.24
   2  -4  -6   65.65    1.61
  -1   4   6   50.78    1.62
   1  -4  -6   49.13    1.56
   1   4  -6   49.14    1.74
   1  -4  -6   48.26    1.96
  -1  -4   6   51.77    1.86
   0   4   6  891.76   16.55
   0  -4  -6  875.17   17.50
   0  -4   6  870.09   17.99
   0   4  -6  886.61   16.90
   0  -4  -6  883.56   18.01
   1   4   6   20.28    0.83
  -1   4  -6   20.42    1.22
   1  -4   6   19.19    1.09
   1   4   6   19.90    1.48
   1  -4   6   21.41    1.33
  -1   4  -6   19.14    1.29
  -1  -4  -6   18.48    1.29
   2  -4   6    0.84    0.72
  -2  -4  -6    1.00    0.48
   2  -4   6   -0.36    0.61
  -2   4  -6    0.86    0.61
  -2  -4  -6    0.04    0.72
  -2   4  -6    0.71    0.75
   2   4   6   -0.28    0.84
  -3   4  -6    6.79    1.19
   3  -4   6    7.71    1.16
   3  -4   6    8.20    1.17
   3   4   6    8.93    1.33
  -3   4  -6    6.88    1.01
  -3  -4  -6    7.14    1.19
  -3  -4  -6    7.30    0.85
   4  -4   6    3.41    1.10
  -4   4  -6    2.99    1.20
   4  -4   6    4.09    1.27
  -4  -4  -6    2.46    0.92
  -4   4  -6    3.29    1.10
  -4  -4  -6    1.82    1.22
   4   4   6    3.02    1.49
   5   4   6  128.31    5.04
  -5   4  -6  134.74    4.40
  -5   4  -6  138.23    4.61
  -5  -4  -6  142.08    4.33
   5  -4   6  132.58    4.76
  -5  -4  -6  129.97    4.76
   6   4   6   31.89    2.86
   6  -4   6   34.20    2.73
  -6  -4  -6   35.02    2.64
  -6   4  -6   35.08    2.35
   7  -4   6    1.24    1.62
  -7  -4  -6    9.67    1.58
   7   4   6    7.47    2.12
  -7   5   6    5.87    1.61
   7  -5  -6    4.69    1.46
  -7  -5   6    3.89    1.52
   7   5  -6    3.61    1.45
  -6  -5   6   69.00    3.45
   6   5  -6   64.71    3.46
  -6   5   6   69.36    3.40
   6  -5  -6   68.55    3.52
  -5  -5   6   21.77    1.97
  -5  -5   6   24.63    1.84
  -5   5   6   20.22    1.88
   5   5  -6   18.85    1.88
   5  -5  -6   22.90    2.03
   5  -5  -6   20.75    1.81
  -4   5   6  156.27    4.71
   4   5  -6  157.16    4.69
  -4  -5   6  152.78    4.51
   4  -5  -6  155.46    4.64
  -4  -5   6  148.53    4.68
   3  -5  -6   88.78    3.11
  -3  -5   6   90.99    3.03
  -3  -5   6   88.81    3.05
  -3   5   6   87.23    3.03
   3   5  -6   85.34    2.91
   2  -5  -6  260.27    5.21
   2   5  -6  259.06    5.86
  -2   5   6  255.87    5.90
  -2  -5   6  258.71    6.01
   2  -5  -6  259.84    6.37
  -2  -5   6  261.90    6.18
   1  -5  -6  112.43    2.71
  -1   5   6  111.68    2.83
   1   5  -6  111.29    3.02
  -1  -5   6  110.46    3.10
   1  -5  -6  110.79    3.29
   0  -5  -6   -0.01    0.53
   0   5   6    0.11    0.41
   0  -5   6   -0.43    0.56
   0   5  -6    0.36    0.58
   0  -5  -6    0.04    0.53
   1   5   6   88.24    2.90
  -1   5  -6   88.18    2.81
  -1  -5  -6   89.81    2.70
  -1  -5  -6   85.83    2.84
   1  -5   6   95.52    2.99
  -1   5  -6   86.14    2.61
   1  -5   6   90.26    2.34
   1   5   6   90.56    2.21
  -2  -5  -6    2.54    0.97
   2   5   6    3.04    0.54
  -2   5  -6    2.00    0.72
   2  -5   6    2.97    0.88
   2  -5   6    3.18    0.74
   2   5   6    3.04    0.96
  -2   5  -6    3.56    0.85
   3   5   6   94.15    3.67
  -3  -5  -6  105.15    2.98
  -3  -5  -6   97.84    3.57
   3  -5   6  100.50    3.52
   3  -5   6   96.42    3.25
  -3   5  -6  105.37    3.48
  -3   5  -6  103.65    3.24
   4  -5   6   68.16    3.12
  -4   5  -6   71.68    3.09
   4  -5   6   70.80    3.04
   4   5   6   67.67    3.41
  -4   5  -6   68.72    2.93
  -4  -5  -6   71.83    3.25
  -4  -5  -6   68.45    2.60
  -5   5  -6    1.03    0.94
  -5  -5  -6    1.16    1.22
   5  -5   6    1.90    1.33
   5   5   6   -0.77    1.19
  -5   5  -6    0.62    1.13
   6  -5   6   27.90    2.52
   6   5   6   29.54    2.74
  -6   5  -6   27.30    2.19
  -6  -5  -6   26.91    2.40
   7   5   6   62.01    4.11
   7  -5   6   58.05    3.80
  -7  -5  -6   61.54    3.51
   7  -6  -6   92.29    4.39
  -7  -6   6   78.88    4.04
  -7   6   6   87.28    4.19
   7   6  -6   85.46    4.27
  -6  -6   6   36.15    2.35
   6   6  -6   28.37    2.35
   6  -6  -6   32.60    2.52
  -6   6   6   30.01    2.42
  -6  -6   6   32.25    2.52
  -5   6   6   25.08    2.07
   5  -6  -6   23.58    1.92
   5   6  -6   22.38    1.95
   5  -6  -6   23.18    2.01
  -5  -6   6   20.43    1.95
  -5  -6   6   24.17    1.91
  -4   6   6   96.08    3.63
  -4  -6   6   97.77    3.50
  -4  -6   6  103.85    3.69
   4   6  -6   96.19    3.54
   4  -6  -6  101.49    3.67
  -3   6   6   45.16    2.14
   3  -6  -6   44.88    2.22
  -3  -6   6   47.96    2.23
  -3  -6   6   46.78    2.26
   3   6  -6   47.04    2.06
  -2   6   6  114.59    3.26
   2   6  -6  108.19    3.01
  -2  -6   6  113.70    3.45
   2  -6  -6  109.37    3.49
  -2  -6   6  116.95    3.12
  -2  -6   6  113.75    3.38
   1  -6  -6  843.17   16.40
  -1   6   6  823.87   16.17
   1   6  -6  843.12   16.26
  -1  -6   6  832.57   17.15
   1   6  -6  839.32   16.46
   1  -6  -6  834.77   17.43
   0  -6  -6  970.99   18.87
   0  -6   6  938.65   19.43
   0   6   6  947.92   17.98
   0   6  -6  938.32   18.40
   0  -6  -6  943.64   19.40
  -1  -6  -6  526.42   11.17
  -1   6  -6  520.13   11.19
   1   6   6  520.67   11.27
  -1   6  -6  521.65   10.69
  -1  -6  -6  517.19   11.14
   1   6   6  529.41   10.26
   1  -6   6  523.13   10.38
   1  -6   6  525.27   11.49
   2  -6   6  287.24    7.13
   2  -6   6  285.40    6.36
   2   6   6  283.69    7.12
  -2   6  -6  288.95    6.86
  -2  -6  -6  291.71    6.55
  -2  -6  -6  284.49    7.04
  -2   6  -6  283.68    6.53
   2   6   6  289.62    6.14
   3   6   6   28.36    2.14
  -3   6  -6   31.21    1.90
  -3  -6  -6   28.14    1.55
  -3   6  -6   32.04    2.01
   3  -6   6   27.30    2.04
  -3  -6  -6   26.19    2.00
   3  -6   6   30.66    1.88
   4  -6   6   19.67    1.83
  -4   6  -6   24.08    1.86
   4   6   6   20.35    2.13
  -4   6  -6   18.48    1.66
  -4  -6  -6   18.30    1.90
  -4  -6  -6   17.15    1.48
   4  -6   6   21.58    1.90
  -5  -6  -6   23.93    2.15
   5  -6   6   20.72    1.99
  -5   6  -6   25.72    1.97
   5   6   6   18.90    2.15
   5  -6   6   24.56    2.00
  -6  -6  -6   26.99    2.45
   6   6   6   23.17    2.52
  -6   6  -6   28.23    2.23
   6  -6   6   24.09    2.39
   7   6   6   16.30    2.53
  -7  -6  -6   16.54    2.22
   7  -6   6   13.51    2.18
   7  -7  -6   32.66    2.81
  -7  -7   6   31.01    2.71
  -7   7   6   30.33    2.68
   7   7  -6   31.41    2.75
   6   7  -6   12.84    1.85
  -6  -7   6   11.36    1.59
  -6  -7   6    8.65    1.64
   6  -7  -6    9.21    1.70
  -6   7   6    9.77    1.69
  -5   7   6    7.47    1.41
  -5  -7   6    6.77    1.28
  -5  -7   6    6.32    1.32
   5   7  -6    6.37    1.37
   5  -7  -6    3.81    1.29
   5  -7  -6    4.32    1.20
  -4  -7   6   -0.85    0.95
  -4   7   6   -0.43    1.04
  -4  -7   6    0.71    0.98
   4   7  -6   -0.20    0.88
   4  -7  -6    0.03    1.05
  -3  -7   6  133.57    4.06
   3  -7  -6  136.82    4.28
   3   7  -6  131.79    3.86
  -3   7   6  133.05    4.00
  -3  -7   6  131.04    4.10
   2  -7  -6   77.83    2.90
   2   7  -6   77.83    2.72
  -2  -7   6   81.58    2.88
  -2  -7   6   80.94    2.48
  -2   7   6   80.45    2.67
   2   7  -6   77.48    2.38
  -1  -7   6  112.05    3.28
   1   7  -6  116.96    2.70
   1  -7  -6  115.50    2.87
   1   7  -6  115.26    3.32
   1  -7  -6  117.93    3.57
  -1   7   6  116.03    3.11
   0   7  -6   21.72    1.56
   0  -7  -6   22.03    1.49
   0  -7   6   22.94    1.46
   0  -7  -6   22.20    1.33
   0   7   6   21.71    1.27
  -1  -7  -6  389.38    8.74
   1   7   6  398.59    8.01
   1  -7   6  375.86    8.99
   1  -7   6  392.05    7.83
  -1   7  -6  388.37    8.74
  -1   7  -6  388.86    8.43
  -1  -7  -6  395.57    8.69
   2   7   6   57.92    2.71
  -2  -7  -6   60.68    2.60
   2  -7   6   60.51    2.06
  -2  -7  -6   63.93    2.17
   2   7   6   62.28    2.05
  -2   7  -6   62.51    2.49
   2  -7   6   62.32    2.61
  -2   7  -6   60.19    2.42
  -3   7  -6   48.52    2.38
   3   7   6   44.84    2.61
   3  -7   6   46.79    2.20
  -3   7  -6   45.33    2.32
  -3  -7  -6   46.84    2.53
   3   7   6   48.00    2.01
   3  -7   6   47.68    2.56
  -4   7  -6   -0.70    0.99
   4  -7   6    3.11    1.26
  -4   7  -6    1.18    1.07
  -4  -7  -6    0.32    0.88
   4   7   6    0.97    1.47
  -4  -7  -6   -0.01    1.13
   4  -7   6    1.65    1.07
   5   7   6   -0.46    1.15
  -5  -7  -6    3.02    1.38
  -5   7  -6    1.09    1.05
   5  -7   6    1.36    1.29
   5  -7   6    1.91    1.15
   6   7   6    2.95    1.68
  -6  -7  -6    2.71    1.20
  -6   7  -6    2.13    1.11
   6  -7   6    0.79    1.22
   7   7   6   27.79    2.98
  -7  -7  -6   36.70    3.03
  -7   8   6   27.13    2.60
  -7  -8   6   26.23    2.55
   7  -8  -6   23.29    2.44
   7   8  -6   24.88    2.58
  -6  -8   6   69.26    3.35
  -6   8   6   74.25    3.66
   6  -8  -6   68.92    3.60
  -6  -8   6   68.44    3.48
   6   8  -6   71.51    3.64
   5  -8  -6    0.80    1.04
   5  -8  -6    0.74    1.12
  -5   8   6    0.94    0.97
   5   8  -6   -0.17    0.94
  -5  -8   6    0.32    0.89
  -5  -8   6   -0.20    0.93
  -4  -8   6  741.33   15.93
  -4  -8   6  735.76   16.20
  -4   8   6  727.06   15.83
   4   8  -6  762.89   16.00
   4  -8  -6  753.67   16.51
  -3  -8   6  116.02    3.80
   3   8  -6  117.96    3.53
  -3  -8   6  104.49    3.66
  -3   8   6  108.93    3.67
   3  -8  -6  115.19    3.98
   2   8  -6   34.67    1.49
  -2  -8   6   31.61    1.91
   2  -8  -6   35.92    2.07
   2   8  -6   34.17    1.92
  -2   8   6   35.80    1.85
  -2  -8   6   34.26    1.57
   1   8  -6    9.41    1.07
   1  -8  -6    8.92    0.75
  -1  -8   6    9.81    0.98
  -1   8   6   10.17    0.98
   1  -8  -6    8.61    1.10
   1   8  -6   10.08    0.69
   0   8  -6   43.56    2.10
   0  -8  -6   42.59    1.91
   0  -8  -6   40.74    1.76
   0   8   6   42.32    1.76
   0  -8   6   41.45    1.95
   1   8   6  176.85    4.24
  -1  -8  -6  175.79    4.60
   1  -8   6  181.55    4.97
  -1  -8  -6  176.97    4.72
  -1   8  -6  172.96    4.68
   1  -8   6  177.30    3.72
  -1   8  -6  175.03    4.62
  -2  -8  -6   95.62    2.85
   2  -8   6   94.51    2.66
  -2   8  -6   92.24    3.17
   2   8   6   90.70    2.76
  -2   8  -6   92.43    3.16
   2   8   6   90.28    3.38
   2  -8   6   91.47    3.36
  -2  -8  -6   94.04    3.33
   3   8   6  497.10   10.39
  -3   8  -6  499.36   11.04
  -3   8  -6  488.12   10.80
   3  -8   6  492.50   10.61
   3  -8   6  479.06   11.45
   3   8   6  488.96   11.47
  -4   8  -6   61.69    2.81
  -4  -8  -6   62.67    3.15
   4  -8   6   54.23    2.86
  -4  -8  -6   61.99    2.54
  -4   8  -6   60.91    2.86
   4  -8   6   64.70    2.85
   4   8   6   60.58    3.21
  -5   8  -6   41.88    2.50
   5  -8   6   44.62    2.71
   5  -8   6   37.79    2.57
   5   8   6   40.79    3.00
  -5  -8  -6   40.75    2.73
  -6   8  -6   38.38    2.52
   6   8   6   30.45    2.88
  -6  -8  -6   44.20    2.96
  -7  -8  -6  103.41    4.80
   7   9  -6   -2.18    1.02
  -7  -9   6   -0.16    1.15
   7  -9  -6    0.61    1.21
  -7   9   6   -0.54    1.17
  -6   9   6    0.28    0.96
   6  -9  -6    0.84    1.20
   6   9  -6    0.08    1.12
  -6  -9   6    1.47    1.10
  -6  -9   6    1.92    1.19
   5  -9  -6    0.58    1.13
   5  -9  -6   -1.40    0.85
  -5   9   6    0.58    1.06
  -5  -9   6   -0.34    0.98
   5   9  -6    0.24    1.02
  -5  -9   6   -0.21    0.96
  -4  -9   6   63.90    3.08
   4  -9  -6   61.51    3.07
  -4  -9   6   60.72    2.95
   4   9  -6   64.71    2.96
  -4   9   6   58.04    2.88
   3   9  -6    7.85    1.35
   3   9  -6    8.03    1.09
  -3  -9   6    7.24    1.28
   3  -9  -6    7.30    1.33
  -3   9   6    7.06    1.23
  -2  -9   6    9.60    1.24
   2  -9  -6    8.92    1.25
   2   9  -6   11.90    1.35
  -2   9   6   12.49    1.27
  -2  -9   6   12.39    1.02
   2   9  -6   11.69    0.94
  -1   9   6    4.48    0.93
  -1  -9   6    3.51    0.77
   1   9  -6    3.56    0.91
   1   9  -6    4.87    0.50
   1  -9  -6    3.56    0.63
   1  -9  -6    4.30    1.01
   0   9   6    0.54    0.69
   0  -9   6    0.49    0.73
   0   9  -6    0.53    0.89
   0  -9  -6    0.94    0.65
   0  -9  -6    0.55    0.68
   1   9   6  168.28    4.22
  -1  -9  -6  173.91    4.53
  -1  -9  -6  169.05    4.62
  -1   9  -6  161.63    4.56
   1  -9   6  161.09    4.78
  -2   9  -6    6.55    1.02
   2   9   6    7.45    1.31
  -2  -9  -6    7.38    1.26
   2   9   6    6.56    0.97
   2  -9   6    6.38    1.25
  -2   9  -6    6.01    1.22
  -2  -9  -6    6.91    0.88
  -3  -9  -6  107.31    4.04
   3   9   6  109.87    4.20
   3   9   6  109.32    3.35
   3  -9   6  103.75    4.00
  -3   9  -6  107.00    3.58
  -3   9  -6   95.73    3.68
   4   9   6  218.81    5.60
   4  -9   6  209.21    6.26
  -4   9  -6  214.41    5.94
  -4   9  -6  184.33    5.62
  -4  -9  -6  205.17    6.33
   4   9   6  210.07    6.43
  -5  -9  -6   23.97    2.29
  -5   9  -6   25.50    2.08
   5  -9   6   27.22    2.28
   5   9   6   23.88    2.47
   6   9   6   57.58    3.73
  -6   9  -6   55.15    3.07
  -6  -9  -6   53.01    3.39
  -7  -9  -6   15.66    2.14
  -7 -10   6    4.93    1.58
   7 -10  -6    8.90    1.82
  -7  10   6    7.39    1.66
   7  10  -6    7.10    1.80
   6  10  -6   14.32    1.98
  -6 -10   6   13.70    1.97
   6 -10  -6   14.59    1.95
  -6  10   6   14.83    1.97
  -6 -10   6   11.45    1.78
   6 -10  -6   10.79    1.74
  -5 -10   6    4.22    1.33
   5  10  -6    6.32    1.43
  -5  10   6    6.85    1.46
  -5 -10   6    6.82    1.42
   5 -10  -6    7.26    1.46
   5 -10  -6    7.70    1.62
  -4  10   6    1.74    1.20
  -4 -10   6    1.29    1.18
   4 -10  -6    1.48    1.37
   4  10  -6    2.25    1.13
   4  10  -6    1.71    1.24
  -3 -10   6   96.54    3.67
   3  10  -6  106.80    3.34
   3 -10  -6  103.25    3.88
  -3  10   6  102.30    3.61
   3  10  -6  101.63    3.69
  -2 -10   6   32.39    2.06
  -2  10   6   30.16    1.96
   2  10  -6   25.44    1.85
   2 -10  -6   25.55    1.92
  -2 -10   6   32.33    1.65
   2  10  -6   28.28    1.48
   1 -10  -6    7.59    0.79
  -1 -10   6    8.63    1.06
   1  10  -6    7.62    1.22
   1 -10  -6    7.63    1.20
  -1  10   6    8.16    1.08
   0 -10  -6  169.30    4.81
   0 -10   6  170.46    4.84
   0  10  -6  168.08    4.79
   0 -10  -6  172.60    4.46
   0  10   6  177.42    4.46
  -1  10  -6   32.39    2.00
   1 -10   6   35.61    2.20
  -1 -10  -6   35.62    2.02
   1  10   6   34.29    1.92
  -1 -10  -6   34.68    1.84
  -2 -10  -6   23.68    1.89
   2  10   6   23.84    1.65
   2 -10   6   20.06    1.87
  -2 -10  -6   25.95    1.54
  -2  10  -6   22.43    1.82
  -2  10  -6   24.16    1.79
   2  10   6   22.95    1.85
   3  10   6   39.33    2.02
  -3 -10  -6   37.45    2.57
   3  10   6   35.92    2.57
  -3  10  -6   38.92    2.46
  -3  10  -6   40.61    2.22
   3 -10   6   33.15    2.37
   4  10   6   48.05    2.91
  -4 -10  -6   48.93    2.93
   4 -10   6   47.27    2.74
  -4  10  -6   42.75    2.54
  -5 -10  -6    5.57    1.51
   5  10   6    5.62    1.78
  -5  10  -6    4.92    1.30
   5 -10   6    3.75    1.35
  -6 -10  -6   10.07    1.89
  -6  10  -6   11.46    1.74
   6  10   6    8.78    2.06
  -7 -11   6   66.04    3.82
   7 -11  -6   67.75    3.76
   7  11  -6   59.05    3.63
  -7 -11   6   67.00    3.50
  -7  11   6   63.16    3.65
   6  11  -6    0.65    1.25
  -6  11   6    1.71    1.20
   6 -11  -6    3.10    1.19
  -6 -11   6    1.84    1.25
   6 -11  -6    2.91    1.39
  -6 -11   6    1.60    1.15
  -5 -11   6    0.04    1.09
   5 -11  -6    0.26    1.22
   5  11  -6   -0.12    1.03
   5  11  -6    1.03    1.21
   5 -11  -6    0.48    0.97
  -5  11   6    0.46    1.09
   4 -11  -6  138.88    4.91
  -4  11   6  133.38    4.60
   4  11  -6  128.48    4.57
   4  11  -6  129.54    4.33
  -4 -11   6  139.09    4.78
   3  11  -6   54.30    2.72
  -3  11   6   52.29    2.73
  -3 -11   6   54.46    2.78
   3 -11  -6   51.63    2.83
   2  11  -6   81.89    3.20
  -2 -11   6   74.11    3.20
  -2 -11   6   83.30    2.83
  -2  11   6   80.87    3.14
   2 -11  -6   80.30    3.29
  -1  11   6  439.68    9.57
   1  11  -6  430.46    9.83
  -1 -11   6  441.12    9.98
   1 -11  -6  420.16   10.22
   1 -11  -6  443.25    9.20
   0 -11  -6    1.66    0.92
   0 -11  -6    1.30    0.78
   0  11  -6    1.90    1.06
   0  11   6    0.58    0.89
   0 -11   6    1.93    1.01
   1 -11   6   77.60    3.20
  -1  11  -6   79.63    3.14
  -1 -11  -6   78.79    3.02
  -1 -11  -6   81.46    2.98
   1  11   6   85.39    3.02
  -2  11  -6   87.71    3.19
  -2  11  -6   67.23    3.09
   2  11   6   86.73    3.05
  -2 -11  -6   76.52    3.26
  -2 -11  -6   88.55    2.88
   2  11   6   77.89    3.31
   2 -11   6   78.84    3.50
  -3  11  -6    0.55    1.19
  -3  11  -6    1.94    1.00
   3  11   6    1.51    0.99
   3  11   6    1.48    1.43
  -3 -11  -6    1.76    1.17
   3 -11   6    0.46    1.15
   4  11   6    1.21    1.36
   4 -11   6    1.09    1.15
  -4  11  -6    1.77    1.11
  -4 -11  -6    2.98    1.28
   5  11   6    2.90    1.59
  -5 -11  -6    0.51    1.12
   5 -11   6    0.85    1.27
  -5  11  -6    1.04    1.01
   6  11   6    9.46    2.13
  -6 -11  -6   10.93    2.00
  -6  11  -6    8.87    1.61
  -7 -12   6    5.15    1.35
   7 -12  -6    4.19    1.31
  -6  12   6   82.58    3.98
   6 -12  -6   74.38    3.85
   6 -12  -6   84.26    3.92
   6  12  -6   82.09    4.07
  -6 -12   6   87.97    4.06
   5  12  -6   14.43    1.86
  -5  12   6   17.67    1.97
   5 -12  -6   17.02    2.12
   5 -12  -6   20.46    1.96
  -5 -12   6   13.20    1.82
  -4  12   6  168.89    5.40
  -4 -12   6  169.46    5.47
   4 -12  -6  168.03    5.63
   4  12  -6  159.87    5.40
   3  12  -6  221.08    6.24
  -3  12   6  213.27    6.01
  -3 -12   6  213.04    6.23
   3 -12  -6  200.58    6.37
  -2 -12   6  157.85    4.45
   2  12  -6  161.86    5.00
  -2 -12   6  155.16    4.95
   2 -12  -6  154.03    5.06
  -2  12   6  160.64    4.73
  -1  12   6   54.64    2.53
  -1 -12   6   56.11    2.51
   1  12  -6   53.04    2.84
   1 -12  -6   56.60    2.04
   1 -12  -6   45.33    2.52
   0 -12   6   15.28    1.61
   0 -12  -6   17.43    1.54
   0  12   6   17.08    1.53
   0 -12  -6   18.92    1.39
   0  12  -6   15.63    1.77
  -1  12  -6    4.69    1.40
   1 -12   6    4.52    1.30
   1  12   6    9.00    1.33
  -1 -12  -6    7.31    1.28
  -1 -12  -6    5.97    1.10
   2 -12   6   38.86    2.53
  -2  12  -6   38.58    2.63
   2  12   6   39.04    2.60
  -2  12  -6   39.89    2.24
  -2 -12  -6   38.71    2.47
   2  12   6   43.36    2.31
  -2 -12  -6   40.04    2.01
   3  12   6   16.58    1.62
  -3  12  -6   16.47    1.83
  -3 -12  -6   17.86    1.89
   3  12   6   17.18    1.96
   3 -12   6   13.79    1.85
  -3  12  -6   14.93    1.59
  -4  12  -6   85.19    3.66
   4 -12   6   83.66    3.84
  -4 -12  -6   85.72    3.91
   4  12   6   89.95    4.09
  -5 -12  -6   15.64    2.08
   5 -12   6   15.65    2.08
   5  12   6   13.24    2.12
  -5  12  -6   17.84    1.96
   6  12   6    6.26    1.87
  -6  12  -6    6.80    1.49
  -6 -12  -6    5.94    1.61
   6 -13  -6   10.24    1.95
  -6  13   6    6.65    1.57
   6  13  -6    8.80    1.86
   6 -13  -6    9.11    1.52
  -6 -13   6    9.14    1.66
   5 -13  -6    1.15    1.35
   5  13  -6    5.39    1.46
  -5 -13   6    3.69    1.35
  -5  13   6    4.52    1.32
   5 -13  -6    3.02    1.21
   4 -13  -6   49.42    2.95
  -4  13   6   49.88    2.87
   4  13  -6   48.70    2.88
  -4 -13   6   47.50    2.91
   3  13  -6  511.10   11.96
  -3 -13   6  514.75   12.27
   3 -13  -6  519.95   12.56
  -3  13   6  515.47   11.78
  -2  13   6   11.47    1.61
  -2 -13   6   14.00    1.35
  -2 -13   6   13.23    1.64
   2 -13  -6   12.92    1.81
   2  13  -6   12.96    1.73
  -1  13   6   21.11    1.75
   1  13  -6   19.50    1.95
   1 -13  -6   23.18    1.91
  -1 -13   6   22.51    1.75
   0 -13  -6   58.13    2.38
   0 -13  -6   54.26    2.67
   0  13  -6   53.25    3.02
   0  13   6   53.06    2.59
   0 -13   6   42.61    2.47
  -1 -13  -6    0.79    1.01
   1 -13   6    2.16    1.25
  -1 -13  -6    2.12    1.06
  -1  13  -6    0.99    1.34
   1  13   6    2.12    1.18
  -2 -13  -6   -0.18    1.13
  -2  13  -6   -0.73    1.28
  -2  13  -6    1.52    0.99
   2 -13   6   -1.18    1.36
   2  13   6    0.03    1.16
   3  13   6  112.93    3.84
   3 -13   6  108.87    4.41
   3  13   6   96.64    4.12
  -3  13  -6  105.74    3.77
  -3  13  -6  108.05    4.04
  -3 -13  -6  100.01    4.07
   4 -13   6   22.07    2.29
  -4 -13  -6   25.56    2.36
   4  13   6   20.67    2.22
  -4  13  -6   25.00    2.17
   5  13   6    3.17    1.62
  -5 -13  -6    2.09    1.30
  -5  13  -6    3.85    1.33
   5 -13   6    5.62    1.57
   6  13   6   39.64    3.32
   6 -13   6   43.28    2.92
  -6  13  -6   46.40    2.97
  -6 -13  -6   43.68    3.17
   6 -14  -6    2.32    1.33
  -6 -14   6    3.20    1.45
   6  14  -6    2.42    1.36
  -6  14   6    1.49    1.21
   6 -14  -6    1.21    0.91
  -5  14   6    9.76    1.75
  -5 -14   6    8.64    1.70
   5 -14  -6    6.49    1.37
   5 -14  -6    6.31    1.76
   5  14  -6    5.88    1.47
  -4  14   6   16.25    1.85
  -4 -14   6   11.07    1.88
   4 -14  -6   12.45    1.92
   4  14  -6   14.18    1.85
  -3  14   6    2.32    1.24
   3 -14  -6    0.49    1.16
  -3 -14   6    1.54    1.10
   3  14  -6    2.01    1.25
  -2 -14   6  176.83    4.94
   2 -14  -6  163.11    5.54
   2  14  -6  168.04    5.35
  -2 -14   6  175.24    5.44
  -2  14   6  169.18    5.20
  -1  14   6    2.16    1.23
  -1 -14   6    1.68    1.05
   1  14  -6    0.96    1.24
   1 -14  -6   -0.19    1.23
   0 -14   6    0.51    1.16
   0  14   6    0.18    1.25
   0  14  -6    1.19    1.45
   0 -14  -6   -0.12    1.11
   0 -14  -6    0.37    0.94
  -1  14  -6   65.16    3.32
   1  14   6   62.62    3.07
  -1 -14  -6   66.87    2.88
   1 -14   6   61.54    3.15
  -1 -14  -6   59.15    2.82
  -2 -14  -6   71.29    3.32
  -2  14  -6   78.98    3.16
   2  14   6   72.33    3.27
   2 -14   6   71.38    3.59
  -2  14  -6   68.82    3.38
   3  14   6    0.86    1.22
  -3 -14  -6   -0.62    1.13
   3 -14   6   -2.26    1.09
  -3  14  -6    0.75    1.13
   4 -14   6   19.87    2.30
  -4  14  -6   17.65    1.96
  -4 -14  -6   18.51    2.10
   4  14   6   17.72    2.17
   5 -14   6    0.17    1.25
  -5  14  -6    1.65    1.14
   5  14   6    1.69    1.53
  -5 -14  -6    0.82    1.15
  -6  14  -6    2.47    1.09
   6 -14   6    5.41    1.35
   6  14   6    0.66    1.67
  -6  15   6    2.34    1.19
   6  15  -6    1.77    1.35
  -6 -15   6   -0.07    1.14
   6 -15  -6   -0.48    1.31
   5 -15  -6    2.55    1.45
  -5 -15   6    4.41    1.55
   5  15  -6    2.78    1.32
   5 -15  -6    5.34    1.26
  -5  15   6    4.56    1.50
  -4  15   6    2.74    1.20
   4  15  -6    1.97    1.25
  -4 -15   6   -0.48    1.22
   4 -15  -6    1.15    1.43
  -3 -15   6   57.18    3.16
  -3  15   6   62.17    3.12
   3  15  -6   60.37    3.27
   3 -15  -6   58.01    3.22
   2  15  -6   76.98    3.48
  -2  15   6   75.19    3.25
   2 -15  -6   72.82    3.50
  -2 -15   6   70.96    3.31
   1  15  -6   18.91    2.12
  -1  15   6   19.08    1.90
  -1 -15   6   22.71    1.85
   1 -15  -6   19.75    1.99
   0 -15  -6    1.55    1.24
   0 -15   6    1.78    1.14
   0  15   6    1.18    1.27
   0  15  -6    2.75    1.56
   0 -15  -6    2.73    1.02
   1 -15   6    9.52    1.77
  -1 -15  -6    6.59    1.34
  -1  15  -6    7.91    1.71
  -1 -15  -6    8.78    1.48
   1  15   6   10.53    1.63
   2 -15   6   11.98    1.85
  -2  15  -6   16.06    1.62
   2  15   6   10.69    1.58
  -2  15  -6   13.74    1.82
  -2 -15  -6   11.49    1.73
   3  15   6   18.84    2.04
  -3  15  -6   17.82    1.97
   3 -15   6   18.78    2.14
  -3 -15  -6   17.66    2.01
  -4 -15  -6   23.82    2.43
   4 -15   6   19.85    2.37
   4  15   6   21.39    2.32
  -4  15  -6   22.32    2.21
   5  15   6    7.99    1.86
  -5  15  -6   10.78    1.77
  -5 -15  -6    9.84    1.92
   5 -15   6   11.06    1.99
   6 -15   6    7.12    1.55
  -6  15  -6    5.49    1.29
   6 -16  -6    2.47    1.41
  -6 -16   6    4.00    1.40
  -5 -16   6   98.99    4.54
   5  16  -6   94.77    4.49
  -5  16   6  101.75    4.51
   5 -16  -6  102.62    4.80
  -4 -16   6   33.38    2.77
   4  16  -6   34.78    2.75
  -4  16   6   36.29    2.67
   4 -16  -6   35.05    2.88
  -3  16   6   30.08    2.37
  -3 -16   6   30.43    2.45
   3 -16  -6   31.05    2.56
   3  16  -6   29.10    2.38
  -2 -16   6  181.62    5.77
  -2  16   6  178.89    5.50
   2 -16  -6  169.83    5.84
   2  16  -6  172.60    5.74
   1  16  -6   15.95    2.05
   1 -16  -6   17.19    1.92
  -1  16   6   17.63    1.87
  -1 -16   6   18.24    1.78
   0 -16  -6   -1.43    0.75
   0  16   6    1.43    1.26
   0  16  -6    0.69    1.40
   0 -16   6    0.89    1.24
   0 -16  -6    2.34    1.27
  -1  16  -6    1.03    1.39
  -1 -16  -6   -0.06    1.02
   1 -16   6    0.58    1.17
   1  16   6    0.56    1.19
  -1 -16  -6    0.58    1.09
  -2  16  -6    0.73    0.96
   2 -16   6    0.61    1.27
   2  16   6   -0.80    1.15
  -2  16  -6    0.51    1.25
  -2 -16  -6    0.21    1.12
   3  16   6   89.18    3.98
   3 -16   6   86.95    4.11
  -3  16  -6   86.33    3.91
  -3 -16  -6   82.20    3.93
  -4  16  -6    0.82    1.05
   4  16   6    0.20    1.27
   4 -16   6    2.76    1.53
  -4 -16  -6   -1.06    1.02
  -5 -16  -6    4.12    1.64
   5 -16   6    5.28    1.65
  -5  16  -6    6.19    1.55
   5  16   6    7.84    1.87
  -5 -17   6   24.24    2.53
  -5  17   6   19.84    2.30
   5  17  -6   20.13    2.49
   5 -17  -6   20.66    2.63
   4 -17  -6   19.86    2.37
   4  17  -6   22.64    2.44
  -4 -17   6   19.34    2.30
  -4  17   6   25.24    2.31
   3 -17  -6   13.59    2.06
  -3  17   6   10.47    1.75
  -3 -17   6   10.07    1.79
   3  17  -6   13.10    1.95
  -2 -17   6   32.08    2.35
   2  17  -6   32.31    2.58
  -2  17   6   35.37    2.47
   2 -17  -6   23.84    2.42
  -1  17   6    2.37    1.34
   1  17  -6    1.52    1.42
  -1 -17   6    2.81    1.24
   1 -17  -6   -1.13    1.24
   0  17   6   18.77    1.93
   0  17  -6   19.01    2.17
   0 -17  -6   21.40    2.06
   0 -17   6   25.45    2.18
  -1  17  -6    6.58    1.68
  -1 -17  -6    3.81    1.35
  -1 -17  -6    3.40    1.25
   1  17   6    5.65    1.47
   1 -17   6    1.84    1.41
  -2 -17  -6   22.23    2.14
   2  17   6   21.88    2.17
   2 -17   6   23.61    2.37
  -2  17  -6   20.15    2.19
  -3 -17  -6   52.75    3.18
  -3  17  -6   56.74    3.26
   3 -17   6   46.22    3.14
   4  17   6    2.61    1.43
  -4 -17  -6    1.74    1.34
  -4  17  -6    0.74    1.09
   4 -17   6    0.56    1.44
   5 -17   6   12.30    2.14
  -5 -17  -6   14.57    2.15
   5  17   6   15.28    2.27
  -5  17  -6   19.11    2.26
  -5  18   6   19.86    2.36
   5  18  -6   14.50    2.33
   5 -18  -6   19.13    2.59
  -5 -18   6   18.06    2.45
   4  18  -6   23.36    2.46
  -4 -18   6   28.67    2.65
   4 -18  -6   26.33    2.70
  -4  18   6   28.04    2.47
  -3  18   6   21.37    2.21
   3  18  -6   23.32    2.45
  -3 -18   6   24.42    2.39
   3 -18  -6   27.38    2.68
   2  18  -6   51.91    3.31
  -2  18   6   53.17    3.01
   2 -18  -6   54.29    3.40
  -1  18   6   25.57    2.18
   1  18  -6   22.78    2.32
  -1 -18   6   24.98    2.13
   1 -18  -6   17.97    2.16
   0  18  -6   32.53    2.57
   0 -18  -6   30.15    2.43
   0  18   6   33.99    2.49
   0 -18   6   30.69    2.46
  -1  18  -6   67.49    3.66
  -1 -18  -6   75.47    3.38
   1 -18   6   74.16    3.73
   1  18   6   75.18    3.61
  -2 -18  -6   28.34    2.32
   2 -18   6   24.63    2.50
  -2  18  -6   32.41    2.60
  -3 -18  -6    3.34    1.38
   3 -18   6    3.84    1.54
  -3  18  -6    4.35    1.37
  -4 -18  -6    1.64    1.37
   4 -18   6    0.18    1.23
   4  18   6    0.48    1.31
  -4  18  -6    1.18    1.21
   5  18   6   16.57    2.30
  -5  18  -6   14.33    1.98
  -5  19   6   27.44    2.58
   5 -19  -6   24.27    2.80
  -4 -19   6    9.77    1.84
   4 -19  -6    2.91    1.64
   4  19  -6   10.79    2.06
  -4  19   6   11.66    1.91
  -3  19   6    1.57    1.22
   3 -19  -6    0.57    1.30
   3  19  -6   -0.07    1.35
  -3 -19   6    2.04    1.24
  -2  19   6    8.16    1.66
   2  19  -6    7.10    1.86
   2 -19  -6    5.10    1.72
   1 -19  -6   51.46    3.13
  -1 -19   6   56.78    3.03
  -1  19   6   47.04    2.94
   1  19  -6   49.52    3.37
   0  19  -6   25.52    2.46
   0  19   6   21.70    2.15
   0 -19  -6   22.13    2.24
   0 -19   6   25.09    2.32
   1  19   6   18.41    2.01
   1 -19   6   16.50    2.15
  -1  19  -6   20.64    2.35
  -1 -19  -6   15.32    1.83
   2 -19   6    5.18    1.67
  -2 -19  -6    8.65    1.70
  -2  19  -6    4.73    1.69
   3 -19   6    9.69    2.00
  -3  19  -6    8.84    1.83
  -3 -19  -6    7.79    1.58
  -4  19  -6   82.99    4.21
  -4 -19  -6   76.62    4.12
   4 -19   6   82.67    4.51
   4  20  -6    4.22    1.71
   4 -20  -6    1.57    1.50
  -4 -20   6    0.80    1.19
  -4  20   6    5.45    1.65
  -3 -20   6    8.87    1.80
   3 -20  -6   12.74    2.24
   3  20  -6   10.24    2.08
  -3  20   6   13.19    1.99
  -2  20   6   54.17    3.14
   2  20  -6   43.41    3.16
   2 -20  -6   40.82    3.01
  -1  20   6    0.14    1.23
   1 -20  -6    0.45    1.31
   1  20  -6    1.61    1.53
   0  20  -6   85.79    4.21
   0  20   6   92.70    4.00
   0 -20  -6   89.80    4.15
   0 -20   6   97.30    4.29
  -1  20  -6   17.96    2.23
   1 -20   6   20.05    2.37
   1  20   6   19.84    2.14
  -2 -20  -6  164.52    5.80
   2 -20   6  168.74    6.36
  -2  20  -6  171.37    6.16
  -3  20  -6    6.06    1.60
   3 -20   6    7.65    1.91
  -3 -20  -6    9.31    1.72
  -4 -20  -6   34.32    2.99
  -4  20  -6   42.31    3.20
  -4  21   6    1.55    1.21
  -3 -21   6   22.93    2.49
   3 -21  -6   23.27    2.79
   3  21  -6   27.70    2.85
  -3  21   6   21.95    2.38
   2 -21  -6    4.55    1.66
   2  21  -6    4.03    1.83
  -2  21   6    7.71    1.57
   1  21  -6   29.45    2.87
  -1  21   6   30.40    2.50
   1 -21  -6   28.83    2.75
   0  21  -6    6.17    1.79
   0 -21  -6    6.04    1.64
   0 -21   6    3.91    1.45
   0  21   6    4.18    1.48
  -1  21  -6    1.45    1.58
   1 -21   6    1.12    1.32
   1  21   6    1.08    1.20
  -2  21  -6    0.70    1.50
   2 -21   6    1.26    1.50
  -2 -21  -6    1.01    1.07
   3 -21   6   56.40    3.89
  -3 -21  -6   56.59    3.28
  -3  21  -6   45.87    3.39
   3  22  -6   -1.23    1.47
  -3  22   6    0.91    1.39
   3 -22  -6    4.74    1.82
   2  22  -6   23.86    2.80
   2 -22  -6   25.32    2.73
  -2  22   6   28.51    2.53
  -1  22   6    4.28    1.46
   1  22  -6    3.99    1.86
   1 -22  -6    5.51    1.71
   0  22  -6    4.09    1.80
   0 -22   6    3.56    1.35
   0 -22  -6    2.68    1.38
   0  22   6    2.98    1.35
   1 -22   6   50.18    3.37
  -1  22  -6   47.77    3.44
  -2 -22  -6   28.36    2.42
  -2  22  -6   25.17    2.66
   2 -22   6   21.13    2.73
  -3 -22  -6    3.18    1.29
  -3  23   6   10.07    1.84
   2 -23  -6    6.00    1.89
  -2  23   6    7.66    1.74
   2  23  -6    5.60    2.04
   1  23  -6   33.14    3.14
   1 -23  -6   32.14    2.95
  -1  23   6   33.77    2.75
   0  23   6   10.00    1.78
   0 -23   6   11.88    1.96
   0  23  -6   12.08    2.27
  -1  23  -6    0.06    1.47
   1 -23   6   -0.88    1.46
  -2  23  -6   -2.02    1.30
   2 -23   6    2.83    1.46
  -2  24   6    8.73    1.62
  -1  24   6   31.76    2.74
   1 -24  -6   25.89    2.81
   0 -24   6   18.07    2.14
   1 -24   6    9.72    1.85
  -7   0   7    1.68    1.19
   7   0  -7    1.02    1.21
  -6   0   7   -0.21    1.09
   6   0  -7   -0.62    0.95
  -5   0   7    0.03    0.94
   5   0  -7    0.22    0.99
  -4   0   7   -0.51    0.53
  -4   0   7   -0.72    0.84
   4   0  -7    0.83    0.80
   4   0  -7   -0.70    0.62
   3   0  -7   -0.55    0.51
  -3   0   7    0.62    0.70
  -2   0   7   -0.15    0.55
   2   0  -7    0.74    0.58
  -1   0   7    0.00    0.38
   1   0  -7    2.40    0.59
  -1   0  -7    0.12    0.26
   1   0   7   -0.47    0.59
   1   0   7    0.07    0.51
  -1   0  -7    0.18    0.60
  -2   0  -7    0.17    0.42
   2   0   7    0.07    0.57
   2   0   7   -0.09    0.77
  -2   0  -7    0.29    0.75
  -3   0  -7   -0.88    0.84
  -3   0  -7   -0.31    0.56
   3   0   7    0.66    0.70
   3   0   7    0.49    1.04
  -4   0  -7    0.38    0.82
  -4   0  -7   -1.18    1.16
   4   0   7   -0.81    0.71
   4   0   7    0.48    1.39
   5   0   7   -0.49    1.33
  -5   0  -7   -0.61    0.95
  -6   0  -7   -0.38    1.02
   6   0   7    0.40    1.31
   7   0   7    0.41    1.60
  -7   1   7   16.61    2.07
   7   1  -7   16.83    2.11
   7  -1  -7   11.40    1.96
  -7  -1   7   13.32    2.02
  -6   1   7   70.95    3.46
  -6  -1   7   75.69    3.57
   6  -1  -7   74.43    3.58
   6   1  -7   79.96    3.74
   5   1  -7   60.62    3.05
  -5   1   7   64.55    3.00
  -5  -1   7   58.42    3.00
   5  -1  -7   63.99    3.13
   4   1  -7    9.85    1.28
   4   1  -7   12.82    1.09
   4  -1  -7    9.82    1.35
  -4   1   7    8.87    1.30
  -4  -1   7   10.94    1.06
   4  -1  -7   13.45    1.25
  -4  -1   7   10.94    1.34
   3  -1  -7   42.32    1.86
  -3   1   7   39.58    1.92
  -3  -1   7   38.03    1.87
   3   1  -7   39.37    1.75
  -2  -1   7  772.60   15.13
  -2   1   7  762.62   15.08
   2  -1  -7  770.93   15.98
  -1   1   7    0.36    0.41
   1  -1  -7    0.03    0.48
  -1  -1   7   -0.04    0.41
   0  -1  -7   62.16    2.11
   0   1  -7   68.01    2.25
   0   1  -7   64.58    1.64
   0  -1   7   61.88    2.22
  -1   1  -7 1784.98   35.48
  -1   1  -7 1844.29   33.65
  -1  -1  -7 1828.06   35.46
   1  -1   7 1809.36   36.03
   1  -1   7 1812.35   35.09
   1   1   7 1818.56   35.25
   2   1   7   30.93    1.91
   2  -1   7   32.83    1.85
  -2   1  -7   34.39    1.98
  -2  -1  -7   29.97    1.14
  -2   1  -7   32.20    1.29
   2  -1   7   30.67    1.62
   2   1   7   28.34    1.51
  -2  -1  -7   32.36    1.86
   3   1   7   -0.29    0.62
   3  -1   7    0.28    0.96
  -3  -1  -7   -0.54    0.53
  -3   1  -7   -0.47    0.98
  -3  -1  -7   -1.15    0.87
  -3   1  -7    0.26    0.65
   3  -1   7    0.05    0.69
   3   1   7    0.34    1.03
  -4   1  -7   56.87    2.89
   4  -1   7   65.54    2.65
  -4   1  -7   61.82    2.53
  -4  -1  -7   62.57    2.98
  -4  -1  -7   63.55    2.46
   4  -1   7   57.82    3.09
   4   1   7   58.64    3.19
  -5  -1  -7    8.91    1.65
  -5   1  -7   12.54    1.43
   5   1   7    8.91    1.86
   5  -1   7   10.60    1.84
  -5   1  -7   11.26    1.62
   6  -1   7    5.43    1.74
  -6   1  -7    3.39    1.27
  -6  -1  -7    2.31    1.32
   6   1   7    4.03    1.77
   7  -1   7    1.19    1.73
   7   1   7    3.19    1.99
   7   2  -7    0.54    1.12
  -7  -2   7    3.24    1.34
   7  -2  -7    2.44    1.34
  -7   2   7    5.48    1.44
  -6   2   7   23.95    2.24
  -6  -2   7   22.25    2.14
   6   2  -7   19.05    2.01
   6  -2  -7   20.66    2.08
  -5   2   7   66.71    3.10
  -5  -2   7   69.56    3.15
   5  -2  -7   72.91    3.30
   5   2  -7   75.99    3.38
  -4  -2   7  193.86    4.90
  -4  -2   7  180.29    5.19
   4  -2  -7  192.79    5.10
   4   2  -7  172.52    5.28
   4   2  -7  198.79    4.82
  -4   2   7  178.53    5.22
  -3  -2   7  209.89    5.35
  -3  -2   7  211.55    5.14
   3   2  -7  219.29    5.51
   3  -2  -7  211.65    5.45
  -3   2   7  208.57    5.30
   3   2  -7  217.24    5.21
  -2   2   7   70.87    2.31
  -2  -2   7   70.20    2.34
   2  -2  -7   72.78    2.48
   2  -2  -7   70.45    2.00
  -1   2   7  204.26    4.38
   1  -2  -7  202.10    4.64
  -1  -2   7  208.23    4.53
   0  -2  -7   42.95    1.78
   0   2  -7   45.22    1.43
   0  -2   7   44.03    1.81
   0   2  -7   42.71    1.77
  -1  -2  -7  808.21   16.59
   1   2   7  799.42   16.52
   1  -2   7  821.28   16.25
  -1   2  -7  817.70   16.63
  -1   2  -7  839.40   15.45
   1  -2   7  789.51   16.80
   2  -2   7  149.35    4.21
  -2  -2  -7  155.27    3.39
  -2   2  -7  151.95    4.28
   2  -2   7  155.65    4.14
   2   2   7  148.96    4.36
  -2  -2  -7  146.00    4.29
  -2   2  -7  155.24    3.62
   3   2   7   -1.62    1.00
  -3  -2  -7    0.65    1.04
   3   2   7    0.11    0.62
  -3   2  -7    0.08    0.64
   3  -2   7   -0.10    0.99
   3  -2   7    0.25    0.76
  -3   2  -7    0.73    0.93
  -3  -2  -7    0.63    0.57
  -4  -2  -7  244.48    6.92
   4   2   7  243.66    6.98
   4  -2   7  251.84    6.91
  -4   2  -7  259.03    6.94
  -4  -2  -7  258.96    6.14
  -4   2  -7  253.95    6.27
   4  -2   7  262.88    6.57
  -5  -2  -7   -0.56    1.11
  -5   2  -7    0.53    1.07
  -5   2  -7    0.84    0.87
   5   2   7   -0.97    1.22
   5  -2   7    0.86    1.37
   6  -2   7   26.15    2.59
  -6  -2  -7   25.37    2.30
   6   2   7   31.48    2.76
  -6   2  -7   28.81    2.29
  -7  -2  -7    2.06    1.12
   7   2   7   -0.92    1.69
   7  -2   7    5.52    1.99
  -7  -3   7    6.34    1.53
   7   3  -7    3.46    1.47
   7  -3  -7    3.92    1.37
  -7   3   7    4.80    1.54
  -6  -3   7  116.17    4.48
   6   3  -7  114.96    4.61
  -6   3   7  115.51    4.45
   6  -3  -7  110.01    4.56
  -5   3   7  209.76    6.14
  -5  -3   7  203.40    6.11
  -5  -3   7  222.35    5.73
   5  -3  -7  205.84    6.28
   5   3  -7  209.29    6.19
  -4   3   7    6.44    1.25
   4   3  -7    5.63    1.13
   4  -3  -7    4.90    1.03
  -4  -3   7    6.34    1.04
  -4  -3   7    6.82    1.27
  -3  -3   7    9.12    1.14
  -3  -3   7    6.54    0.93
  -3   3   7    8.79    1.07
   3  -3  -7    7.92    1.02
   3   3  -7    8.58    1.03
   3   3  -7    6.76    0.81
   2  -3  -7 1151.57   22.00
   2  -3  -7 1130.34   23.14
  -2   3   7 1132.51   21.81
  -2  -3   7 1123.43   21.91
  -1  -3   7   77.59    2.46
   1   3  -7   73.19    2.20
   1  -3  -7   75.14    2.54
   1  -3  -7   75.76    2.18
  -1   3   7   78.04    2.06
   0   3  -7  502.86   10.72
   0  -3  -7  505.27   10.57
   0   3  -7  506.79    9.99
   0   3   7  513.95    9.62
   1  -3   7  109.67    3.30
   1   3   7  105.15    3.29
  -1  -3  -7  107.30    3.22
  -1   3  -7  110.28    2.71
   1  -3   7  107.99    2.93
  -2  -3  -7  304.63    6.16
   2  -3   7  300.03    6.91
  -2   3  -7  303.65    7.24
  -2   3  -7  302.03    6.48
  -2  -3  -7  304.03    7.30
   2  -3   7  307.24    7.26
   2   3   7  302.87    7.34
   3  -3   7   -0.20    0.79
  -3  -3  -7    1.79    0.63
  -3   3  -7    1.06    1.03
   3  -3   7   -0.92    1.02
  -3  -3  -7    1.22    1.05
  -3   3  -7    1.46    0.75
   3   3   7    2.17    1.11
  -4  -3  -7   46.06    2.13
  -4   3  -7   44.04    2.29
   4  -3   7   47.56    2.53
  -4   3  -7   47.03    2.69
  -4  -3  -7   44.56    2.75
   4   3   7   39.31    2.66
   4  -3   7   45.00    2.75
  -5   3  -7    3.96    1.08
   5  -3   7    3.79    1.48
  -5   3  -7    4.88    1.41
   5   3   7    4.37    1.64
  -5  -3  -7    4.09    1.31
   6  -3   7   66.95    3.80
  -6  -3  -7   74.22    3.66
   6   3   7   65.76    3.75
   7   3   7   -1.32    1.50
   7  -3   7    0.71    1.59
  -7  -3  -7    2.99    1.16
   7  -4  -7    9.83    1.80
  -7   4   7   10.03    1.78
   7   4  -7    8.58    1.77
  -7  -4   7   10.02    1.85
   6   4  -7    3.83    1.25
  -6   4   7    4.87    1.41
  -6  -4   7    2.39    1.32
   6  -4  -7    1.73    1.20
  -5  -4   7    3.79    1.06
  -5  -4   7    3.91    1.24
  -5   4   7    1.85    1.20
   5  -4  -7    3.37    1.16
   5   4  -7    3.00    1.21
   5  -4  -7    2.68    1.10
  -4   4   7  492.05   11.17
   4   4  -7  494.03   11.36
   4  -4  -7  530.11   11.54
  -4  -4   7  485.42   11.20
  -4  -4   7  504.96   11.12
  -3  -4   7  166.55    4.48
  -3  -4   7  166.40    4.57
   3  -4  -7  164.39    4.63
   3   4  -7  163.29    4.49
  -3   4   7  165.31    4.48
  -2   4   7    7.04    0.86
  -2  -4   7    9.05    0.98
   2  -4  -7    7.81    0.60
   2  -4  -7    6.06    0.98
   1   4  -7  158.08    3.82
  -1  -4   7  151.44    4.05
   1  -4  -7  159.51    3.70
   1  -4  -7  154.01    4.23
  -1   4   7  156.25    3.59
   0   4  -7    0.76    0.56
   0  -4  -7    0.80    0.63
   0   4   7    1.23    0.34
   0   4  -7    2.13    0.69
   0  -4   7    1.78    0.63
   0  -4  -7    0.06    0.59
  -1   4  -7    2.07    0.63
   1  -4   7    2.22    0.60
   1   4   7    1.88    0.38
   1  -4   7    0.55    0.63
   1   4   7    1.51    0.81
  -1   4  -7    2.72    0.80
  -1  -4  -7    1.89    0.77
  -2  -4  -7  190.78    4.14
   2  -4   7  192.17    5.10
  -2  -4  -7  186.78    5.12
   2   4   7  188.18    5.20
  -2   4  -7  188.86    5.10
   2  -4   7  192.67    4.75
  -2   4  -7  191.25    4.52
   3  -4   7   14.57    1.41
   3  -4   7   13.78    1.42
  -3   4  -7   12.70    1.19
   3   4   7   12.00    1.64
  -3   4  -7   12.10    1.47
  -3  -4  -7   13.78    1.04
  -3  -4  -7   14.95    1.58
   4  -4   7  271.09    6.97
  -4  -4  -7  261.08    7.25
   4  -4   7  264.12    7.04
  -4   4  -7  263.50    6.52
   4   4   7  245.80    7.18
  -4   4  -7  257.88    6.98
   5  -4   7   37.05    2.69
  -5   4  -7   39.57    2.57
   5   4   7   35.74    2.69
  -5   4  -7   36.14    2.22
  -5  -4  -7   38.65    2.68
  -6  -4  -7   69.45    3.56
   6  -4   7   72.64    3.89
   6   4   7   72.05    4.00
   7   4   7    6.10    2.03
  -7  -4  -7    5.09    1.44
   7  -4   7    5.58    1.87
   7   5  -7  119.24    5.07
  -7   5   7  114.71    4.90
   7  -5  -7  117.18    5.07
  -7  -5   7  119.32    4.97
   6   5  -7   18.10    2.01
  -6   5   7   19.83    2.03
   6  -5  -7   21.04    2.12
  -6  -5   7   23.12    2.24
   5  -5  -7  328.16    8.17
  -5  -5   7  319.58    8.29
   5  -5  -7  302.47    8.34
   5   5  -7  323.99    8.39
  -5  -5   7  316.01    7.95
  -5   5   7  310.06    8.17
   4   5  -7  417.93    9.80
  -4  -5   7  409.53    9.73
   4  -5  -7  426.66    9.98
  -4   5   7  413.78    9.70
  -4  -5   7  428.76    9.72
  -3  -5   7   58.09    2.45
   3  -5  -7   55.83    2.52
  -3  -5   7   58.33    2.44
   3   5  -7   59.84    2.35
  -3   5   7   64.19    2.52
  -2   5   7  294.24    6.58
   2   5  -7  293.59    6.59
   2  -5  -7  295.25    7.16
  -2  -5   7  298.47    6.77
   2  -5  -7  296.64    6.03
  -1   5   7  377.19    7.61
   1   5  -7  368.69    7.87
  -1  -5   7  369.88    8.31
   1  -5  -7  372.10    7.75
   1  -5  -7  370.72    8.51
   0  -5   7   15.11    1.19
   0  -5  -7   12.34    1.06
   0  -5  -7   11.73    1.03
   0   5  -7   12.39    0.99
   0   5   7   13.85    0.83
   1   5   7   37.30    1.27
  -1   5  -7   37.86    1.85
  -1   5  -7   39.54    1.73
  -1  -5  -7   37.35    1.92
   1  -5   7   40.23    1.91
   1   5   7   36.01    1.99
   1  -5   7   38.19    1.47
  -2  -5  -7  105.30    3.56
   2  -5   7  111.77    3.59
  -2   5  -7  114.36    3.17
  -2   5  -7  109.49    3.55
   2  -5   7  113.48    3.19
   2   5   7  111.55    2.74
   2   5   7  108.97    3.72
  -3   5  -7    5.67    1.22
   3  -5   7    6.09    1.22
   3   5   7    5.32    1.43
  -3   5  -7    5.29    1.06
   3  -5   7    6.45    1.16
  -3  -5  -7    5.30    1.28
  -3  -5  -7    5.61    0.84
   4   5   7  280.90    7.79
  -4   5  -7  295.99    7.02
  -4  -5  -7  284.72    7.68
   4  -5   7  284.34    7.42
  -4   5  -7  291.14    7.42
   4  -5   7  249.32    7.12
  -5   5  -7    3.50    1.10
  -5   5  -7    2.47    1.25
   5  -5   7    1.33    1.29
   5   5   7    1.12    1.29
  -5  -5  -7    3.44    1.29
   6   5   7    5.68    1.79
   6  -5   7    4.81    1.73
  -6  -5  -7    6.84    1.65
   7   5   7   61.70    4.06
   7  -5   7   57.06    3.86
  -7  -5  -7   58.93    3.53
   7  -6  -7    1.08    1.00
  -7   6   7    0.60    1.17
  -7  -6   7   -0.08    1.10
   7   6  -7    0.49    1.18
  -6   6   7    1.25    1.05
  -6  -6   7    0.39    1.13
   6  -6  -7    0.65    1.12
   6   6  -7   -0.38    1.03
   5  -6  -7   73.64    3.36
  -5  -6   7   73.64    3.40
  -5  -6   7   76.09    3.21
   5   6  -7   77.30    3.39
  -5   6   7   73.54    3.35
   5  -6  -7   79.34    3.39
  -4  -6   7    1.47    0.99
   4  -6  -7    0.35    1.03
  -4   6   7   -0.71    0.87
  -4  -6   7   -0.38    1.01
   4   6  -7    0.23    0.89
   3   6  -7   -0.50    0.64
   3  -6  -7    0.26    0.84
  -3   6   7    0.58    0.86
  -3  -6   7   -0.68    0.79
  -3  -6   7    1.24    0.90
  -2  -6   7   25.93    1.42
   2  -6  -7   27.62    1.77
   2   6  -7   27.22    1.63
  -2   6   7   26.68    1.50
   2  -6  -7   25.48    0.93
   2   6  -7   26.93    1.35
  -1   6   7  700.11   13.79
   1   6  -7  711.19   14.13
   1  -6  -7  713.32   14.08
   1  -6  -7  697.31   15.01
  -1  -6   7  708.48   14.81
   0   6   7 1147.21   21.31
   0  -6  -7 1128.71   22.40
   0  -6   7 1128.89   23.10
   0   6  -7 1119.71   21.79
   0  -6  -7 1129.41   23.08
  -1   6  -7  295.80    6.53
  -1  -6  -7  290.86    6.86
  -1  -6  -7  283.77    6.88
  -1   6  -7  298.01    7.02
   1  -6   7  299.24    6.20
   1   6   7  293.09    6.02
   1  -6   7  291.26    7.15
  -2   6  -7    0.43    0.74
  -2   6  -7    0.55    0.84
  -2  -6  -7   -0.13    0.55
   2   6   7   -0.22    0.96
   2  -6   7   -0.61    0.81
   2   6   7   -0.20    0.49
  -2  -6  -7   -0.05    0.79
   2  -6   7    0.12    0.68
   3  -6   7  540.35   12.25
  -3   6  -7  535.24   11.97
  -3  -6  -7  510.42   12.18
  -3   6  -7  545.75   11.42
   3  -6   7  544.31   11.61
  -3  -6  -7  538.55   10.95
   3   6   7  525.38   12.25
   4  -6   7  191.14    5.56
  -4   6  -7  198.34    5.40
   4   6   7  180.40    5.92
   4  -6   7  200.04    5.81
  -4   6  -7  197.65    5.68
  -4  -6  -7  185.51    5.87
   5  -6   7   19.97    1.90
  -5   6  -7   19.58    1.92
   5   6   7   16.22    2.06
   5  -6   7   14.14    1.84
  -5  -6  -7   17.18    2.06
  -5   6  -7   15.55    1.63
   6  -6   7    6.44    1.69
  -6  -6  -7    8.00    1.67
   6   6   7    5.63    1.73
  -7  -6  -7   31.64    2.83
   7   7  -7    8.53    1.86
   7  -7  -7    9.21    1.79
  -7  -7   7    9.33    1.81
  -7   7   7    9.34    1.77
  -6   7   7    1.20    1.14
  -6  -7   7    1.59    1.20
  -6  -7   7   -1.11    0.90
   6  -7  -7    0.35    0.99
   6   7  -7    1.90    1.26
   5   7  -7   14.51    1.66
   5  -7  -7   16.50    1.81
   5  -7  -7   14.41    1.75
  -5   7   7   17.15    1.78
  -5  -7   7   15.41    1.70
  -5  -7   7   15.81    1.84
  -4  -7   7   -0.54    0.97
  -4  -7   7    0.40    1.02
  -4   7   7    0.44    1.08
   4   7  -7    0.49    0.93
   4  -7  -7    2.94    1.19
  -3   7   7   74.98    2.90
  -3  -7   7   69.25    2.86
   3   7  -7   74.54    2.69
   3  -7  -7   70.71    3.02
  -3  -7   7   70.64    2.86
   2   7  -7    0.27    0.71
   2   7  -7   -0.16    0.47
   2  -7  -7   -0.18    0.69
  -2  -7   7   -0.35    0.52
  -2   7   7    0.99    0.71
   1  -7  -7  172.69    4.81
  -1   7   7  179.79    4.24
   1   7  -7  175.71    4.51
   1  -7  -7  179.22    4.13
   1   7  -7  176.98    3.88
  -1  -7   7  169.08    4.59
   0  -7   7  384.15    8.86
   0  -7  -7  385.58    8.86
   0   7   7  384.70    7.87
   0  -7  -7  389.46    8.46
   0   7  -7  396.37    8.41
   1   7   7  593.58   11.68
   1  -7   7  580.27   13.05
  -1   7  -7  595.23   12.76
  -1  -7  -7  598.62   12.79
  -1  -7  -7  598.62   12.72
  -1   7  -7  608.69   12.24
  -2  -7  -7   30.58    1.59
  -2   7  -7   30.81    1.94
   2   7   7   31.53    1.46
   2  -7   7   30.79    1.55
   2   7   7   33.78    2.24
   2  -7   7   31.44    1.98
  -2   7  -7   35.50    1.92
  -2  -7  -7   30.93    2.00
  -3  -7  -7    7.50    1.49
   3   7   7    5.11    1.51
   3  -7   7    7.97    1.21
  -3   7  -7    6.83    1.24
   3  -7   7    8.42    1.46
   3   7   7    9.53    0.98
  -3   7  -7    9.08    1.35
   4   7   7   20.71    2.25
  -4  -7  -7   23.67    2.20
   4  -7   7   23.84    1.92
   4  -7   7   25.50    2.01
  -4   7  -7   25.09    1.96
  -4   7  -7   22.25    1.81
  -5   7  -7    2.32    1.06
   5  -7   7    1.70    1.14
   5  -7   7    1.82    1.40
   5   7   7    1.04    1.31
  -5  -7  -7    3.20    1.26
   6   7   7    4.53    1.79
  -6  -7  -7    3.28    1.33
  -7  -7  -7   30.19    2.75
  -7   8   7   16.49    2.24
   7  -8  -7   15.92    2.17
  -7  -8   7   14.78    2.13
   7   8  -7   16.30    2.20
  -6  -8   7   32.61    2.55
   6  -8  -7   31.28    2.61
  -6  -8   7   35.17    2.40
   6   8  -7   36.15    2.65
  -6   8   7   29.47    2.47
   5  -8  -7    2.79    1.08
  -5  -8   7    0.90    1.02
   5  -8  -7    1.09    1.15
  -5   8   7    2.07    1.06
   5   8  -7    1.07    1.02
  -5  -8   7    2.38    1.11
   4  -8  -7  428.62   10.44
   4   8  -7  441.12   10.01
  -4  -8   7  423.53   10.18
  -4   8   7  419.33   10.03
  -4  -8   7  412.20   10.03
   3  -8  -7   18.28    1.68
  -3  -8   7   21.58    1.72
  -3  -8   7   20.53    1.73
   3   8  -7   19.14    1.69
   3   8  -7   20.37    1.46
  -3   8   7   20.10    1.64
   2   8  -7  163.61    4.54
   2  -8  -7  158.49    4.80
  -2   8   7  163.21    4.37
  -2  -8   7  171.43    4.37
   2   8  -7  163.41    4.04
   1  -8  -7   85.89    2.45
   1   8  -7   91.19    2.18
  -1   8   7   87.98    2.67
   1  -8  -7   86.99    3.13
   1   8  -7   85.45    2.96
  -1  -8   7   86.68    2.94
   0  -8  -7   25.30    1.60
   0  -8   7   24.42    1.71
   0   8   7   24.28    1.36
   0   8  -7   23.34    1.57
   0  -8  -7   23.36    1.53
  -1   8  -7    1.70    0.81
  -1   8  -7    3.23    0.98
  -1  -8  -7    2.07    0.86
   1  -8   7    4.52    1.04
  -1  -8  -7    2.79    0.77
   1   8   7    3.46    0.79
  -2   8  -7   52.14    2.39
   2   8   7   52.40    1.96
   2   8   7   53.28    2.77
  -2  -8  -7   52.58    2.53
   2  -8   7   54.54    2.70
  -2   8  -7   51.35    2.37
   2  -8   7   51.05    1.90
  -2  -8  -7   56.09    2.17
   3  -8   7    4.78    1.38
   3   8   7    2.96    1.47
  -3   8  -7    3.46    1.14
   3  -8   7    2.72    1.04
  -3   8  -7    3.74    1.13
  -3  -8  -7    3.97    1.26
   3   8   7    3.74    0.92
  -4  -8  -7   18.94    2.03
   4   8   7   18.39    2.12
   4  -8   7   22.06    2.04
  -4   8  -7   18.54    1.73
  -4   8  -7   19.56    1.73
  -5   8  -7   59.35    2.98
   5   8   7   61.67    3.61
  -5  -8  -7   58.02    3.26
   5  -8   7   63.91    3.25
  -6   8  -7    5.82    1.26
   6   8   7    5.42    1.89
  -6  -8  -7    4.27    1.44
  -7  -9   7    0.78    1.26
   7  -9  -7    0.38    1.27
   7   9  -7   -0.06    1.31
  -7   9   7    2.19    1.28
   6   9  -7   14.39    1.93
  -6  -9   7   13.70    1.95
  -6   9   7   13.99    1.95
   6  -9  -7   14.10    1.99
  -6  -9   7   13.18    1.80
  -5  -9   7    5.22    1.35
   5   9  -7    5.60    1.40
   5  -9  -7    5.89    1.39
  -5  -9   7    8.40    1.60
  -5   9   7    7.89    1.54
   5  -9  -7    8.65    1.60
  -4   9   7    0.17    1.01
  -4  -9   7   -0.20    1.07
   4   9  -7   -1.47    0.86
   4  -9  -7   -0.24    1.26
  -4  -9   7    0.17    1.12
   3  -9  -7  198.46    5.83
   3   9  -7  205.51    5.21
  -3  -9   7  196.49    5.63
  -3   9   7  195.54    5.45
   2  -9  -7  100.77    3.65
   2   9  -7  104.59    2.92
   2   9  -7  106.34    3.51
  -2   9   7  103.95    3.34
  -2  -9   7  108.15    3.25
   1   9  -7  221.28    5.65
  -1  -9   7  221.58    5.70
   1  -9  -7  225.39    5.10
  -1   9   7  223.98    5.33
   1  -9  -7  216.73    5.91
   0   9   7   67.19    2.30
   0   9  -7   67.97    2.75
   0  -9   7   66.00    2.68
   0  -9  -7   73.43    2.49
   0  -9  -7   70.58    2.67
  -1   9  -7    4.00    0.94
   1   9   7    4.91    0.88
  -1   9  -7    2.73    1.06
  -1  -9  -7    3.69    0.86
   1  -9   7    5.22    1.20
  -1  -9  -7    4.94    1.02
   2   9   7    4.16    0.89
  -2  -9  -7    3.22    1.12
  -2   9  -7    4.94    1.16
   2  -9   7    3.13    1.17
  -2   9  -7    3.60    1.01
  -2  -9  -7    4.27    0.84
   2   9   7    3.00    1.27
  -3  -9  -7  229.01    6.50
   3  -9   7  235.60    6.64
   3   9   7  231.74    6.69
  -3   9  -7  204.19    5.97
  -3   9  -7  241.54    6.24
   4   9   7   30.57    2.49
  -4   9  -7   31.84    2.19
  -4   9  -7   28.83    2.13
  -4  -9  -7   28.04    2.32
   4  -9   7   29.70    2.33
  -5  -9  -7   40.32    2.91
  -5   9  -7   44.52    2.63
   5   9   7   41.67    2.97
   5  -9   7   41.69    2.76
  -6   9  -7   -1.15    0.86
   6   9   7    0.77    1.53
  -6  -9  -7    0.68    1.23
  -7  10   7    2.03    1.23
   7  10  -7   -2.10    0.99
   7 -10  -7   -2.11    0.97
  -7 -10   7   -0.99    1.12
   6  10  -7   24.64    2.31
   6 -10  -7   22.76    2.25
  -6  10   7   27.10    2.44
  -6 -10   7   27.37    2.45
   6 -10  -7   29.14    2.47
   5 -10  -7    6.12    1.38
  -5 -10   7    5.56    1.42
  -5  10   7    6.99    1.49
  -5 -10   7    9.43    1.64
   5  10  -7    7.40    1.44
   5 -10  -7    8.48    1.62
   4 -10  -7   17.04    1.99
   4  10  -7   17.69    1.73
  -4 -10   7   22.50    2.02
   4  10  -7   16.33    1.84
  -4  10   7   21.08    1.93
   3 -10  -7  153.11    5.05
  -3  10   7  154.20    4.77
  -3 -10   7  168.30    5.08
   3  10  -7  150.67    4.82
   3  10  -7  165.89    4.45
  -2 -10   7   91.00    3.46
  -2  10   7   96.60    3.31
  -2 -10   7  105.75    3.21
   2 -10  -7   99.00    3.75
   2  10  -7   93.91    3.48
   1 -10  -7   81.04    2.45
   1 -10  -7   80.64    3.18
  -1 -10   7   80.22    2.92
   1  10  -7   79.33    3.02
  -1  10   7   81.36    2.80
   0 -10  -7  798.29   16.13
   0 -10  -7  764.94   16.72
   0  10   7  786.13   15.55
   0 -10   7  779.84   16.84
   0  10  -7  783.09   16.09
  -1  10  -7   12.99    1.49
   1 -10   7   11.81    1.51
  -1 -10  -7   12.14    1.40
  -1  10  -7   11.05    1.27
   1  10   7   10.17    1.13
  -1 -10  -7   11.88    1.26
  -2  10  -7  133.26    4.17
  -2 -10  -7  123.19    4.20
  -2  10  -7  126.09    4.11
   2  10   7  133.59    3.73
   2 -10   7  121.55    4.37
  -2 -10  -7  127.57    3.73
   2  10   7  120.65    4.28
   3  10   7  124.59    4.65
   3 -10   7  131.72    4.66
  -3  10  -7  110.75    4.04
  -3  10  -7  130.29    4.29
  -3 -10  -7  132.83    4.56
  -4 -10  -7    4.62    1.42
   4  10   7    6.17    1.63
   4 -10   7    4.92    1.45
  -4  10  -7    4.43    1.27
  -4  10  -7    4.93    1.24
   5 -10   7    5.20    1.49
   5  10   7    4.15    1.70
  -5  10  -7    5.05    1.27
  -5 -10  -7    5.65    1.58
   6  10   7    1.33    1.58
  -6 -10  -7    1.58    1.31
  -6  10  -7    1.81    0.99
   7 -11  -7   10.63    1.82
  -6 -11   7    2.15    1.11
  -6 -11   7    1.76    1.33
   6 -11  -7    3.17    1.20
   6  11  -7    2.95    1.27
   6 -11  -7    1.53    1.34
  -6  11   7    1.71    1.12
  -5  11   7    7.84    1.63
   5 -11  -7    5.14    1.54
  -5 -11   7    7.83    1.62
   5  11  -7    5.53    1.44
   5  11  -7    6.72    1.43
   5 -11  -7    6.68    1.46
   4  11  -7  119.86    4.36
  -4  11   7  121.23    4.37
   4 -11  -7  117.82    4.60
  -4 -11   7  119.82    4.41
  -3 -11   7    3.35    1.34
   3  11  -7    2.38    1.17
  -3  11   7    4.82    1.29
   3 -11  -7    3.11    1.34
  -2 -11   7   90.94    3.06
   2 -11  -7   85.35    3.58
   2  11  -7   87.71    3.46
  -2  11   7   86.67    3.23
  -2 -11   7   87.78    3.42
   1 -11  -7   22.52    1.80
  -1 -11   7   26.53    1.83
   1  11  -7   28.36    2.02
  -1  11   7   28.02    1.81
   1 -11  -7   24.60    1.34
   0 -11   7    5.23    1.19
   0 -11  -7    5.47    1.16
   0 -11  -7    4.36    1.02
   0  11  -7    4.47    1.30
   0  11   7    4.94    1.04
   1  11   7    4.77    1.11
  -1 -11  -7    3.19    1.14
   1 -11   7    3.76    1.30
  -1 -11  -7    2.39    0.94
  -1  11  -7    3.97    1.30
  -2 -11  -7  149.76    4.86
   2  11   7  163.14    4.46
   2 -11   7  160.88    5.14
  -2 -11  -7  162.91    4.51
   2  11   7  148.38    5.01
  -2  11  -7  160.97    4.80
  -2  11  -7  150.23    4.81
   3  11   7    2.61    1.45
  -3  11  -7    2.52    1.22
  -3  11  -7    5.14    1.20
  -3 -11  -7    1.43    1.29
   3 -11   7    2.57    1.26
  -4 -11  -7  141.76    5.19
   4  11   7  146.38    5.32
   4 -11   7  147.93    5.25
  -4  11  -7  145.67    4.87
   5 -11   7    0.77    1.23
  -5 -11  -7    0.95    1.11
  -5  11  -7    1.94    1.13
   5  11   7    1.65    1.57
  -6  11  -7    2.71    1.13
   6  11   7    3.07    1.77
  -6 -11  -7   -0.54    1.21
  -7 -12   7   42.66    2.77
   7 -12  -7   50.52    3.23
  -6  12   7   10.43    1.76
   6 -12  -7    9.02    1.81
  -6 -12   7   10.83    1.75
   6  12  -7    6.44    1.64
   6 -12  -7    7.46    1.53
  -5  12   7   43.87    2.77
   5 -12  -7   46.43    2.78
  -5 -12   7   48.99    3.00
   5 -12  -7   45.98    3.09
   5  12  -7   41.19    2.83
   4  12  -7  102.98    4.10
   4 -12  -7  101.23    4.24
  -4  12   7  105.54    4.08
  -4 -12   7  107.69    4.19
   3  12  -7  202.62    5.91
   3 -12  -7  199.35    6.15
  -3 -12   7  196.78    6.00
  -3  12   7  189.33    5.64
   2 -12  -7    2.63    1.26
   2  12  -7    2.30    1.21
  -2 -12   7    2.80    0.88
  -2  12   7    1.80    1.11
  -1 -12   7   80.26    3.07
   1 -12  -7   68.97    3.22
  -1  12   7   78.05    2.95
   1  12  -7   77.75    3.37
   0 -12  -7   12.64    1.50
   0 -12  -7    9.24    1.19
   0 -12   7   10.94    1.52
   0  12   7   10.31    1.37
   0  12  -7    9.20    1.58
  -1 -12  -7    3.19    1.01
  -1  12  -7    2.67    1.33
   1  12   7    2.39    1.14
   1 -12   7    1.38    1.15
  -1 -12  -7    1.45    1.05
  -2 -12  -7   32.49    2.24
   2  12   7   31.94    2.20
  -2  12  -7   36.97    2.28
  -2  12  -7   28.72    2.25
   2 -12   7   32.92    2.53
   3 -12   7   27.82    2.33
  -3  12  -7   29.60    2.19
  -3  12  -7   28.98    2.09
   3  12   7   27.97    2.34
  -3 -12  -7   31.14    2.26
   4  12   7   24.34    2.38
  -4  12  -7   24.38    2.08
   4 -12   7   24.15    2.34
  -4 -12  -7   26.19    2.36
  -5 -12  -7    5.65    1.51
   5  12   7    5.77    1.81
  -5  12  -7    5.44    1.34
   5 -12   7    5.90    1.60
  -6  12  -7   33.72    2.45
  -6 -12  -7   33.71    3.00
   6  12   7   30.61    3.06
  -6 -13   7    2.11    1.30
  -6  13   7    0.16    1.02
   6 -13  -7    0.41    0.91
   6 -13  -7    5.31    1.63
   6  13  -7    1.69    1.32
   5 -13  -7   24.16    2.37
  -5  13   7   24.33    2.31
  -5 -13   7   23.68    2.33
   5 -13  -7   25.86    2.17
   5  13  -7   24.33    2.28
   4  13  -7   16.05    1.93
  -4  13   7   18.44    1.96
  -4 -13   7   16.68    1.96
   4 -13  -7   16.03    2.05
  -3  13   7  333.41    8.45
  -3 -13   7  335.72    8.90
   3 -13  -7  343.79    9.09
   3  13  -7  341.06    8.72
  -2  13   7    7.97    1.45
   2 -13  -7    5.45    1.47
  -2 -13   7    4.62    1.05
   2  13  -7    4.75    1.46
  -1 -13   7   36.77    2.24
  -1  13   7   36.99    2.21
   1 -13  -7   36.70    2.38
   1  13  -7   37.02    2.49
   0  13   7    8.34    1.42
   0 -13  -7    7.98    1.33
   0 -13   7    7.58    1.47
   0  13  -7    6.64    1.56
   0 -13  -7    8.29    1.16
  -1 -13  -7  105.62    3.91
  -1  13  -7  122.33    4.33
  -1 -13  -7  126.58    4.11
   1 -13   7  116.64    4.31
   1  13   7  121.55    3.89
  -2  13  -7  730.34   15.92
  -2  13  -7  733.07   15.70
   2 -13   7  718.26   16.62
   2  13   7  737.87   15.18
  -2 -13  -7  718.15   16.10
   3 -13   7    4.50    1.47
  -3  13  -7    6.72    1.45
   3  13   7    6.59    1.48
  -3  13  -7    5.83    1.30
  -3 -13  -7    7.76    1.50
  -4 -13  -7    1.24    1.25
   4 -13   7    1.20    1.20
  -4  13  -7    2.57    1.19
   4  13   7    1.73    1.47
   5  13   7    5.53    1.66
  -5  13  -7    7.43    1.56
   5 -13   7    5.50    1.60
  -5 -13  -7    4.26    1.45
  -6 -13  -7   20.49    2.54
  -6  13  -7   22.06    2.16
   6  13   7   23.65    2.69
   6 -13   7   27.33    2.55
  -6  14   7   15.22    2.14
  -6 -14   7   12.93    1.94
   6  14  -7   12.66    2.05
   6 -14  -7   13.93    1.84
   6 -14  -7   12.38    2.11
  -5  14   7    9.80    1.74
   5  14  -7   10.03    1.75
  -5 -14   7    8.24    1.69
   5 -14  -7    9.39    1.90
  -4 -14   7   20.18    2.18
  -4  14   7   22.98    2.16
   4 -14  -7   19.65    2.20
   4  14  -7   20.55    2.10
  -3 -14   7    2.63    1.22
   3 -14  -7    5.30    1.54
  -3  14   7    4.86    1.31
   3  14  -7    3.02    1.32
   2 -14  -7    5.37    1.52
   2  14  -7    6.97    1.51
  -2 -14   7    7.85    1.16
  -2  14   7    7.52    1.43
   1 -14  -7  125.83    4.48
  -1  14   7  111.84    3.99
   1  14  -7  129.21    4.61
  -1 -14   7  127.07    4.26
   0 -14  -7   63.44    3.10
   0 -14   7   63.67    3.04
   0 -14  -7   70.26    2.83
   0  14   7   63.65    2.90
   0  14  -7   63.23    3.22
   1 -14   7   70.45    3.38
  -1 -14  -7   74.11    3.15
  -1  14  -7   76.89    3.44
  -1 -14  -7   72.84    3.16
   1  14   7   69.00    3.04
  -2 -14  -7  723.82   15.93
   2 -14   7  687.81   16.36
  -2  14  -7  714.11   15.65
  -2  14  -7  711.11   15.50
   3  14   7   10.73    1.75
  -3 -14  -7   13.30    1.81
  -3  14  -7    8.56    1.61
   3 -14   7    8.75    1.74
  -4 -14  -7   17.96    2.20
  -4  14  -7   20.72    2.03
   4 -14   7   27.45    2.51
   4  14   7   22.95    2.38
   5  14   7    7.16    1.84
  -5 -14  -7    8.87    1.73
   5 -14   7    6.25    1.69
  -5  14  -7    9.05    1.65
   6 -14   7   20.66    2.42
  -6  14  -7   27.62    2.45
   6 -15  -7   32.17    2.43
   6 -15  -7   29.93    2.82
  -6 -15   7   29.24    2.84
   6  15  -7   36.22    2.99
  -6  15   7   34.14    2.85
   5 -15  -7   -2.95    0.99
  -5 -15   7   -0.54    1.18
   5  15  -7   -0.26    0.94
   5 -15  -7    1.03    0.89
  -5  15   7   -0.03    1.13
  -4  15   7    1.83    1.25
  -4 -15   7    2.14    1.36
   4  15  -7    1.58    1.22
   4 -15  -7    5.87    1.71
  -3  15   7   25.26    2.06
   3  15  -7   21.51    2.17
  -3 -15   7   22.38    2.22
   3 -15  -7   20.16    2.14
   2  15  -7    4.58    1.50
  -2  15   7    1.83    1.21
   2 -15  -7    0.18    1.36
   1  15  -7   54.82    3.06
  -1 -15   7   61.49    2.93
  -1  15   7   49.23    2.69
   1 -15  -7   51.72    3.02
   0 -15  -7   57.12    2.99
   0 -15  -7   61.95    2.71
   0 -15   7   60.53    3.00
   0  15  -7   58.22    3.16
   0  15   7   57.58    2.85
  -1 -15  -7  130.30    4.35
  -1  15  -7  136.20    4.76
   1 -15   7  121.29    4.60
  -1 -15  -7  132.98    4.36
   1  15   7  108.98    4.06
  -2  15  -7   67.43    3.13
   2 -15   7   70.62    3.54
  -2  15  -7   75.53    3.47
  -2 -15  -7   72.25    3.30
   3 -15   7   18.34    2.20
  -3  15  -7   18.45    2.03
  -3 -15  -7   21.84    2.19
   3  15   7   20.90    2.14
  -4  15  -7    8.49    1.64
   4 -15   7    8.93    1.85
   4  15   7    6.99    1.75
  -4 -15  -7    4.78    1.45
  -5  15  -7    6.26    1.52
  -5 -15  -7    6.66    1.68
   5  15   7    7.08    1.90
   5 -15   7    7.48    1.80
  -6 -16   7    4.05    1.40
   6 -16  -7    5.77    1.73
  -5 -16   7   56.86    3.48
  -5  16   7   58.06    3.41
   5 -16  -7   62.34    3.12
   5 -16  -7   52.63    3.58
   5  16  -7   61.10    3.62
   4 -16  -7    0.41    1.21
  -4  16   7    0.96    1.04
  -4 -16   7    1.08    1.27
   4  16  -7    0.37    1.31
  -3 -16   7   31.03    2.52
   3 -16  -7   38.46    2.77
  -3  16   7   31.10    2.38
   3  16  -7   33.46    2.61
   2 -16  -7   19.84    2.14
  -2  16   7   18.59    1.87
   2  16  -7   14.39    1.87
  -1 -16   7    1.39    1.17
  -1  16   7    1.79    1.21
   1 -16  -7    1.51    1.24
   1  16  -7    4.10    1.49
   0  16   7    7.41    1.41
   0 -16   7    4.39    1.31
   0  16  -7    5.09    1.49
   0 -16  -7    4.84    1.44
   1  16   7  117.30    4.12
  -1 -16  -7  114.20    4.14
   1 -16   7  112.10    4.47
  -1 -16  -7  113.17    4.17
  -1  16  -7  116.30    4.51
  -2  16  -7   33.01    2.50
   2 -16   7   31.58    2.69
  -2  16  -7   33.78    2.27
  -2 -16  -7   32.56    2.42
  -3  16  -7    7.76    1.59
  -3 -16  -7    7.96    1.58
   3 -16   7    9.46    1.77
  -4 -16  -7   31.04    2.69
  -4  16  -7   27.72    2.43
   4  16   7   33.79    2.76
   4 -16   7   28.10    2.73
   5 -16   7   61.29    3.75
   5  16   7   61.94    3.86
  -5  16  -7   64.15    3.51
  -5 -16  -7   57.52    3.67
   5 -17  -7   59.04    3.72
  -5 -17   7   65.73    3.83
  -5  17   7   69.61    3.78
   5  17  -7   62.39    3.73
  -4  17   7    4.84    1.33
   4  17  -7    1.46    1.38
  -4 -17   7    0.15    1.30
   4 -17  -7    1.93    1.39
   3 -17  -7   -0.55    1.34
  -3 -17   7   -1.36    1.05
   3  17  -7   -1.30    1.28
  -3  17   7   -1.32    1.09
  -2  17   7   95.63    3.92
   2  17  -7   91.87    4.19
   2 -17  -7   93.01    4.22
   1 -17  -7   93.85    4.06
  -1  17   7   89.71    3.72
  -1 -17   7   98.68    3.92
   1  17  -7   93.73    4.18
   0  17  -7   41.50    2.83
   0 -17  -7   49.05    2.92
   0  17   7   53.96    2.82
   0 -17   7   48.08    2.92
  -1 -17  -7  191.18    5.84
  -1 -17  -7  192.23    5.94
  -1  17  -7  193.59    6.20
   1  17   7  196.82    5.77
   1 -17   7  194.48    6.34
  -2  17  -7    6.03    1.64
   2 -17   7    6.27    1.70
  -2  17  -7    4.47    1.28
  -2 -17  -7    5.02    1.46
   3 -17   7   14.12    2.06
  -3  17  -7   13.14    1.86
  -3 -17  -7   12.68    1.99
   4  17   7   49.93    3.30
   4 -17   7   43.21    3.28
  -4 -17  -7   48.19    3.26
  -4  17  -7   44.74    3.03
  -5  17  -7    7.56    1.59
   5  17   7    7.32    1.93
   5 -17   7    5.37    1.65
   5  18  -7   14.38    2.35
  -5 -18   7   17.22    2.46
   5 -18  -7   23.58    2.78
  -5  18   7   19.89    2.29
  -4 -18   7    4.64    1.50
   4  18  -7    2.08    1.40
   4 -18  -7    2.61    1.59
  -4  18   7    7.19    1.55
   3  18  -7    8.58    1.94
  -3 -18   7    5.69    1.52
  -3  18   7    7.22    1.60
   3 -18  -7    6.30    1.72
   2  18  -7   74.59    3.84
  -2  18   7   81.07    3.71
   2 -18  -7   83.60    4.13
   1  18  -7   12.70    2.07
  -1 -18   7   11.88    1.73
  -1  18   7   13.72    1.75
   1 -18  -7    8.11    1.82
   0 -18  -7    0.45    1.21
   0  18  -7   -0.64    1.20
   0 -18   7    2.13    1.30
   0  18   7   -0.48    1.16
   1 -18   7   94.56    4.22
  -1 -18  -7   88.92    3.75
  -1  18  -7   91.35    4.09
   2 -18   7    5.93    1.78
  -2  18  -7    4.14    1.59
  -2 -18  -7    6.57    1.53
  -3 -18  -7   33.11    2.68
   3 -18   7   29.62    2.75
  -3  18  -7   25.08    2.42
  -4 -18  -7   15.61    2.24
  -4  18  -7   18.29    2.16
   4  18   7   19.26    2.29
   4 -18   7   17.79    2.43
   5  18   7    6.25    1.77
   4  19  -7    6.51    1.92
  -4  19   7   10.83    1.89
  -4 -19   7    5.96    1.73
   4 -19  -7    6.02    1.84
   3 -19  -7   31.87    2.89
  -3 -19   7   31.36    2.69
   3  19  -7   28.73    2.80
  -3  19   7   37.67    2.59
   2  19  -7   43.23    3.15
   2 -19  -7   39.08    3.05
  -2  19   7   37.55    2.71
   1 -19  -7   18.19    2.15
   1  19  -7   18.12    2.37
  -1  19   7   21.70    2.13
  -1 -19   7   23.98    2.16
   0 -19  -7   56.45    3.30
   0  19   7   63.43    3.17
   0  19  -7   55.51    3.38
   0 -19   7   59.23    3.32
  -1  19  -7   69.36    3.86
   1 -19   7   85.02    4.10
  -2  19  -7    1.67    1.50
  -2 -19  -7    3.45    1.31
   2 -19   7    1.83    1.47
  -3  19  -7   -0.24    1.08
  -3 -19  -7   -0.30    1.14
   3 -19   7    0.74    1.44
   4 -19   7    7.11    1.73
  -4 -19  -7    9.00    1.81
  -4  19  -7    9.86    1.91
  -4 -20   7    1.76    1.24
   4 -20  -7   -0.58    1.41
  -4  20   7    0.58    1.16
   4  20  -7    0.08    1.50
   3 -20  -7    0.59    1.36
   3  20  -7    3.49    1.73
  -3  20   7    4.12    1.44
   2  20  -7    3.44    1.64
  -2  20   7    1.89    1.30
   2 -20  -7    5.11    1.61
  -1  20   7    5.71    1.57
   1  20  -7    6.51    1.81
   1 -20  -7    6.69    1.72
   0  20   7   50.96    2.99
   0 -20  -7   48.43    3.13
   0  20  -7   46.73    3.21
   0 -20   7   49.73    3.14
   1 -20   7   -1.69    1.18
  -1  20  -7   -0.03    1.30
  -2  20  -7   80.12    4.16
   2 -20   7   82.85    4.35
  -2 -20  -7   79.43    3.84
  -3 -20  -7   -0.37    1.05
   3 -20   7    0.10    1.56
  -3  20  -7    0.63    1.31
  -4  20  -7   10.97    1.96
  -4  21   7    3.60    1.25
   3  21  -7    2.18    1.71
   3 -21  -7    2.29    1.67
  -3  21   7    1.59    1.39
  -2  21   7   18.67    2.13
   2  21  -7   16.89    2.47
   2 -21  -7   18.36    2.43
   1  21  -7    7.13    2.10
  -1  21   7    8.48    1.61
   1 -21  -7    6.64    1.79
   0  21   7   41.54    2.70
   0 -21   7   53.32    3.22
   0  21  -7   45.04    3.20
   0 -21  -7   45.52    2.93
  -1  21  -7   13.65    2.20
   1 -21   7    7.43    1.88
   2 -21   7   24.94    2.77
  -2 -21  -7   20.39    2.20
  -2  21  -7   19.58    2.45
   3 -21   7   -1.54    1.53
  -3  21  -7   -0.49    1.28
  -3 -21  -7    0.95    1.11
  -3  22   7   12.00    2.04
   3  22  -7    7.53    2.19
   3 -22  -7    9.66    2.29
  -2  22   7   22.59    2.34
   2 -22  -7   15.92    2.47
   2  22  -7   22.08    2.79
   1 -22  -7  156.01    6.12
  -1  22   7  171.08    5.81
   1  22  -7  149.64    6.16
   0 -22   7   48.31    3.10
   0  22  -7   39.78    3.23
   0 -22  -7   42.83    3.00
  -1  22  -7    6.33    1.92
   1 -22   7    9.99    1.98
  -2  22  -7   23.81    2.63
   2 -22   7   27.27    2.88
  -3 -22  -7    3.13    1.24
  -3  23   7   56.32    3.29
   2 -23  -7   13.78    2.31
  -2  23   7   11.81    1.94
  -1  23   7   17.90    2.07
   1 -23  -7   12.90    2.19
   1  23  -7   12.83    2.42
   0  23  -7   -2.32    1.47
   0 -23   7    2.52    1.26
  -1  23  -7   -1.86    1.45
   1 -23   7   -1.80    1.31
   1 -24  -7    1.77    1.51
   0 -24   7   17.23    2.04
   1 -24   7   17.22    2.27
  -7   0   8  227.95    7.26
   7   0  -8  212.20    7.27
  -6   0   8  484.14   11.84
   6   0  -8  487.12   12.11
  -5   0   8    3.45    1.27
   5   0  -8    3.28    1.20
  -4   0   8   49.39    2.42
   4   0  -8   48.23    2.52
   4   0  -8   45.87    2.15
  -3   0   8   70.44    2.63
   3   0  -8   71.15    2.59
  -2   0   8 1794.85   33.85
  -1   0   8   11.05    0.84
   1   0  -8   11.82    0.97
   0   0  -8  366.27    7.02
   0   0  -8  362.26    8.04
   1   0   8    7.83    0.96
  -1   0  -8    9.17    0.50
  -1   0  -8    7.32    0.99
   1   0   8    9.99    1.04
   2   0   8  269.61    6.51
   2   0   8  258.92    6.37
  -2   0  -8  259.70    6.57
  -2   0  -8  262.92    5.43
  -3   0  -8   29.28    2.21
   3   0   8   31.17    2.24
  -3   0  -8   32.43    1.49
   3   0   8   32.75    1.86
   4   0   8  150.98    5.02
   4   0   8  157.92    4.55
  -4   0  -8  153.33    5.04
   5   0   8 1039.63   22.71
  -5   0  -8 1066.17   22.73
   6   0   8    4.98    1.80
   7   0   8   -0.24    1.67
  -7  -1   8   46.85    3.08
   7   1  -8   38.29    2.98
   7  -1  -8   43.43    3.07
  -7   1   8   43.11    3.01
   6  -1  -8   69.76    3.57
  -6  -1   8   73.25    3.58
  -6   1   8   72.86    3.53
   6   1  -8   68.74    3.56
  -5   1   8    4.97    1.33
   5   1  -8    3.23    1.15
  -5  -1   8    6.45    1.34
   5  -1  -8    5.98    1.36
  -4  -1   8   60.64    2.75
   4   1  -8   61.45    2.41
   4  -1  -8   56.91    2.75
   4  -1  -8   59.32    2.46
  -4   1   8   57.11    2.68
   4   1  -8   57.18    2.72
  -3  -1   8   52.58    2.27
   3  -1  -8   56.66    2.28
  -3   1   8   56.33    2.30
   3   1  -8   54.52    2.16
   2  -1  -8   55.26    1.86
  -2  -1   8   51.21    1.94
  -2   1   8   52.88    1.93
   2  -1  -8   50.62    2.15
   1  -1  -8    9.79    0.87
   1   1  -8    9.41    0.88
  -1  -1   8   10.04    0.74
  -1   1   8   10.64    0.72
   0   1  -8    0.77    0.38
   0   1  -8    0.41    0.59
   0  -1  -8    0.48    0.64
   1   1   8    2.68    0.75
   1  -1   8    2.50    0.73
   1  -1   8    2.96    0.73
  -1  -1  -8    2.00    0.76
  -1   1  -8    2.81    0.85
  -1   1  -8    2.88    0.43
  -2  -1  -8   32.33    1.14
   2  -1   8   31.60    1.74
   2   1   8   31.49    1.91
   2   1   8   29.92    1.62
  -2   1  -8   32.25    1.30
  -2  -1  -8   33.08    1.94
   2  -1   8   30.12    1.86
  -2   1  -8   29.91    1.87
   3   1   8    1.30    1.14
  -3  -1  -8    0.43    1.10
   3   1   8   -0.30    0.67
  -3   1  -8    1.08    0.68
   3  -1   8    0.75    0.82
  -3   1  -8    1.54    1.14
  -3  -1  -8    0.25    0.54
   3  -1   8   -0.21    1.07
  -4   1  -8   13.76    1.73
  -4  -1  -8   12.83    1.70
   4  -1   8   11.58    1.80
   4  -1   8   13.99    1.49
   4   1   8   15.86    1.84
  -5  -1  -8   46.71    2.81
   5   1   8   51.62    3.08
   5  -1   8   51.34    3.19
  -5   1  -8   51.41    3.00
  -6  -1  -8   51.05    3.12
   6  -1   8   54.36    3.52
  -6   1  -8   50.15    3.06
   6   1   8   50.97    3.46
   7   1   8    2.08    1.84
   7  -1   8    1.48    1.80
   7   2  -8   45.26    3.12
  -7  -2   8   41.25    2.88
   7  -2  -8   45.67    3.05
  -7   2   8   42.23    2.96
   6   2  -8    1.23    1.17
  -6  -2   8    1.67    1.27
   6  -2  -8    2.59    1.11
  -6   2   8    5.56    1.47
   5   2  -8    9.36    1.54
  -5  -2   8    9.94    1.50
   5  -2  -8   11.30    1.52
  -5   2   8    9.75    1.49
   4   2  -8   92.31    2.96
   4  -2  -8   91.88    3.21
  -4   2   8   89.33    3.36
   4   2  -8   87.82    3.38
  -4  -2   8   95.64    3.06
  -4  -2   8   81.59    3.23
  -3   2   8   42.47    2.05
   3  -2  -8   44.96    2.04
  -3  -2   8   45.45    2.11
   3   2  -8   44.09    1.94
  -2  -2   8 1194.47   22.86
  -2   2   8 1188.65   22.77
   2  -2  -8 1196.25   23.20
   2  -2  -8 1168.37   24.21
   1  -2  -8   83.36    2.49
  -1   2   8   89.36    2.23
  -1  -2   8   86.08    2.38
   0  -2   8    2.90    0.74
   0   2  -8    4.14    0.56
   0   2  -8    3.51    0.76
   0  -2  -8    3.67    0.74
   1  -2   8 1535.15   29.76
  -1  -2  -8 1519.70   30.18
  -1   2  -8 1556.84   28.49
   1  -2   8 1523.28   30.70
  -1   2  -8 1523.17   30.27
   1   2   8 1506.34   30.06
  -2   2  -8  161.21    4.67
   2   2   8  161.48    4.69
  -2   2  -8  172.37    3.89
  -2  -2  -8  156.60    4.66
   2  -2   8  167.10    4.63
  -2  -2  -8  170.94    3.60
   2  -2   8  168.90    4.52
  -3   2  -8   14.29    1.64
  -3  -2  -8   15.57    1.12
   3  -2   8   14.55    1.58
   3   2   8   15.35    1.65
  -3  -2  -8   12.80    1.54
  -3   2  -8   16.11    1.19
   3  -2   8   15.71    1.41
   4   2   8  891.35   19.63
   4  -2   8  905.82   19.45
   4  -2   8  944.38   19.45
  -4   2  -8  939.42   18.33
  -4  -2  -8  895.80   19.70
  -4   2  -8  893.12   19.53
  -5  -2  -8   -0.16    1.17
   5  -2   8   -1.33    1.27
   5   2   8   -0.99    1.21
  -5   2  -8   -0.75    0.94
  -6   2  -8    2.99    1.35
  -6  -2  -8    2.89    1.21
   6   2   8    2.39    1.50
   6  -2   8    0.72    1.51
  -7  -2  -8    2.91    1.12
   7   2   8    1.60    1.59
   7  -2   8    0.17    1.83
  -7  -3   8    9.63    1.84
   7   3  -8    7.43    1.62
   7  -3  -8    9.72    1.79
  -7   3   8   11.47    1.91
   6  -3  -8    0.75    1.09
  -6   3   8    1.42    1.11
   6   3  -8    2.28    1.13
  -6  -3   8    3.54    1.28
   5   3  -8   69.92    3.23
  -5  -3   8   67.16    3.19
  -5   3   8   68.39    3.22
   5  -3  -8   70.05    3.01
   5  -3  -8   58.55    3.02
  -4  -3   8    0.39    0.98
   4   3  -8   -0.26    0.84
  -4  -3   8    0.27    0.81
   4  -3  -8   -0.56    0.76
  -4   3   8    0.57    0.95
   3   3  -8  531.68   11.60
   3  -3  -8  531.92   10.73
  -3   3   8  535.07   11.33
  -3  -3   8  535.53   11.41
   3  -3  -8  532.60   11.87
   2  -3  -8  808.96   17.04
  -2   3   8  815.31   15.90
  -2  -3   8  802.68   16.01
   2  -3  -8  806.28   15.97
   1  -3  -8  240.74    5.43
   1   3  -8  237.74    5.29
   1  -3  -8  241.88    5.98
  -1   3   8  241.65    5.07
   0  -3   8   95.95    3.06
   0   3   8   99.52    2.04
   0   3  -8   99.79    2.58
   0  -3  -8   95.39    2.94
   0   3  -8   99.05    3.09
  -1  -3  -8  786.39   16.39
  -1   3  -8  800.23   15.24
   1  -3   8  806.85   15.96
  -1   3  -8  789.67   16.44
   1  -3   8  788.03   16.69
  -2   3  -8  991.41   20.51
  -2   3  -8  997.10   19.15
  -2  -3  -8  998.72   18.77
   2  -3   8 1003.21   20.08
   2   3   8  987.70   20.48
  -2  -3  -8  994.45   20.57
   2  -3   8 1015.01   20.79
   3  -3   8    9.47    1.22
   3  -3   8   11.44    1.41
  -3   3  -8   10.95    1.41
  -3  -3  -8   11.36    1.51
  -3   3  -8    9.06    1.03
   3   3   8    9.79    1.59
  -4   3  -8  101.01    4.01
   4  -3   8  113.31    3.84
   4   3   8  103.39    4.31
  -4  -3  -8  101.02    4.15
   4  -3   8  109.58    4.26
  -4   3  -8  110.50    3.56
  -5   3  -8  104.57    4.21
   5   3   8  101.77    4.40
  -5  -3  -8  113.16    4.42
   5  -3   8  108.02    4.37
   6   3   8   79.45    4.21
  -6  -3  -8   84.18    3.99
  -6   3  -8   84.28    3.80
   6  -3   8   81.66    4.13
   7   3   8    8.54    2.13
   7  -3   8    6.10    2.05
  -7  -3  -8   10.40    1.71
  -7   4   8    3.26    1.34
   7   4  -8    2.76    1.38
   7  -4  -8    3.60    1.41
  -7  -4   8    1.61    1.23
   6  -4  -8    3.24    1.27
   6   4  -8   -0.62    0.99
  -6   4   8    2.60    1.30
  -6  -4   8    0.38    1.19
   5   4  -8  568.34   13.08
  -5   4   8  550.05   12.77
   5  -4  -8  573.99   12.89
  -5  -4   8  554.78   12.88
   5  -4  -8  554.97   13.18
  -5  -4   8  564.90   12.55
  -4   4   8    1.37    0.95
   4  -4  -8    2.61    1.02
  -4  -4   8    0.99    0.87
  -4  -4   8    1.90    1.07
   4   4  -8    0.17    0.87
  -3   4   8    8.69    1.13
   3   4  -8    9.31    1.08
  -3  -4   8   10.69    1.20
   3  -4  -8    9.16    1.20
  -2  -4   8  948.53   18.79
   2  -4  -8  969.69   19.98
   2  -4  -8  961.02   18.71
  -2   4   8  951.29   18.63
   1   4  -8  121.49    3.21
   1  -4  -8  124.97    3.20
  -1   4   8  122.99    2.97
  -1  -4   8  123.42    3.57
   1  -4  -8  121.72    3.68
   0   4  -8   23.17    1.32
   0  -4  -8   19.55    1.39
   0   4  -8   19.35    1.45
   0   4   8   23.50    0.79
   0  -4   8   19.68    1.47
  -1   4  -8   80.25    2.32
  -1  -4  -8   75.71    2.79
   1  -4   8   79.00    2.41
  -1   4  -8   78.80    2.79
   1  -4   8   77.70    2.80
  -2  -4  -8   65.33    2.74
   2  -4   8   65.60    2.47
  -2   4  -8   64.34    2.73
   2  -4   8   65.19    2.71
  -2   4  -8   65.38    2.23
   2   4   8   67.31    2.81
   2   4   8   69.78    1.82
   3   4   8    9.27    1.62
  -3   4  -8    9.37    1.44
   3  -4   8   12.08    1.43
  -3  -4  -8    9.27    1.50
  -3   4  -8    9.38    1.10
   3  -4   8    9.59    1.32
  -4   4  -8  393.24    8.78
  -4  -4  -8  355.16    9.55
   4  -4   8  391.79    9.39
   4   4   8  373.45    9.66
   4  -4   8  383.62    9.36
  -4   4  -8  380.13    9.39
  -5  -4  -8    0.85    1.26
  -5   4  -8   -0.46    1.07
   5  -4   8    0.97    1.33
   5   4   8   -1.11    1.36
   6   4   8  143.30    5.79
  -6  -4  -8  149.20    5.58
   6  -4   8  150.78    5.62
  -7  -4  -8   87.86    4.30
   7  -4   8   86.70    4.60
  -7  -5   8   65.36    3.60
   7   5  -8   60.03    3.57
   7  -5  -8   62.94    3.67
  -7   5   8   63.64    3.52
  -6  -5   8    9.13    1.75
   6  -5  -8   10.87    1.69
  -6   5   8   11.62    1.79
   6   5  -8   12.06    1.71
  -5   5   8   20.45    1.89
  -5  -5   8   21.17    1.78
   5  -5  -8   18.22    1.88
   5  -5  -8   22.48    1.91
  -5  -5   8   22.75    2.06
   5   5  -8   20.22    1.89
   4  -5  -8   19.44    1.75
  -4   5   8   19.88    1.77
  -4  -5   8   20.62    1.76
  -4  -5   8   22.13    1.69
   4   5  -8   16.29    1.56
   3  -5  -8   28.35    1.91
  -3   5   8   26.36    1.75
   3   5  -8   22.55    1.63
  -3  -5   8   26.48    1.82
   2  -5  -8  397.69    9.27
  -2   5   8  408.10    8.53
  -2  -5   8  391.27    8.67
   2  -5  -8  399.66    8.14
  -1  -5   8   87.95    2.89
   1  -5  -8   91.95    2.58
   1  -5  -8   90.11    3.05
  -1   5   8   90.16    2.44
   1   5  -8   89.26    2.70
   0   5  -8  334.96    7.14
   0  -5   8  321.65    7.76
   0  -5  -8  334.19    7.46
   0  -5  -8  332.92    7.79
   0   5   8  339.27    6.57
  -1  -5  -8  498.31   10.83
   1  -5   8  491.87   11.05
  -1   5  -8  503.49   10.08
  -1   5  -8  482.37   10.80
   2  -5   8  132.19    4.14
   2  -5   8  123.08    3.56
  -2   5  -8  125.66    3.49
  -2   5  -8  121.34    3.93
   2   5   8  132.33    3.01
   2   5   8  123.76    4.13
  -2  -5  -8  129.72    4.11
   3  -5   8   26.52    1.95
   3   5   8   22.49    2.13
  -3   5  -8   31.14    1.78
   3  -5   8   27.21    1.93
  -3  -5  -8   28.53    2.11
  -3   5  -8   27.19    1.98
  -4   5  -8  758.02   15.40
   4  -5   8  731.37   16.02
   4   5   8  711.62   16.51
  -4  -5  -8  720.68   16.52
   4  -5   8  768.36   16.45
  -4   5  -8  727.69   16.19
  -5   5  -8    4.20    1.32
  -5  -5  -8    1.50    1.20
   5   5   8    2.25    1.58
   5  -5   8    2.34    1.38
  -6  -5  -8    5.23    1.55
   6  -5   8    3.34    1.55
   6   5   8    5.46    1.79
   7  -5   8   21.20    2.53
  -7  -5  -8   26.69    2.61
  -7  -6   8    2.07    1.40
   7  -6  -8    0.41    1.09
   7   6  -8    2.53    1.37
  -7   6   8    0.89    1.21
  -6   6   8    0.89    1.15
  -6  -6   8    0.38    1.09
   6  -6  -8    1.33    1.13
   6   6  -8   -0.58    1.03
  -5  -6   8   39.52    2.39
  -5  -6   8   36.13    2.47
   5  -6  -8   39.64    2.51
   5  -6  -8   40.00    2.59
   5   6  -8   37.62    2.43
  -5   6   8   37.36    2.40
   4   6  -8   85.30    3.31
  -4   6   8   86.29    3.45
  -4  -6   8   91.41    3.56
  -4  -6   8   88.69    3.37
   4  -6  -8   87.73    3.52
   3  -6  -8   15.10    1.48
   3   6  -8   14.07    1.26
  -3  -6   8   16.80    1.50
  -3   6   8   17.64    1.46
  -3  -6   8   17.24    1.54
  -2   6   8   63.49    2.32
  -2  -6   8   62.53    2.30
   2   6  -8   62.73    2.14
   2   6  -8   61.96    2.43
   2  -6  -8   65.55    1.78
   2  -6  -8   60.90    2.59
   1   6  -8   81.72    2.69
   1  -6  -8   79.94    2.91
   1  -6  -8   84.36    2.42
  -1  -6   8   79.98    2.75
  -1   6   8   82.92    2.35
   0   6  -8   14.46    1.20
   0  -6  -8   13.01    1.14
   0   6   8   13.31    0.87
   0  -6  -8   11.95    1.15
   0  -6   8   16.32    1.29
  -1  -6  -8    2.24    0.75
   1  -6   8    2.35    0.92
  -1   6  -8    1.99    0.82
   1   6   8    3.16    0.55
  -1   6  -8    2.26    0.86
  -1  -6  -8    2.70    0.94
   2  -6   8  124.47    4.08
   2   6   8  122.70    4.19
  -2   6  -8  120.56    3.95
   2   6   8  125.42    3.05
   2  -6   8  128.91    3.52
  -2   6  -8  123.47    3.56
  -2  -6  -8  122.66    4.03
  -3   6  -8  334.57    7.51
   3   6   8  310.02    8.28
  -3  -6  -8  322.44    8.25
  -3   6  -8  307.02    7.99
   3  -6   8  322.16    8.21
   3  -6   8  332.79    7.70
  -4  -6  -8  180.02    5.84
   4  -6   8  176.39    5.34
  -4   6  -8  183.54    5.55
   4  -6   8  187.73    5.62
   4   6   8  175.20    5.82
  -4   6  -8  181.38    5.15
  -5   6  -8    0.48    1.14
   5  -6   8    1.19    1.07
   5   6   8    0.36    1.46
   5  -6   8    0.07    1.25
  -5  -6  -8   -0.62    1.15
  -6  -6  -8   32.47    2.70
   6   6   8   32.66    2.91
  -7  -6  -8   17.73    2.31
   7  -7  -8    4.57    1.43
   7   7  -8    6.15    1.65
  -7  -7   8    5.63    1.61
  -7   7   8    6.55    1.62
   6   7  -8   17.80    2.02
   6  -7  -8   20.00    2.16
  -6  -7   8   15.74    2.02
  -6   7   8   16.94    2.01
  -5  -7   8   33.95    2.35
   5  -7  -8   34.50    2.49
   5   7  -8   34.55    2.34
  -5   7   8   38.64    2.53
  -5  -7   8   34.09    2.46
   5  -7  -8   38.28    2.55
   4   7  -8   82.02    3.24
   4  -7  -8   87.07    3.51
  -4   7   8   86.78    3.47
  -4  -7   8   86.36    3.43
  -4  -7   8   90.37    3.60
   3   7  -8    5.13    0.91
  -3   7   8    6.13    1.16
  -3  -7   8    5.54    1.21
   3  -7  -8    5.48    1.24
  -3  -7   8    4.72    1.16
   2   7  -8   59.67    2.03
   2   7  -8   56.01    2.33
   2  -7  -8   50.08    2.44
  -2   7   8   56.08    2.18
  -2  -7   8   57.04    2.21
   1  -7  -8  143.04    3.60
   1  -7  -8  143.59    4.28
  -1  -7   8  140.07    4.09
   1   7  -8  145.77    3.96
  -1   7   8  143.41    3.59
   0  -7   8  286.22    7.05
   0   7   8  286.83    5.98
   0   7  -8  283.92    6.55
   0  -7  -8  276.82    6.97
   0  -7  -8  294.01    6.66
  -1   7  -8  143.04    4.40
  -1   7  -8  152.53    4.11
   1   7   8  155.60    3.57
   1  -7   8  152.99    4.51
  -1  -7  -8  154.09    4.30
  -1  -7  -8  152.50    4.35
  -2  -7  -8   18.17    1.71
  -2   7  -8   16.20    1.39
  -2   7  -8   14.60    1.44
   2  -7   8   15.59    1.61
   2   7   8   15.12    1.60
  -2  -7  -8   15.76    1.23
   2  -7   8   17.89    1.35
  -3  -7  -8   14.57    1.80
  -3   7  -8   15.28    1.51
   3   7   8   12.36    1.84
   3  -7   8   14.97    1.45
   3  -7   8   14.45    1.62
  -3   7  -8   11.84    1.56
  -4   7  -8    6.42    1.19
  -4  -7  -8    6.78    1.48
   4   7   8    7.25    1.65
   4  -7   8    6.48    1.44
  -4   7  -8    7.16    1.43
   4  -7   8    7.34    1.39
  -5  -7  -8   14.68    1.97
  -5   7  -8   17.47    1.86
   5  -7   8   15.88    1.89
   5   7   8   12.40    2.06
  -5   7  -8   19.01    1.79
  -6  -7  -8    0.04    1.23
   6   7   8    0.37    1.53
  -7  -8   8   65.65    3.72
   7   8  -8   62.40    3.71
   7  -8  -8   75.88    4.04
  -7   8   8   69.58    3.84
  -6  -8   8   -1.39    1.05
   6   8  -8    0.20    1.09
   6  -8  -8    1.89    1.17
  -6  -8   8   -0.92    0.90
  -6   8   8   -0.21    0.94
   5  -8  -8   23.17    2.12
  -5   8   8   23.19    2.09
  -5  -8   8   24.06    2.11
   5  -8  -8   25.53    2.16
   5   8  -8   24.73    2.05
  -5  -8   8   22.29    1.98
   4   8  -8   19.45    1.69
   4  -8  -8   15.17    1.83
  -4  -8   8   16.88    1.75
  -4  -8   8   16.14    1.75
  -4   8   8   19.17    1.86
   3   8  -8   29.90    2.00
  -3  -8   8   28.97    1.97
  -3   8   8   30.38    2.02
   3  -8  -8   29.28    2.07
   3   8  -8   32.53    1.79
   2   8  -8    0.59    0.87
   2   8  -8   -0.29    0.49
  -2  -8   8   -0.45    0.61
   2  -8  -8    1.69    0.91
  -2   8   8    0.31    0.72
  -1   8   8    4.88    0.81
   1  -8  -8    4.40    1.06
   1   8  -8    4.68    0.50
   1  -8  -8    5.21    0.76
  -1  -8   8    4.49    0.94
   1   8  -8    5.43    0.96
   0  -8  -8   82.99    3.04
   0  -8   8   82.05    3.11
   0   8   8   84.67    2.42
   0   8  -8   82.12    2.93
   0  -8  -8   82.40    2.75
  -1  -8  -8   69.30    2.78
  -1  -8  -8   69.92    2.64
  -1   8  -8   65.11    2.74
  -1   8  -8   69.55    2.66
   1  -8   8   68.11    2.92
   1   8   8   66.68    2.18
   2  -8   8   13.30    1.61
   2   8   8   18.00    1.79
  -2  -8  -8   13.68    1.58
  -2   8  -8   14.68    1.44
  -2  -8  -8   17.09    1.33
  -2   8  -8   15.23    1.56
  -3   8  -8    2.10    1.09
   3  -8   8    1.40    1.16
   3   8   8    1.57    1.34
  -3   8  -8    2.23    1.09
  -3  -8  -8    1.77    1.35
  -4   8  -8   32.90    2.32
   4   8   8   32.19    2.55
  -4  -8  -8   32.35    2.42
   4  -8   8   31.08    2.25
  -4   8  -8   33.00    2.23
   5   8   8    2.24    1.60
  -5  -8  -8    2.04    1.28
  -5   8  -8    1.92    1.06
   5  -8   8    2.49    1.25
   6   8   8    4.18    1.68
  -6  -8  -8    3.71    1.54
   7   9  -8    3.11    1.37
   7  -9  -8    5.14    1.60
  -7   9   8   -0.01    1.17
  -7  -9   8    4.81    1.45
   6  -9  -8    1.29    1.14
  -6  -9   8    1.22    1.15
  -6   9   8    2.16    1.20
  -6  -9   8    3.48    1.33
   6   9  -8    1.31    1.24
  -5  -9   8   14.06    1.84
   5   9  -8   19.97    1.94
  -5   9   8   17.15    1.86
   5  -9  -8   16.58    1.98
  -5  -9   8   17.88    1.90
  -4  -9   8  987.86   20.70
   4  -9  -8  999.14   21.60
  -4   9   8  999.54   20.58
  -4  -9   8  995.30   21.13
   4   9  -8  983.18   20.65
   3  -9  -8   54.52    2.89
   3   9  -8   54.12    2.72
  -3   9   8   51.58    2.56
  -3  -9   8   49.64    2.69
   3   9  -8   56.05    2.33
   2   9  -8   10.65    0.91
  -2   9   8    9.70    1.20
   2  -9  -8    8.46    1.33
  -2  -9   8   10.98    1.11
   2   9  -8    9.22    1.35
  -1   9   8   29.55    1.67
   1  -9  -8   28.28    1.90
   1  -9  -8   26.99    1.44
  -1  -9   8   27.47    1.78
   1   9  -8   24.69    1.75
   0  -9   8  352.30    8.51
   0  -9  -8  359.54    8.03
   0   9   8  354.49    7.51
   0  -9  -8  351.84    8.49
   0   9  -8  345.91    8.08
  -1  -9  -8   34.74    1.95
   1   9   8   31.35    1.66
   1  -9   8   28.32    1.99
  -1   9  -8   31.73    2.05
  -1   9  -8   27.55    1.95
  -1  -9  -8   30.49    2.02
   2   9   8   33.84    2.48
  -2   9  -8   34.12    2.16
   2  -9   8   31.54    2.23
  -2   9  -8   35.55    2.13
  -2  -9  -8   39.72    1.99
  -2  -9  -8   32.54    2.32
   3  -9   8  564.03   13.15
  -3   9  -8  561.68   12.21
  -3   9  -8  559.67   12.63
   3   9   8  553.43   13.03
  -3  -9  -8  538.35   12.89
  -4  -9  -8   72.14    3.53
   4  -9   8   70.40    3.34
  -4   9  -8   67.68    3.04
   4   9   8   67.44    3.59
  -4   9  -8   66.40    3.12
   5   9   8    2.09    1.57
   5  -9   8    4.39    1.24
  -5   9  -8    1.74    1.05
  -5  -9  -8    1.64    1.39
   6   9   8  123.64    5.50
  -6  -9  -8  120.04    5.12
   7 -10  -8    3.39    1.31
   7  10  -8    1.50    1.19
  -7 -10   8    0.80    1.13
  -7  10   8   -0.19    0.94
   6  10  -8    1.45    1.22
   6 -10  -8    1.76    1.09
  -6 -10   8    2.24    1.20
   6 -10  -8    2.50    1.48
  -6 -10   8    2.23    1.24
  -6  10   8    3.34    1.38
  -5 -10   8   75.09    3.57
  -5  10   8   80.05    3.69
  -5 -10   8   81.52    3.59
   5  10  -8   73.81    3.39
   5 -10  -8   71.65    3.55
   4  10  -8   12.69    1.43
   4 -10  -8   14.39    1.88
  -4 -10   8   19.64    1.92
   4  10  -8   15.29    1.78
  -4  10   8   13.93    1.65
   3 -10  -8    1.90    1.30
   3  10  -8    2.25    1.20
  -3  10   8    3.51    1.19
  -3 -10   8    1.80    1.13
  -2 -10   8   73.62    2.69
   2  10  -8   64.89    2.84
  -2  10   8   68.80    2.77
   2 -10  -8   71.89    3.10
   1  10  -8   14.76    1.55
   1 -10  -8   13.09    1.55
  -1 -10   8   15.14    1.42
   1 -10  -8   16.25    1.20
  -1  10   8   14.99    1.32
   0 -10  -8  270.34    6.43
   0  10   8  269.72    6.05
   0 -10   8  261.36    6.88
   0 -10  -8  260.59    6.83
   0  10  -8  255.38    6.58
  -1 -10  -8  232.15    6.04
  -1  10  -8  231.35    6.00
   1  10   8  230.65    5.45
   1 -10   8  225.31    6.40
  -1  10  -8  228.79    6.17
  -1 -10  -8  227.48    6.07
  -2  10  -8   74.35    3.12
   2 -10   8   72.66    3.27
  -2 -10  -8   78.94    2.89
  -2  10  -8   63.09    2.97
  -2 -10  -8   76.19    3.23
   2  10   8   73.27    3.40
  -3 -10  -8  579.01   13.45
  -3  10  -8  582.89   12.69
   3 -10   8  585.88   13.70
  -3  10  -8  557.43   12.99
   3  10   8  579.81   13.52
   4 -10   8    1.23    1.18
  -4  10  -8   -0.82    1.04
  -4  10  -8    0.55    0.96
   4  10   8    0.37    1.22
  -4 -10  -8    1.67    1.16
  -5  10  -8   50.51    2.84
   5 -10   8   58.25    3.27
   5  10   8   52.03    3.36
  -5 -10  -8   56.36    3.26
   6  10   8   15.41    2.46
  -6 -10  -8   16.27    2.35
   7 -11  -8   27.75    2.64
   6 -11  -8   11.94    1.84
   6 -11  -8   15.11    2.05
  -6 -11   8    9.71    1.67
  -6 -11   8   13.15    1.95
  -6  11   8   13.17    1.98
  -5  11   8    2.00    1.21
   5 -11  -8    2.75    1.34
  -5 -11   8    0.06    1.08
   5  11  -8    3.03    1.29
  -4 -11   8  140.91    4.88
   4 -11  -8  132.29    4.96
   4  11  -8  130.45    4.68
  -4  11   8  138.36    4.67
  -3 -11   8   19.19    1.96
   3  11  -8   20.18    1.85
  -3  11   8   17.76    1.68
   3 -11  -8   17.05    1.88
   2  11  -8    6.23    1.36
  -2 -11   8    5.79    1.06
  -2  11   8    4.27    1.17
   2 -11  -8    7.28    1.49
   1  11  -8   18.35    1.77
   1 -11  -8   17.91    1.70
  -1  11   8   18.25    1.45
  -1 -11   8   20.51    1.66
   0  11  -8    2.90    1.25
   0 -11   8    2.42    1.11
   0 -11  -8    0.35    0.86
   0  11   8    0.62    0.90
   0 -11  -8    2.43    1.01
   1  11   8  295.27    6.64
  -1  11  -8  277.97    7.31
  -1 -11  -8  289.69    7.27
  -1  11  -8  284.99    7.14
   1 -11   8  272.52    7.55
  -1 -11  -8  292.39    7.27
   2 -11   8   88.82    3.83
  -2  11  -8   85.80    3.49
  -2  11  -8   92.84    3.61
  -2 -11  -8   95.34    3.26
  -2 -11  -8   79.63    3.57
   3 -11   8    1.44    1.26
  -3 -11  -8    1.65    1.22
  -3  11  -8    1.46    1.11
  -3  11  -8    3.05    1.24
   3  11   8    1.58    1.36
  -4  11  -8   17.46    1.80
   4 -11   8   20.99    2.12
   4  11   8   17.29    2.15
  -4 -11  -8   16.45    2.01
  -5  11  -8    1.61    1.10
  -5 -11  -8   -0.83    0.99
   5  11   8    1.96    1.59
   5 -11   8   -0.09    1.11
  -6 -11  -8    0.24    1.39
   6  11   8    1.85    1.55
  -6 -12   8    0.72    0.96
  -6  12   8    0.34    1.14
   6 -12  -8    1.61    1.02
   6  12  -8   -0.54    1.10
   6 -12  -8   -1.24    1.11
   5  12  -8   -0.76    1.08
   5 -12  -8   -0.80    1.23
  -5  12   8    0.21    0.99
  -5 -12   8   -0.14    1.05
  -4  12   8   33.85    2.41
  -4 -12   8   34.12    2.41
   4 -12  -8   37.43    2.61
   4  12  -8   33.52    2.38
  -3  12   8  108.20    3.93
  -3 -12   8   98.80    3.99
   3  12  -8  108.12    4.07
   3 -12  -8  113.48    4.39
  -2  12   8   23.04    1.81
   2 -12  -8   20.33    1.95
   2  12  -8   22.38    2.01
  -2 -12   8   23.45    1.69
   1 -12  -8    8.57    1.44
   1  12  -8    5.07    1.43
  -1  12   8    8.97    1.30
  -1 -12   8    8.44    1.27
   0 -12  -8   28.11    2.02
   0 -12  -8   29.84    1.85
   0  12   8   33.57    1.99
   0  12  -8   28.18    2.19
   0 -12   8   33.97    2.20
  -1  12  -8   68.98    3.24
  -1 -12  -8   71.83    2.97
   1  12   8   73.44    2.85
   1 -12   8   63.96    3.29
  -1  12  -8   67.93    3.10
  -1 -12  -8   74.56    3.03
  -2 -12  -8  115.96    4.24
   2 -12   8  109.75    4.29
  -2  12  -8  114.74    4.17
  -2  12  -8  109.95    4.03
  -3  12  -8    2.00    1.18
  -3 -12  -8    0.53    1.02
   3 -12   8    0.08    1.18
   3  12   8   -0.44    1.22
  -3  12  -8   -1.36    0.88
  -4 -12  -8    4.94    1.47
  -4  12  -8    4.27    1.29
   4 -12   8    4.86    1.53
   4  12   8    3.74    1.55
   5 -12   8    9.61    1.82
  -5  12  -8    7.51    1.51
   5  12   8   10.08    2.04
  -5 -12  -8    8.76    1.78
   6  12   8   68.40    4.28
  -6 -12  -8   65.00    3.86
   6  13  -8   36.82    2.98
  -6  13   8   41.30    2.93
   6 -13  -8   38.00    2.93
  -6 -13   8   41.07    2.89
   6 -13  -8   38.90    2.75
   5  13  -8    5.33    1.57
  -5 -13   8    6.96    1.63
   5 -13  -8    4.30    1.56
  -5  13   8    4.54    1.35
   4 -13  -8   -0.50    1.26
   4  13  -8    0.61    1.21
  -4  13   8   -0.24    1.04
  -4 -13   8    1.16    1.25
  -3  13   8   15.09    1.70
   3  13  -8   11.25    1.71
   3 -13  -8   12.85    1.81
  -3 -13   8   13.51    1.77
   2  13  -8    6.36    1.54
   2 -13  -8    6.10    1.54
  -2  13   8    5.37    1.27
  -2 -13   8    8.60    1.23
   1 -13  -8    6.17    1.42
  -1  13   8    5.79    1.29
   1  13  -8    8.36    1.68
  -1 -13   8    7.02    1.31
   0 -13  -8   31.10    2.27
   0  13   8   28.30    2.05
   0  13  -8   30.05    2.32
   0 -13   8   31.44    2.38
   0 -13  -8   27.57    1.86
  -1 -13  -8   23.64    1.92
  -1  13  -8   26.53    2.22
  -1 -13  -8   27.71    1.99
   1 -13   8   25.29    2.18
  -2 -13  -8  226.52    6.51
  -2  13  -8  235.94    6.49
  -2  13  -8  235.04    6.52
   2 -13   8  207.73    6.67
  -3  13  -8   -1.36    1.00
   3 -13   8   -0.68    1.12
  -3  13  -8    1.25    1.13
  -3 -13  -8    1.23    1.09
   3  13   8    1.35    1.27
  -4  13  -8   35.09    2.50
  -4 -13  -8   34.59    2.72
   4 -13   8   31.79    2.65
   4  13   8   31.73    2.63
  -5 -13  -8   25.69    2.60
   5  13   8   21.12    2.43
  -5  13  -8   27.36    2.28
   5 -13   8   28.24    2.60
  -6 -14   8    1.26    1.25
   6  14  -8    0.60    1.27
  -6  14   8    0.59    1.20
   6 -14  -8   -0.15    1.30
   6 -14  -8    0.06    0.89
  -5  14   8    2.22    1.21
   5  14  -8    3.16    1.54
  -5 -14   8    6.35    1.60
   5 -14  -8    5.76    1.69
  -4  14   8  212.47    6.40
   4  14  -8  201.18    6.53
  -4 -14   8  208.97    6.63
   4 -14  -8  200.92    6.74
  -3 -14   8    3.28    1.40
   3  14  -8    5.27    1.39
   3 -14  -8    5.19    1.62
  -3  14   8    4.61    1.31
  -2 -14   8  176.87    5.12
   2 -14  -8  170.07    5.69
   2  14  -8  170.60    5.54
  -2  14   8  177.45    5.26
   1 -14  -8    0.00    1.23
  -1 -14   8   -0.46    1.00
  -1  14   8   -0.12    1.10
   1  14  -8    0.12    1.24
   0 -14  -8   20.51    1.69
   0 -14   8   24.59    2.13
   0  14  -8   21.93    2.18
   0 -14  -8   21.47    1.96
   0  14   8   24.06    1.84
  -1 -14  -8  301.73    7.95
   1 -14   8  308.81    8.47
  -1 -14  -8  304.67    7.89
  -1  14  -8  320.36    8.15
   2 -14   8  237.27    7.16
  -2  14  -8  236.03    6.72
  -2 -14  -8  232.14    6.81
  -2  14  -8  245.22    6.79
   3 -14   8   46.01    3.01
   3  14   8   44.43    2.94
  -3  14  -8   44.85    2.64
  -3 -14  -8   40.90    2.69
  -3  14  -8   50.40    2.90
  -4 -14  -8   -0.23    1.15
   4 -14   8    0.73    1.18
   4  14   8    2.21    1.42
  -4  14  -8    1.38    1.13
  -5  14  -8   57.61    3.25
   5  14   8   56.48    3.61
   5 -14   8   59.99    3.60
  -5 -14  -8   59.73    3.63
   6 -15  -8    3.36    1.02
  -6 -15   8   -0.04    1.29
  -6  15   8    3.48    1.26
   6 -15  -8    0.08    1.39
   5 -15  -8   59.54    3.59
  -5 -15   8   63.70    3.60
   5  15  -8   62.61    3.69
  -5  15   8   57.78    3.40
   4 -15  -8    7.16    1.78
  -4  15   8    7.09    1.55
  -4 -15   8    7.80    1.69
   4  15  -8    7.78    1.76
   3 -15  -8   29.92    2.61
  -3  15   8   32.53    2.35
  -3 -15   8   30.08    2.46
   3  15  -8   28.07    2.45
   2 -15  -8  136.15    5.11
   2  15  -8  135.34    4.87
  -2  15   8  141.45    4.62
   1  15  -8    7.74    1.62
   1 -15  -8   10.19    1.69
  -1  15   8    8.48    1.45
  -1 -15   8   10.66    1.53
   0  15   8   30.78    2.16
   0 -15   8   33.09    2.50
   0  15  -8   34.87    2.56
   0 -15  -8   37.34    2.50
  -1  15  -8   27.52    2.30
  -1 -15  -8   26.39    2.08
  -1 -15  -8   27.96    2.09
   1 -15   8   32.24    2.43
  -2  15  -8  131.28    4.66
  -2  15  -8  136.38    4.67
  -2 -15  -8  122.14    4.63
   2 -15   8  134.03    5.10
  -3 -15  -8    4.69    1.46
  -3  15  -8    3.23    1.32
   3 -15   8    2.44    1.42
  -4  15  -8    0.02    1.03
   4  15   8   -0.64    1.25
  -4 -15  -8    2.79    1.28
   4 -15   8   -0.81    1.00
   5  15   8    5.11    1.78
  -5  15  -8    1.40    1.12
  -5 -15  -8    2.10    1.37
   5 -15   8    4.58    1.51
   6 -16  -8   18.48    2.47
  -5  16   8    1.51    1.25
   5  16  -8    0.53    1.34
  -5 -16   8    3.12    1.38
   5 -16  -8    4.11    1.65
   4  16  -8   12.67    2.03
   4 -16  -8    9.13    1.89
  -4 -16   8   11.23    1.91
  -4  16   8   15.34    1.96
   3 -16  -8    0.72    1.25
   3  16  -8    0.77    1.34
  -3  16   8    2.12    1.19
  -2  16   8   21.44    1.98
   2 -16  -8   20.87    2.20
   2  16  -8   21.55    2.16
  -1 -16   8   48.99    2.78
   1 -16  -8   52.15    2.96
  -1  16   8   53.50    2.74
   1  16  -8   53.11    3.18
   0  16   8    6.31    1.33
   0 -16  -8    6.81    1.45
   0 -16   8    6.58    1.47
   0  16  -8    7.97    1.73
   1 -16   8  155.09    5.49
  -1  16  -8  156.05    5.32
  -1 -16  -8  161.85    5.20
  -1 -16  -8  161.66    5.13
  -2  16  -8    1.10    1.03
  -2 -16  -8    1.81    1.24
  -2  16  -8   -0.05    1.23
   2 -16   8    0.09    1.32
   3 -16   8    0.23    1.30
  -3 -16  -8    0.40    1.16
  -3  16  -8    0.08    1.14
  -4 -16  -8   -0.80    1.00
   4 -16   8    1.57    1.34
  -4  16  -8    2.58    1.20
   4  16   8    1.36    1.32
   5 -16   8    4.51    1.66
  -5 -16  -8    0.76    1.21
   5  16   8    1.16    1.49
  -5  16  -8    2.12    1.17
   5  17  -8    2.58    1.56
   5 -17  -8    3.01    1.74
  -5 -17   8    0.70    1.43
  -5  17   8    6.50    1.59
   4  17  -8    2.65    1.57
  -4  17   8    4.61    1.38
  -4 -17   8    5.09    1.48
   4 -17  -8    3.57    1.67
   3  17  -8    0.96    1.47
  -3  17   8    2.79    1.31
   3 -17  -8    1.44    1.49
   2 -17  -8  318.74    9.24
   2  17  -8  319.26    8.90
  -2  17   8  340.67    8.58
   1  17  -8   35.33    2.75
   1 -17  -8   34.92    2.66
  -1 -17   8   31.84    2.35
  -1  17   8   36.08    2.42
   0  17   8  174.36    5.26
   0 -17  -8  167.19    5.65
   0  17  -8  170.97    5.80
   0 -17   8  165.57    5.66
  -1 -17  -8  164.69    5.43
  -1 -17  -8  168.64    5.43
  -1  17  -8  163.24    5.58
   1 -17   8  165.91    5.86
  -2  17  -8   44.74    2.62
  -2 -17  -8   35.91    2.52
   2 -17   8   35.08    2.74
  -2  17  -8   35.66    2.68
   3 -17   8   14.69    2.15
  -3 -17  -8   14.64    2.02
  -3  17  -8   12.94    1.93
   4 -17   8    2.12    1.47
  -4  17  -8    0.93    1.15
  -4 -17  -8   -0.76    1.20
   4  17   8    3.24    1.50
   5  17   8   16.61    2.36
  -5  17  -8   17.55    2.11
   5  18  -8   76.27    4.23
   5 -18  -8   83.17    4.58
  -5  18   8   89.04    4.31
  -5 -18   8   81.95    4.35
  -4 -18   8    1.43    1.36
  -4  18   8    1.64    1.11
   4  18  -8    0.28    1.38
   4 -18  -8    0.62    1.37
   3 -18  -8   11.37    2.10
  -3  18   8   12.12    1.78
   3  18  -8   11.60    1.99
  -2  18   8    0.42    1.16
   2 -18  -8    0.58    1.42
   2  18  -8    0.39    1.34
  -1 -18   8   78.54    3.58
  -1  18   8   76.99    3.44
   1  18  -8   66.86    3.65
   1 -18  -8   69.47    3.70
   0  18  -8   48.33    3.18
   0 -18  -8   41.61    2.83
   0 -18   8   41.82    2.87
   1 -18   8    6.52    1.67
  -1  18  -8   10.64    1.93
  -1 -18  -8    9.13    1.63
  -2  18  -8   -0.17    0.87
  -2 -18  -8    0.06    1.08
   2 -18   8    0.33    1.25
  -2  18  -8    0.91    1.34
  -3 -18  -8   18.70    2.23
  -3  18  -8   15.95    2.05
   3 -18   8   16.29    2.28
  -4 -18  -8   13.14    2.10
   4 -18   8   14.17    2.34
  -4  18  -8   22.88    2.34
   4 -19  -8   28.72    2.95
   4  19  -8   23.21    2.72
  -4  19   8   26.22    2.52
  -4 -19   8   32.98    2.97
  -3  19   8   44.50    2.84
   3 -19  -8   39.00    3.03
   3  19  -8   40.26    3.16
   2  19  -8   25.47    2.68
   2 -19  -8   24.96    2.61
  -2  19   8   26.17    2.30
  -1 -19   8    0.34    0.97
   1 -19  -8   -0.63    1.17
  -1  19   8   -1.01    0.99
   1  19  -8   -0.65    1.50
   0 -19  -8   10.30    1.84
   0 -19   8   12.10    1.95
   0  19  -8    9.78    2.02
   1 -19   8   57.71    3.51
  -1  19  -8   56.84    3.50
   2 -19   8   34.96    2.96
  -2  19  -8   32.66    2.73
  -2 -19  -8   27.46    2.40
   3 -19   8    4.70    1.61
  -3 -19  -8    2.93    1.29
  -3  19  -8    3.69    1.49
  -4  19  -8    2.92    1.39
  -4 -19  -8    5.61    1.59
  -4  20   8    0.11    1.20
   4  20  -8    0.62    1.45
   4 -20  -8   -1.45    1.18
  -3  20   8    2.57    1.21
   3  20  -8    1.72    1.69
   3 -20  -8    0.47    1.52
   2  20  -8    0.76    1.67
  -2  20   8    2.88    1.29
   2 -20  -8    2.74    1.65
   1 -20  -8   58.25    3.51
   1  20  -8   62.40    3.80
  -1  20   8   61.42    3.19
   0 -20   8   15.91    2.00
   0  20  -8   14.05    2.24
   0 -20  -8   14.27    2.05
  -1  20  -8    6.65    1.83
   1 -20   8    6.42    1.67
  -2  20  -8   24.10    2.55
   2 -20   8   22.51    2.54
  -2 -20  -8   27.95    2.42
  -3 -20  -8    8.92    1.60
  -3  20  -8    3.37    1.56
   3 -20   8    8.21    1.97
   3  21  -8    2.70    1.88
  -3  21   8    6.58    1.50
   3 -21  -8    2.55    1.67
   2 -21  -8    9.75    2.03
  -2  21   8   11.86    1.81
   2  21  -8    8.27    2.07
   1  21  -8   33.41    3.04
   1 -21  -8   35.97    2.96
   0 -21  -8    1.65    1.33
   0 -21   8    0.11    1.22
   0  21  -8   -0.64    1.44
  -1  21  -8   11.94    2.18
   1 -21   8   13.91    2.17
  -2 -21  -8    2.13    1.03
   2 -21   8    3.99    1.56
  -2  21  -8    2.04    1.51
  -3 -21  -8    4.51    1.30
  -3  21  -8    8.21    1.90
  -3  22   8    2.72    1.22
  -2  22   8   14.50    1.94
   2 -22  -8    9.78    2.23
   2  22  -8    4.93    1.90
   1 -22  -8   36.80    3.03
   1  22  -8   32.18    3.01
   0 -22   8   60.12    3.49
   0  22  -8   51.49    3.63
   0 -22  -8   50.72    3.24
  -1  22  -8    0.69    1.42
   1 -22   8    3.42    1.50
  -2  22  -8    0.22    1.43
   2 -22   8    3.04    1.54
   2 -23  -8   19.57    2.57
   1 -23  -8   13.15    2.23
   1  23  -8   15.18    2.47
   0  23  -8   39.43    3.37
   0 -23   8   50.33    3.26
  -1  23  -8    2.37    1.52
   1 -23   8    5.27    1.74
   1 -24  -8   30.37    2.83
   0 -24   8   26.30    2.47
  -7   0   9    0.91    1.19
   7   0  -9    1.41    1.23
  -6   0   9    1.61    1.19
   6   0  -9   -0.38    1.00
  -5   0   9   -1.59    0.93
   5   0  -9    0.18    0.85
  -4   0   9    0.42    0.96
   4   0  -9    0.76    0.78
   3   0  -9   -1.29    0.55
  -3   0   9    0.28    0.77
  -2   0   9   -1.11    0.51
  -1   0   9    0.07    0.39
   1   0  -9   -0.65    0.55
   0   0  -9    0.10    0.33
   0   0  -9    0.10    0.64
  -1   0  -9    0.09    0.68
  -2   0  -9    0.84    0.91
  -2   0  -9   -0.24    0.36
   2   0   9   -0.75    0.86
   2   0   9   -0.46    0.66
   3   0   9   -1.73    1.07
   3   0   9   -0.52    0.73
  -3   0  -9   -0.11    1.00
  -4   0  -9    0.03    1.13
   4   0   9    0.79    0.88
   4   0   9   -0.17    1.41
   5   0   9   -1.16    1.20
  -5   0  -9    0.25    1.10
  -6   0  -9    2.60    1.25
   6   0   9   -0.19    1.39
   7   0   9   -0.75    1.62
   7  -1  -9   74.52    4.00
   7   1  -9   75.74    4.03
  -7   1   9   75.16    3.90
  -7  -1   9   79.00    3.94
  -6  -1   9   35.01    2.61
   6   1  -9   30.38    2.43
   6  -1  -9   34.61    2.59
  -6   1   9   35.86    2.52
  -5  -1   9   22.15    1.94
  -5   1   9   21.72    1.90
   5   1  -9   20.99    1.97
   5  -1  -9   23.40    2.00
   4   1  -9   51.82    2.58
  -4   1   9   56.48    2.67
   4   1  -9   56.78    2.37
   4  -1  -9   54.97    2.46
  -4  -1   9   57.73    2.70
  -3  -1   9  335.27    7.73
   3   1  -9  337.26    7.95
  -3   1   9  336.81    7.72
   3  -1  -9  341.72    8.10
   2  -1  -9  861.27   18.14
  -2   1   9  857.04   16.93
   2  -1  -9  872.39   17.33
  -2  -1   9  870.64   17.00
   1   1  -9  547.58   11.60
  -1   1   9  548.81   10.72
   1  -1  -9  553.09   11.50
  -1  -1   9  549.75   10.82
   0   1  -9  254.46    6.08
   0  -1  -9  243.14    5.98
   0   1  -9  252.64    5.09
  -1   1  -9  297.06    5.72
  -1   1  -9  286.47    6.97
   1  -1   9  285.81    6.99
  -1  -1  -9  282.57    6.92
   2  -1   9    5.83    1.09
   2   1   9    4.91    1.15
  -2   1  -9    5.11    1.16
  -2  -1  -9    6.65    1.18
  -2   1  -9    4.92    0.59
   2  -1   9    4.57    0.99
  -3   1  -9    8.75    1.53
  -3  -1  -9   11.89    1.63
   3   1   9    9.81    1.60
   3   1   9   11.02    1.23
   3  -1   9   11.02    1.53
   3  -1   9   12.96    1.36
  -4   1  -9   37.86    2.57
   4  -1   9   39.88    2.30
  -4  -1  -9   42.63    2.82
   4   1   9   43.62    2.77
   4  -1   9   38.61    2.79
   5  -1   9  231.53    6.93
  -5  -1  -9  209.82    6.74
   5   1   9  225.17    7.01
  -5   1  -9  223.43    6.81
  -6  -1  -9   -0.12    0.95
   6  -1   9   -0.88    1.35
  -6   1  -9    0.32    1.00
   6   1   9   -0.79    1.46
   7   1   9    9.02    2.22
  -7  -1  -9   16.52    1.93
   7  -1   9   12.04    2.28
  -7  -2   9   27.28    2.61
   7  -2  -9   29.57    2.64
   7   2  -9   26.28    2.54
  -7   2   9   30.48    2.58
  -6   2   9   77.94    3.64
  -6  -2   9   76.86    3.66
   6  -2  -9   81.77    3.86
   6   2  -9   79.36    3.74
  -5  -2   9   49.78    2.74
  -5   2   9   42.00    2.58
   5   2  -9   38.90    2.52
   5  -2  -9   42.65    2.63
   4   2  -9   60.49    2.74
   4   2  -9   62.82    2.48
  -4  -2   9   60.24    2.80
  -4   2   9   60.79    2.76
   4  -2  -9   61.72    2.67
   3   2  -9   18.95    1.39
  -3   2   9   19.53    1.43
   3  -2  -9   16.92    1.39
  -3  -2   9   16.62    1.42
   3  -2  -9   17.95    1.14
   2  -2  -9  178.19    4.26
   2  -2  -9  169.03    4.78
  -2  -2   9  172.07    4.37
  -2   2   9  181.23    4.32
   1  -2  -9   18.70    1.26
  -1  -2   9   19.25    1.11
   1   2  -9   17.16    1.27
  -1   2   9   19.38    0.98
   0   2  -9   35.67    1.79
   0  -2   9   33.10    1.72
   0  -2  -9   34.60    1.79
   0   2  -9   34.89    1.34
   1  -2   9    9.83    1.15
  -1   2  -9   13.59    0.92
  -1  -2  -9   13.97    1.28
  -1   2  -9    9.73    1.16
   2  -2   9  242.49    6.01
  -2  -2  -9  242.72    6.30
  -2   2  -9  237.51    5.17
   2   2   9  238.69    6.26
  -2   2  -9  237.15    6.30
   2  -2   9  239.62    6.19
  -3  -2  -9    9.89    1.52
   3  -2   9   13.07    1.41
   3  -2   9   13.54    1.62
   3   2   9   12.60    1.73
  -3   2  -9   10.73    1.52
   4  -2   9  904.26   19.01
   4   2   9  853.57   19.20
   4  -2   9  910.28   19.10
  -4   2  -9  895.34   19.22
  -4  -2  -9  856.13   19.23
  -5  -2  -9  131.79    4.93
  -5   2  -9  128.64    4.79
   5   2   9  116.59    4.90
   5  -2   9  127.04    4.86
   6   2   9    1.77    1.60
   6  -2   9   -0.68    1.38
  -6  -2  -9   -0.68    0.97
  -6   2  -9    2.20    1.14
  -7  -2  -9   13.32    1.83
   7  -2   9   13.15    2.38
  -7  -3   9    7.43    1.74
  -7   3   9    5.80    1.55
   7   3  -9    5.07    1.53
   7  -3  -9    2.34    1.21
  -6  -3   9   46.45    2.97
   6   3  -9   46.58    2.99
   6  -3  -9   46.53    2.88
  -6   3   9   52.17    3.01
  -5  -3   9   19.74    1.96
   5   3  -9   18.32    1.78
   5  -3  -9   18.06    1.84
  -5   3   9   17.01    1.83
   5  -3  -9   19.59    1.75
   4  -3  -9   12.20    1.39
   4   3  -9   10.47    1.31
  -4  -3   9    9.93    1.47
  -4   3   9   11.03    1.45
   3  -3  -9   24.16    1.79
  -3  -3   9   25.61    1.65
  -3   3   9   25.69    1.64
  -2   3   9  281.27    6.25
  -2  -3   9  280.81    6.38
   2  -3  -9  281.29    6.17
   2  -3  -9  277.02    6.93
   1   3  -9  143.65    3.56
  -1   3   9  148.78    3.35
   1  -3  -9  137.12    4.13
   1  -3  -9  145.76    3.74
   0   3  -9  197.29    4.37
   0   3  -9  193.28    5.06
   0  -3   9  193.13    5.16
   0  -3  -9  194.20    4.93
  -1   3  -9    0.39    0.53
  -1  -3  -9    2.01    0.92
  -1   3  -9   -0.13    0.74
   1  -3   9    1.57    0.75
   2  -3   9   94.30    3.19
   2  -3   9   91.40    3.25
  -2  -3  -9   91.23    3.37
  -2   3  -9   97.28    3.41
  -2   3  -9   91.07    2.60
   2   3   9   92.80    3.41
  -3   3  -9    9.60    1.07
   3   3   9   10.09    1.68
   3  -3   9    9.35    1.32
  -3   3  -9    8.93    1.49
  -3  -3  -9    9.27    1.49
   3  -3   9    7.73    1.40
   4  -3   9   21.19    1.80
  -4  -3  -9   22.47    2.08
   4   3   9   22.13    2.26
   4  -3   9   19.14    1.96
  -4   3  -9   17.17    1.91
  -5   3  -9   57.09    3.18
   5   3   9   51.47    3.37
  -5  -3  -9   56.85    3.19
   5  -3   9   54.40    3.22
   6   3   9   10.07    2.05
   6  -3   9    7.76    1.82
  -6  -3  -9    9.53    1.78
  -6   3  -9    8.77    1.60
  -7  -3  -9   11.25    1.86
   7  -3   9    7.66    2.07
  -7   4   9   98.01    4.39
   7  -4  -9   96.56    4.54
   7   4  -9   85.94    4.27
  -7  -4   9   82.96    4.14
  -6   4   9    1.29    1.07
   6  -4  -9   -0.56    0.92
   6   4  -9    2.61    1.26
  -6  -4   9    0.04    1.06
  -5  -4   9  233.52    6.72
   5  -4  -9  227.52    6.86
  -5   4   9  232.68    6.68
   5  -4  -9  238.76    6.58
   5   4  -9  239.85    6.76
  -4  -4   9   63.46    2.85
  -4   4   9   59.46    2.79
   4   4  -9   66.21    2.92
   4  -4  -9   63.97    2.88
  -3   4   9   -0.12    0.73
   3  -4  -9   -0.49    0.84
   3   4  -9    1.30    0.82
  -3  -4   9   -0.22    0.79
   2  -4  -9    0.71    0.53
  -2  -4   9    0.06    0.65
  -2   4   9    0.38    0.57
   2  -4  -9   -0.06    0.74
  -1  -4   9  377.62    8.74
   1   4  -9  382.25    8.04
   1  -4  -9  378.82    8.22
  -1   4   9  387.77    7.73
   1  -4  -9  381.20    8.90
   0  -4  -9   82.89    2.79
   0   4  -9   83.30    2.90
   0  -4   9   83.02    2.96
   0   4  -9   85.28    2.49
   0   4   9   85.30    1.84
   1  -4   9   51.40    2.28
  -1  -4  -9   50.05    2.25
  -1   4  -9   51.60    1.85
  -1   4  -9   53.10    2.35
  -2   4  -9    2.56    0.76
   2  -4   9    0.44    0.90
   2  -4   9    1.07    0.89
   2   4   9    1.25    1.02
  -2  -4  -9    1.84    1.03
  -2   4  -9    2.41    1.02
   3  -4   9  300.24    7.70
   3   4   9  289.15    7.85
  -3   4  -9  304.00    7.79
  -3   4  -9  303.34    6.86
   3  -4   9  306.89    7.46
   4  -4   9   21.08    1.82
  -4   4  -9   16.74    1.87
   4  -4   9   17.54    1.83
   4   4   9   18.64    2.05
  -4  -4  -9   18.91    1.97
   5  -4   9    8.94    1.74
  -5  -4  -9    7.54    1.72
  -5   4  -9    8.50    1.63
   5   4   9    8.13    1.86
  -6  -4  -9  105.07    4.60
   6   4   9   96.25    4.77
   6  -4   9  105.50    4.64
   7  -4   9   20.40    2.53
  -7  -4  -9   28.76    2.67
   7  -5  -9    2.78    1.32
  -7  -5   9   -0.05    1.28
   7   5  -9    1.54    1.18
  -7   5   9    2.86    1.23
  -6   5   9    2.64    1.27
  -6  -5   9    1.21    1.25
   6   5  -9    4.11    1.33
   6  -5  -9    4.13    1.35
  -5  -5   9   38.51    2.58
  -5   5   9   37.70    2.47
   5  -5  -9   38.33    2.56
   5  -5  -9   38.09    2.42
   5   5  -9   38.64    2.47
  -5  -5   9   39.02    2.33
  -4  -5   9   27.94    2.07
   4  -5  -9   27.17    2.07
   4   5  -9   25.70    1.95
  -4   5   9   26.77    1.96
   3   5  -9    9.05    1.09
   3  -5  -9    5.45    1.12
  -3   5   9    7.33    1.10
  -3  -5   9   10.14    1.28
  -2  -5   9   75.34    2.66
  -2   5   9   76.85    2.46
   2  -5  -9   69.04    2.89
   2  -5  -9   70.77    2.10
   1   5  -9  122.20    3.39
   1  -5  -9  124.45    3.84
  -1  -5   9  117.27    3.66
  -1   5   9  122.76    3.04
   1  -5  -9  126.38    3.34
   0  -5   9   13.28    1.25
   0  -5  -9   12.10    1.15
   0   5   9   13.45    0.65
   0  -5  -9   11.92    1.21
   0   5  -9   12.88    1.07
   0   5  -9   12.93    1.27
  -1   5  -9   65.85    2.71
  -1   5  -9   67.56    2.26
  -1  -5  -9   61.93    2.58
   1  -5   9   65.57    2.67
   2  -5   9   -0.69    0.78
   2  -5   9    0.27    0.81
   2   5   9    0.36    0.99
  -2  -5  -9   -0.49    0.93
  -2   5  -9    0.83    0.90
  -2   5  -9   -0.98    0.69
  -3   5  -9   42.43    2.07
   3   5   9   34.05    2.52
   3  -5   9   35.24    2.35
  -3  -5  -9   35.80    2.41
  -3   5  -9   38.92    2.49
   3  -5   9   41.91    2.42
  -4   5  -9  196.35    6.00
   4   5   9  203.81    6.41
  -4  -5  -9  197.70    6.18
   4  -5   9  207.08    5.88
   4  -5   9  195.63    5.92
  -5  -5  -9    0.47    1.28
   5   5   9    0.09    1.44
   5  -5   9    0.85    1.36
  -5   5  -9    0.57    1.14
   6  -5   9    3.62    1.51
  -6  -5  -9    5.49    1.58
   6   5   9    3.46    1.75
   7   6  -9    4.84    1.56
   7  -6  -9    5.51    1.64
  -7  -6   9    3.49    1.42
  -7   6   9    5.60    1.49
   6  -6  -9    9.73    1.73
  -6   6   9    7.79    1.57
   6   6  -9   11.63    1.75
  -6  -6   9    4.99    1.51
  -5  -6   9   66.29    3.03
  -5  -6   9   66.32    3.19
  -5   6   9   58.83    3.06
   5   6  -9   61.22    3.05
   5  -6  -9   69.94    3.21
   4   6  -9    8.18    1.24
  -4   6   9    7.11    1.36
  -4  -6   9    8.69    1.38
  -4  -6   9    6.10    1.37
   4  -6  -9    8.37    1.42
   3   6  -9   -0.11    0.69
   3  -6  -9   -0.48    0.81
  -3  -6   9    0.87    0.95
  -3   6   9    0.88    0.83
  -2   6   9   20.75    1.43
   2  -6  -9   19.23    1.11
   2   6  -9   21.29    1.48
   2  -6  -9   20.54    1.61
   1  -6  -9  174.79    4.98
   1  -6  -9  175.13    4.29
  -1  -6   9  170.52    4.76
  -1   6   9  172.25    4.03
   1   6  -9  169.60    4.41
   0  -6   9   14.57    1.37
   0   6  -9   13.01    1.28
   0   6  -9   14.59    1.16
   0  -6  -9   14.26    1.22
   0   6   9   14.46    0.80
   0  -6  -9   13.36    1.26
  -1   6  -9  131.16    4.10
   1  -6   9  125.89    4.06
  -1  -6  -9  128.43    3.97
  -1   6  -9  135.30    3.64
  -1  -6  -9  131.57    3.96
   2  -6   9   -0.79    0.73
  -2  -6  -9   -0.98    0.96
  -2   6  -9    0.44    0.84
   2  -6   9    1.02    0.95
  -2   6  -9    1.35    1.04
   2   6   9    0.88    1.15
   3  -6   9   33.75    2.39
  -3   6  -9   28.97    2.15
   3  -6   9   31.76    2.18
   3   6   9   29.74    2.28
  -3  -6  -9   29.40    2.27
  -3   6  -9   31.52    1.91
   4  -6   9   25.88    2.01
   4  -6   9   25.32    2.10
  -4   6  -9   26.24    1.83
  -4  -6  -9   26.58    2.34
  -4   6  -9   28.01    2.18
   4   6   9   26.11    2.31
[truncated: 212,199 more chars]
