# Supplementary material for: Trimethyl 4,4′,4′′-(ethene-1,1,2-tri­yl)tribenzoate
Source: IUCrdata. 2020 Mar 31;5(Pt 3):x200417. doi: 10.1107/S2414314620004174 (PMC9462201; doi:10.1107/S2414314620004174)
Supplement: Supplementary file 2 [file x-05-x200417-Isup2.hkl]

data_I                                                                          
_shelx_title ' gerry19 in P2(1)/c'                                              
_shelx_refln_list_code          4                                               
_shelx_F_calc_maximum      199.72                                               
_exptl_crystal_F_000       904.00                                               
_reflns_d_resolution_high  0.7494                                               
                                                                                
loop_                                                                           
 _space_group_symop_operation_xyz                                               
 'x, y, z'                                                                      
 '-x, y+1/2, -z+1/2'                                                            
 '-x, -y, -z'                                                                   
 'x, -y-1/2, z-1/2'                                                             
                                                                                
_cell_length_a     6.1631                                                       
_cell_length_b    19.2531                                                       
_cell_length_c    18.0743                                                       
_cell_angle_alpha  90.000                                                       
_cell_angle_beta   96.830                                                       
_cell_angle_gamma  90.000                                                       
                                                                                
_shelx_F_squared_multiplier     1.000                                           
                                                                                
loop_                                                                           
 _refln_index_h                                                                 
 _refln_index_k                                                                 
 _refln_index_l                                                                 
 _refln_F_squared_calc                                                          
 _refln_F_squared_meas                                                          
 _refln_F_squared_sigma                                                         
 _refln_observed_status                                                         
   1   0   0        138.02        158.51         2.27 o                         
   2   0   0        414.01        428.54         5.60 o                         
   3   0   0        763.30        833.05        10.03 o                         
   4   0   0       1827.89       1878.26        20.67 o                         
   5   0   0       1498.00       1481.58        21.00 o                         
   6   0   0         26.90         25.86         4.88 o                         
   7   0   0         59.60         62.62         6.94 o                         
   8   0   0         89.93         84.69         9.68 o                         
   1   1   0       4590.02       5000.67        39.15 o                         
   2   1   0       2763.88       2740.62        20.59 o                         
   3   1   0        665.31        677.56         6.59 o                         
   4   1   0         64.28         52.91         1.97 o                         
   5   1   0        295.53        289.92         5.20 o                         
   6   1   0        609.35        609.10        10.77 o                         
   7   1   0          3.00         -0.25         3.03 o                         
   8   1   0          0.73          4.57         2.87 o                         
   0   2   0       2363.21       2392.39        26.85 o                         
   1   2   0         58.67         33.63         1.01 o                         
   2   2   0         79.20         70.61         1.71 o                         
   3   2   0        689.65        747.82         6.51 o                         
   4   2   0        529.98        496.52         6.09 o                         
   5   2   0        769.70        697.22         9.64 o                         
   6   2   0        269.19        278.22         6.59 o                         
   7   2   0         61.51         54.90         4.07 o                         
   8   2   0          0.74          4.41        11.32 o                         
   1   3   0       5521.44       5991.26        46.71 o                         
   2   3   0       1794.30       1833.32        14.35 o                         
   3   3   0       3262.77       3506.04        26.78 o                         
   4   3   0         83.53         67.39         2.25 o                         
   5   3   0         11.59          2.87         1.99 o                         
   6   3   0         14.58         13.69         2.38 o                         
   7   3   0         26.78         20.82         3.09 o                         
   8   3   0          0.29          3.95         4.25 o                         
   0   4   0       2867.71       3094.52        35.00 o                         
   1   4   0      16966.20      18002.21       142.53 o                         
   2   4   0       3287.03       3339.26        25.09 o                         
   3   4   0         39.85         42.14         1.60 o                         
   4   4   0         60.33         57.53         2.12 o                         
   5   4   0         63.63         52.70         3.03 o                         
   6   4   0         42.22         37.40         3.00 o                         
   7   4   0         25.81         25.14         3.22 o                         
   8   4   0         13.66         23.66         5.73 o                         
   1   5   0      21796.45      23037.95       231.04 o                         
   2   5   0       3549.90       4066.04        30.32 o                         
   3   5   0       1063.37       1116.92         9.98 o                         
   4   5   0       1365.41       1447.78        12.96 o                         
   5   5   0        179.68        172.30         4.25 o                         
   6   5   0         62.66         57.85         3.41 o                         
   7   5   0         36.36         28.25         3.32 o                         
   8   5   0        142.72        186.80        12.61 o                         
   0   6   0          8.57         21.36         5.47 o                         
   1   6   0        344.34        300.41         3.78 o                         
   2   6   0         77.32         74.71         1.56 o                         
   3   6   0       1780.53       1866.77        15.41 o                         
   4   6   0          3.90          8.14         1.76 o                         
   5   6   0          7.70          5.38         1.94 o                         
   6   6   0        579.96        512.05         8.80 o                         
   7   6   0          6.69         -0.28         2.49 o                         
   1   7   0         43.00         61.76         1.85 o                         
   2   7   0      10404.56      11337.35        82.10 o                         
   3   7   0        167.52        179.76         3.16 o                         
   4   7   0        237.31        223.36         6.94 o                         
   5   7   0        296.40        236.41         5.11 o                         
   6   7   0         61.06         51.91         3.37 o                         
   7   7   0         54.42         68.78         3.97 o                         
   0   8   0       7505.05       7919.33        88.27 o                         
   1   8   0       4831.90       4873.82        39.19 o                         
   2   8   0         31.76         20.25         1.39 o                         
   3   8   0        283.38        297.07         4.21 o                         
   4   8   0        546.80        473.75         7.22 o                         
   5   8   0          6.04          6.24         1.98 o                         
   6   8   0        203.22        181.73         5.35 o                         
   7   8   0          0.96          1.02         2.74 o                         
   1   9   0         54.43         79.39         2.77 o                         
   2   9   0       5015.91       5239.55        39.26 o                         
   3   9   0       1042.05       1034.54        10.84 o                         
   4   9   0         63.36         55.20         3.39 o                         
   5   9   0        131.17        110.64         3.66 o                         
   6   9   0        315.88        286.86         6.62 o                         
   7   9   0         17.09         20.00         2.76 o                         
   0  10   0        951.17       1085.57        14.99 o                         
   1  10   0         30.26         31.80         1.68 o                         
   2  10   0        835.28        798.71         8.60 o                         
   3  10   0        728.59        763.29         9.65 o                         
   4  10   0        120.41        122.35         3.40 o                         
   5  10   0          3.92          8.57         2.03 o                         
   6  10   0         28.32         21.68         2.80 o                         
   7  10   0          1.99          1.88         2.20 o                         
   1  11   0          0.13          1.59         1.31 o                         
   2  11   0        526.16        498.17         6.36 o                         
   3  11   0        499.63        470.60         6.63 o                         
   4  11   0        237.37        213.47         4.72 o                         
   5  11   0         23.68         28.05         2.31 o                         
   6  11   0         70.80         74.31         3.52 o                         
   7  11   0         17.47         32.79         3.63 o                         
   0  12   0         33.36         51.22         3.13 o                         
   1  12   0       2214.78       2366.42        23.12 o                         
   2  12   0         99.09        118.94         4.07 o                         
   3  12   0         45.42         49.73         2.66 o                         
   4  12   0         46.76         37.28         2.59 o                         
   5  12   0        158.45        128.92         4.55 o                         
   6  12   0          1.96          3.26         2.26 o                         
   7  12   0         67.44         73.87         5.74 o                         
   1  13   0         42.27         50.68         2.77 o                         
   2  13   0        109.50         91.99         3.48 o                         
   3  13   0         15.00         21.32         3.25 o                         
   4  13   0        230.88        216.49         5.45 o                         
   5  13   0          5.04          5.99         2.30 o                         
   6  13   0        148.26        167.55         5.44 o                         
   7  13   0         27.98         32.75         8.37 o                         
   0  14   0        509.41        539.80        12.10 o                         
   1  14   0         12.66         26.68         2.50 o                         
   2  14   0        966.07        942.30        11.81 o                         
   3  14   0       2192.05       2130.32        22.41 o                         
   4  14   0        656.06        562.37         9.15 o                         
   5  14   0          2.38          7.91         2.46 o                         
   6  14   0          0.01         -0.42         2.18 o                         
   1  15   0         56.55         56.20         3.11 o                         
   2  15   0        116.60        111.33         4.69 o                         
   3  15   0        378.92        379.87         9.19 o                         
   4  15   0        750.11        671.56        10.66 o                         
   5  15   0          8.51         12.76         2.59 o                         
   6  15   0          0.67         -0.46         2.44 o                         
   0  16   0          0.18          2.28         2.90 o                         
   1  16   0        211.75        194.49         5.14 o                         
   2  16   0        160.75        157.49         5.55 o                         
   3  16   0         37.39         32.71         3.37 o                         
   4  16   0        113.85        129.78         5.42 o                         
   5  16   0         42.35         42.66         3.81 o                         
   6  16   0         59.36         82.96         5.08 o                         
   1  17   0        194.17        190.22         5.23 o                         
   2  17   0         16.91         15.10         2.85 o                         
   3  17   0          0.02         -2.24         2.24 o                         
   4  17   0        109.54        109.05         5.20 o                         
   5  17   0          0.33          0.14         3.43 o                         
   6  17   0         19.40         17.03         6.73 o                         
   0  18   0        575.05        538.69        11.15 o                         
   1  18   0          3.09          1.02         2.21 o                         
   2  18   0         23.63         23.63         3.95 o                         
   3  18   0          0.99         -0.93         2.54 o                         
   4  18   0          4.10          4.20         2.61 o                         
   5  18   0         50.62         76.47         5.06 o                         
   1  19   0          0.57         -2.19         2.19 o                         
   2  19   0         27.07         27.80         3.48 o                         
   3  19   0        249.00        237.75         7.14 o                         
   4  19   0         67.67         64.39         4.69 o                         
   5  19   0        268.98        292.38         8.41 o                         
   0  20   0          0.01          2.25         2.89 o                         
   1  20   0        494.84        463.28         9.68 o                         
   2  20   0          2.23         -0.28         3.00 o                         
   3  20   0         52.95         55.99         4.32 o                         
   4  20   0         12.81         23.44         3.55 o                         
   5  20   0         28.27         10.49         6.24 o                         
   1  21   0         25.90         23.81         3.44 o                         
   2  21   0         11.93         18.64         3.30 o                         
   3  21   0          9.68          8.48         3.07 o                         
   4  21   0          6.90         10.42         3.25 o                         
   0  22   0         86.63         86.92         6.97 o                         
   1  22   0         53.51         55.71         4.24 o                         
   2  22   0         11.00         20.14         3.46 o                         
   3  22   0          1.14         -1.70         2.80 o                         
   4  22   0         73.59         83.67        10.75 o                         
   1  23   0         63.90         67.14         4.61 o                         
   2  23   0         14.79         16.65         3.78 o                         
   3  23   0         10.70         21.61         4.17 o                         
   0  24   0         12.13          8.83         7.01 o                         
   1  24   0          3.44          9.59         3.61 o                         
   2  24   0        234.03        233.84         7.63 o                         
   1  25   0         32.74         34.83         7.82 o                         
  -8   1   1          3.39          0.07         2.84 o                         
  -7   1   1        203.79        188.08         6.42 o                         
  -6   1   1         83.12         78.19         4.14 o                         
  -5   1   1          1.82         -0.59         1.58 o                         
  -4   1   1       1056.75       1151.43        10.52 o                         
  -3   1   1         16.75         16.98         1.03 o                         
  -2   1   1        164.68        126.04         1.86 o                         
  -1   1   1       2487.76       2637.31        20.91 o                         
   0   1   1        166.49        157.89         2.78 o                         
   1   1   1       3201.94       3366.19        23.04 o                         
   2   1   1        468.51        513.16         4.55 o                         
   3   1   1       1307.86       1486.29        11.52 o                         
   4   1   1       1110.37       1196.47        10.94 o                         
   5   1   1        776.43        742.90         9.06 o                         
   6   1   1        975.60        916.17        13.98 o                         
   7   1   1         27.21         34.13         3.86 o                         
   8   1   1         16.25         29.41         4.14 o                         
  -8   2   1         41.26         54.17         5.95 o                         
  -7   2   1          2.36          3.38         2.44 o                         
  -6   2   1        638.33        620.14        10.85 o                         
  -5   2   1        339.18        340.76         6.31 o                         
  -4   2   1        106.54        128.05         2.81 o                         
  -3   2   1       4116.48       4615.29        32.25 o                         
  -2   2   1          0.22          0.41         0.62 o                         
  -1   2   1       1894.83       2087.91        20.56 o                         
   0   2   1        423.91        397.27         4.14 o                         
   1   2   1         92.32         62.27         1.34 o                         
   2   2   1        167.33        151.76         2.47 o                         
   3   2   1        306.04        345.47         3.79 o                         
   4   2   1        794.67        847.87         9.74 o                         
   5   2   1          9.04         10.11         1.95 o                         
   6   2   1        504.74        459.47         8.13 o                         
   7   2   1         82.47         81.45         4.75 o                         
   8   2   1         61.96         66.16         6.14 o                         
  -8   3   1         66.12         82.99         9.43 o                         
  -7   3   1         33.32         41.31         3.77 o                         
  -6   3   1          9.00         10.46         2.26 o                         
  -5   3   1        599.94        578.62         8.55 o                         
  -4   3   1        357.04        308.24         4.37 o                         
  -3   3   1        263.93        275.80         3.94 o                         
  -2   3   1        771.34        751.14         6.64 o                         
  -1   3   1        156.71        167.75         2.31 o                         
   0   3   1       3544.03       3766.66        29.71 o                         
   1   3   1        255.65        240.88         2.49 o                         
   2   3   1        543.05        526.24         5.13 o                         
   3   3   1       4072.07       4714.00        33.04 o                         
   4   3   1         98.11        108.11         2.80 o                         
   5   3   1         11.40          5.35         2.34 o                         
   6   3   1         92.90         75.54         3.64 o                         
   7   3   1         55.33         55.03         4.45 o                         
   8   3   1          8.86         18.10         3.63 o                         
  -8   4   1          5.41         14.74         4.84 o                         
  -7   4   1         58.91         46.18         3.98 o                         
  -6   4   1        291.48        278.06         6.21 o                         
  -5   4   1        404.33        391.40         8.08 o                         
  -4   4   1        219.38        227.41         3.75 o                         
  -3   4   1       1473.37       1454.77        12.29 o                         
  -2   4   1         60.70         50.71         1.54 o                         
  -1   4   1       1725.17       1897.71        15.68 o                         
   0   4   1       2194.79       2217.07        17.96 o                         
   1   4   1      39888.68      41697.60       289.85 o                         
   2   4   1         20.00         15.84         1.06 o                         
   3   4   1         65.64         71.32         2.07 o                         
   4   4   1        273.20        296.22         4.39 o                         
   5   4   1         63.86         70.12         3.36 o                         
   6   4   1        105.28        115.47         4.26 o                         
   7   4   1         13.26         14.74         2.88 o                         
   8   4   1         81.76        117.35        10.79 o                         
  -7   5   1          0.94          3.03         2.29 o                         
  -6   5   1         55.24         51.56         3.50 o                         
  -5   5   1        205.86        211.00         4.66 o                         
  -4   5   1       1155.03       1149.93        11.86 o                         
  -3   5   1        396.19        426.33         4.87 o                         
  -2   5   1        233.49        291.74         3.72 o                         
  -1   5   1      12194.91      12835.00       108.78 o                         
   0   5   1        981.08       1007.99         9.97 o                         
   1   5   1      13857.37      14596.43       114.15 o                         
   2   5   1       4249.41       4529.21        31.47 o                         
   3   5   1        721.32        752.21         7.41 o                         
   4   5   1          6.98         15.00         1.64 o                         
   5   5   1        497.35        465.91         6.97 o                         
   6   5   1        161.05        139.55         6.28 o                         
   7   5   1          2.55         -2.28         2.28 o                         
  -7   6   1         34.32         43.56         3.90 o                         
  -6   6   1        349.52        292.51         8.04 o                         
  -5   6   1        265.00        263.45         5.65 o                         
  -4   6   1        172.87        154.19         3.78 o                         
  -3   6   1       1637.54       1703.00        14.22 o                         
  -2   6   1         23.06         40.74         1.41 o                         
  -1   6   1        883.78        866.80         8.90 o                         
   0   6   1       2411.12       2502.42        20.59 o                         
   1   6   1        288.33        308.80         3.86 o                         
   2   6   1       7390.85       8427.00        57.39 o                         
   3   6   1        457.28        440.50         5.16 o                         
   4   6   1        103.17         85.13         2.93 o                         
   5   6   1        242.74        211.23         4.71 o                         
   6   6   1         48.52         33.38         3.04 o                         
   7   6   1         84.45         99.99         4.46 o                         
  -7   7   1          1.10          0.91         3.35 o                         
  -6   7   1          9.35          7.47         2.23 o                         
  -5   7   1         53.85         51.40         2.81 o                         
  -4   7   1        615.93        620.97        11.94 o                         
  -3   7   1         24.56         17.30         1.31 o                         
  -2   7   1       3597.61       4012.00        30.18 o                         
  -1   7   1         66.74         63.71         1.64 o                         
   0   7   1       4052.12       4308.93        34.61 o                         
   1   7   1        713.65        747.81         7.46 o                         
   2   7   1        261.03        374.34         3.96 o                         
   3   7   1         21.24         24.09         1.56 o                         
   4   7   1         24.44         28.55         2.20 o                         
   5   7   1          7.25          0.86         1.81 o                         
   6   7   1          6.19          2.48         2.09 o                         
   7   7   1         10.52         13.45         2.44 o                         
  -7   8   1         41.88         50.76         3.64 o                         
  -6   8   1        130.34        124.31         4.54 o                         
  -5   8   1          3.51          2.97         1.86 o                         
  -4   8   1         10.90         30.40         2.25 o                         
  -3   8   1         99.38        101.41         2.97 o                         
  -2   8   1       3048.87       3350.03        25.65 o                         
  -1   8   1       1407.35       1412.38        11.66 o                         
   0   8   1        427.66        441.23         5.18 o                         
   1   8   1       1486.22       1546.87        13.78 o                         
   2   8   1        827.99        933.53         7.91 o                         
   3   8   1        138.55        123.28         2.87 o                         
   4   8   1          3.08          1.64         1.74 o                         
   5   8   1         23.81         17.19         2.53 o                         
   6   8   1          7.86          8.24         2.32 o                         
   7   8   1        166.63        189.65         5.70 o                         
  -7   9   1          4.29          4.52         2.21 o                         
  -6   9   1        207.60        158.37         5.09 o                         
  -5   9   1         90.73         78.64         3.93 o                         
  -4   9   1        183.13        183.53         4.38 o                         
  -3   9   1        397.94        451.41         6.16 o                         
  -2   9   1        413.66        421.92         4.80 o                         
  -1   9   1         83.64        133.32         2.52 o                         
   0   9   1        266.28        282.18         4.08 o                         
   1   9   1        724.99        776.04         8.04 o                         
   2   9   1       4910.30       5307.44        37.15 o                         
   3   9   1         20.08          9.92         1.45 o                         
   4   9   1        144.37        150.84         3.97 o                         
   5   9   1        178.97        178.25         4.45 o                         
   6   9   1        461.95        412.98         7.98 o                         
   7   9   1         76.03         82.03         7.30 o                         
  -7  10   1        109.03        107.30         8.17 o                         
  -6  10   1         16.44         14.30         2.57 o                         
  -5  10   1        318.45        259.80         5.43 o                         
  -4  10   1         92.69         76.60         2.86 o                         
  -3  10   1         77.12         65.10         2.60 o                         
  -2  10   1       1000.90       1012.63        10.23 o                         
  -1  10   1        535.00        524.91         5.65 o                         
   0  10   1       1575.02       1651.84        14.99 o                         
   1  10   1        677.52        595.95         9.36 o                         
   2  10   1        412.45        405.26         6.78 o                         
   3  10   1        556.39        523.36        12.65 o                         
   4  10   1         52.57         47.13         2.69 o                         
   5  10   1        930.99        806.02        10.27 o                         
   6  10   1          3.10          0.79         2.13 o                         
   7  10   1         44.84         43.19         3.91 o                         
  -7  11   1         32.91         44.93         3.53 o                         
  -6  11   1         80.40         88.95         3.82 o                         
  -5  11   1         43.33         29.54         2.40 o                         
  -4  11   1         98.26         98.62         3.46 o                         
  -3  11   1        176.00        167.73         4.02 o                         
  -2  11   1        145.50        170.93         3.58 o                         
  -1  11   1       1814.32       1901.85        15.73 o                         
   0  11   1       1080.64       1077.39        10.75 o                         
   1  11   1       2813.67       3000.97        25.61 o                         
   2  11   1          2.18         -0.28         1.16 o                         
   3  11   1         11.59          4.39         1.78 o                         
   4  11   1         55.90         53.85         2.80 o                         
   5  11   1        109.23         81.79         3.44 o                         
   6  11   1          3.15          6.07         2.35 o                         
   7  11   1          2.83          6.78         3.91 o                         
  -7  12   1        104.61        118.55         8.64 o                         
  -6  12   1        220.03        212.06         5.96 o                         
  -5  12   1         21.48         16.52         2.30 o                         
  -4  12   1        147.43        133.82         3.87 o                         
  -3  12   1       1206.64       1168.39        12.39 o                         
  -2  12   1         47.75         50.67         2.53 o                         
  -1  12   1        380.01        389.53         5.48 o                         
   0  12   1        130.59        124.23         3.21 o                         
   1  12   1          5.61          4.79         1.79 o                         
   2  12   1        899.81        892.30         8.88 o                         
   3  12   1        583.74        574.81         7.64 o                         
   4  12   1        379.18        295.77         6.26 o                         
   5  12   1          2.32          0.89         2.08 o                         
   6  12   1         20.95         19.62         2.78 o                         
   7  12   1        157.04        181.16        10.57 o                         
  -7  13   1          0.14          0.26         3.99 o                         
  -6  13   1         24.73         18.99         2.81 o                         
  -5  13   1          0.56          1.08         2.14 o                         
  -4  13   1          4.89          4.80         1.92 o                         
  -3  13   1       2593.49       2510.78        29.40 o                         
  -2  13   1         49.52         50.26         2.47 o                         
  -1  13   1         71.24         79.36         2.73 o                         
   0  13   1        349.24        326.28         5.23 o                         
   1  13   1        278.42        254.53         9.07 o                         
   2  13   1       1668.15       1621.80        17.37 o                         
   3  13   1          4.04          2.59         2.35 o                         
   4  13   1        321.97        282.86         6.19 o                         
   5  13   1         22.26         16.74         2.83 o                         
   6  13   1          8.81         14.73         2.68 o                         
  -6  14   1          1.40          4.97         2.29 o                         
  -5  14   1        323.04        282.21         6.65 o                         
  -4  14   1          4.91          4.96         2.25 o                         
  -3  14   1         20.23         17.76         2.59 o                         
  -2  14   1        415.87        413.39         8.28 o                         
  -1  14   1        405.57        400.82         5.99 o                         
   0  14   1        369.69        349.00         5.60 o                         
   1  14   1        496.58        501.22         7.78 o                         
   2  14   1       1310.26       1251.76        21.44 o                         
   3  14   1       1087.60       1054.51        13.28 o                         
   4  14   1         17.31         14.68         2.58 o                         
   5  14   1          0.78          1.75         2.21 o                         
   6  14   1         11.95         15.16         2.70 o                         
  -6  15   1        135.14        136.35         5.98 o                         
  -5  15   1        123.13        119.48         5.40 o                         
  -4  15   1        181.00        168.62         8.86 o                         
  -3  15   1        115.83        104.66         4.64 o                         
  -2  15   1        156.25        142.72         6.16 o                         
  -1  15   1          0.25         -1.96         2.03 o                         
   0  15   1        349.53        344.10        10.68 o                         
   1  15   1          8.95          5.72         2.29 o                         
   2  15   1        388.52        337.29         6.64 o                         
   3  15   1         53.27         55.50         3.30 o                         
   4  15   1          0.12         -0.79         2.14 o                         
   5  15   1         23.02         19.26         2.80 o                         
   6  15   1         75.64         82.42         4.51 o                         
  -6  16   1         54.59         66.63         6.50 o                         
  -5  16   1          0.00          2.25         2.44 o                         
  -4  16   1          3.98         12.17         2.89 o                         
  -3  16   1          2.03          1.50         2.30 o                         
  -2  16   1        280.32        271.96         6.92 o                         
  -1  16   1          6.48          9.36         2.42 o                         
   0  16   1       1057.96       1040.24        11.68 o                         
   1  16   1         22.53         28.74         2.87 o                         
   2  16   1        674.30        650.05        11.06 o                         
   3  16   1        242.44        224.42         6.53 o                         
   4  16   1          0.66          1.36         2.60 o                         
   5  16   1         10.34          8.10         2.78 o                         
   6  16   1          8.18         24.94         4.35 o                         
  -6  17   1         10.64         10.25         5.59 o                         
  -5  17   1         20.22         17.96         3.25 o                         
  -4  17   1        204.37        198.67         6.49 o                         
  -3  17   1          2.92          2.63         2.84 o                         
  -2  17   1        293.15        270.26         7.02 o                         
  -1  17   1         20.84         26.03         2.80 o                         
   0  17   1        174.32        153.75         5.00 o                         
   1  17   1         62.23         49.10         3.22 o                         
   2  17   1        497.56        468.23         9.21 o                         
   3  17   1         27.93         36.31         3.61 o                         
   4  17   1        132.95        136.51         5.67 o                         
   5  17   1         18.09         18.91         3.31 o                         
   6  17   1         27.77         40.05         6.41 o                         
  -5  18   1        187.06        222.33        10.39 o                         
  -4  18   1        436.87        390.83         9.15 o                         
  -3  18   1         42.17         34.86         3.65 o                         
  -2  18   1         26.33         26.02         3.57 o                         
  -1  18   1         87.98         76.15         3.74 o                         
   0  18   1         85.01         77.93         3.33 o                         
   1  18   1          8.30         10.03         2.80 o                         
   2  18   1         14.76         10.52         3.00 o                         
   3  18   1          1.02          0.97         2.80 o                         
   4  18   1        386.93        349.26        11.80 o                         
   5  18   1        168.05        188.29         6.75 o                         
  -5  19   1         26.77         50.43         4.52 o                         
  -4  19   1        273.73        243.28         7.53 o                         
  -3  19   1        126.67        120.92         6.27 o                         
  -2  19   1         58.66         67.15         4.35 o                         
  -1  19   1         30.97         34.26         3.12 o                         
   0  19   1        126.18        109.31         4.28 o                         
   1  19   1        146.03        120.04         6.08 o                         
   2  19   1        146.71        135.74         5.98 o                         
   3  19   1        135.93        133.06         8.98 o                         
   4  19   1         15.38         21.51         3.45 o                         
   5  19   1         22.66         28.65         3.68 o                         
  -5  20   1          1.22         -3.44         5.22 o                         
  -4  20   1          5.79          6.24         2.86 o                         
  -3  20   1          3.47          6.89         2.70 o                         
  -2  20   1         45.60         38.19         3.88 o                         
  -1  20   1        386.59        358.40         8.39 o                         
   0  20   1        135.95        131.77         6.15 o                         
   1  20   1          0.03         -0.03         2.61 o                         
   2  20   1         26.07         29.40         4.85 o                         
   3  20   1        284.76        279.69        10.10 o                         
   4  20   1         45.53         46.78         4.29 o                         
   5  20   1         85.34        105.50        10.92 o                         
  -4  21   1         41.39         53.17         4.56 o                         
  -3  21   1         11.88         13.29         3.09 o                         
  -2  21   1          2.52         -2.79         2.79 o                         
  -1  21   1         93.75         99.49         5.05 o                         
   0  21   1        166.09        173.35         6.17 o                         
   1  21   1         33.29         27.53         3.57 o                         
   2  21   1         10.29         10.61         2.98 o                         
   3  21   1          2.54          6.17         2.89 o                         
   4  21   1         48.76         52.83         4.60 o                         
  -4  22   1         14.30          5.73         6.84 o                         
  -3  22   1          0.16         -2.97         2.97 o                         
  -2  22   1          2.71          6.74         2.84 o                         
  -1  22   1          5.47         17.49         3.25 o                         
   0  22   1          2.30         -0.13         3.47 o                         
   1  22   1         35.64         37.40         3.85 o                         
   2  22   1         96.48         95.75         5.28 o                         
   3  22   1         44.44         47.16         4.37 o                         
   4  22   1          3.12          8.83         6.41 o                         
  -3  23   1          8.11          6.40         3.63 o                         
  -2  23   1         46.51         49.73         6.19 o                         
  -1  23   1          4.07         11.16         3.08 o                         
   0  23   1         50.41         55.61         5.50 o                         
   1  23   1         35.52         42.43         4.98 o                         
   2  23   1         56.29         63.66         5.52 o                         
   3  23   1          8.05         13.68         9.83 o                         
  -2  24   1          8.74          6.12         2.84 o                         
  -1  24   1         14.86          8.68         3.97 o                         
   0  24   1         30.07         48.02         6.50 o                         
   1  24   1         35.14         42.64         4.94 o                         
   2  24   1         58.06         68.51         5.65 o                         
  -1  25   1         19.03         28.41         6.75 o                         
   0  25   1          4.52          2.29         6.03 o                         
   1  25   1         34.47         50.91         6.40 o                         
  -8   0   2          0.96         -2.51         4.03 o                         
  -7   0   2         40.78         39.81         5.19 o                         
  -6   0   2       1442.74       1392.78        39.44 o                         
  -5   0   2        497.95        471.88        15.97 o                         
  -4   0   2       1342.40       1350.88        15.62 o                         
  -3   0   2       1604.92       1632.13        17.55 o                         
  -2   0   2          1.14          7.04         1.10 o                         
  -1   0   2       9884.93      10632.83       118.58 o                         
   0   0   2         82.16         57.03         1.91 o                         
   1   0   2       2024.59       1939.75        19.24 o                         
   2   0   2       3465.16       3609.98        35.61 o                         
   3   0   2        272.40        249.38         4.47 o                         
   4   0   2         82.44         63.23         2.84 o                         
   5   0   2       2607.27       2575.16        33.12 o                         
   6   0   2         85.57        104.87         6.67 o                         
   7   0   2         29.87         39.93         5.25 o                         
   8   0   2         29.30         30.45         6.29 o                         
  -8   1   2         11.86          5.25         3.42 o                         
  -7   1   2        205.84        200.78         6.50 o                         
  -6   1   2        233.30        243.96         9.43 o                         
  -5   1   2         33.85         45.96         2.78 o                         
  -4   1   2          7.34          9.54         1.28 o                         
  -3   1   2       2033.57       2036.10        15.11 o                         
  -2   1   2       2499.32       2516.09        19.02 o                         
  -1   1   2       2221.53       2415.40        21.09 o                         
   0   1   2       2107.33       2141.56        29.14 o                         
   1   1   2        325.97        345.22         3.27 o                         
   2   1   2        148.84         98.89         1.79 o                         
   3   1   2        429.77        514.75         5.05 o                         
   4   1   2       1029.76       1063.97        10.06 o                         
   5   1   2         27.24         23.95         2.23 o                         
   6   1   2          4.55          7.33         2.27 o                         
   7   1   2          0.20         -2.20         2.20 o                         
   8   1   2         12.37         13.83         3.48 o                         
  -8   2   2         92.20        124.88         8.17 o                         
  -7   2   2        103.41        112.92         5.24 o                         
  -6   2   2         58.82         62.51         3.88 o                         
  -5   2   2        188.28        187.15         6.19 o                         
  -4   2   2        565.59        576.55         6.34 o                         
  -3   2   2         84.02         79.16         1.74 o                         
  -2   2   2        254.04        256.39         3.41 o                         
  -1   2   2      14293.65      15191.71       119.83 o                         
   0   2   2         21.67         16.14         0.74 o                         
   1   2   2        393.60        405.41         3.84 o                         
   2   2   2        101.80         97.82         1.76 o                         
   3   2   2       1182.22       1140.24         9.28 o                         
   4   2   2        589.78        585.47         6.59 o                         
   5   2   2        127.98        133.42         5.14 o                         
   6   2   2        121.14        109.89         4.19 o                         
   7   2   2        296.63        268.76         7.56 o                         
   8   2   2          7.36         11.20         4.10 o                         
  -8   3   2         56.27         62.52         8.75 o                         
  -7   3   2         63.91         77.26         4.59 o                         
  -6   3   2        128.16        120.96         4.90 o                         
  -5   3   2         87.88         91.83         3.55 o                         
  -4   3   2        361.54        343.15         4.94 o                         
  -3   3   2       2999.57       3287.74        23.48 o                         
  -2   3   2        998.33       1083.87         9.85 o                         
  -1   3   2       7971.29       8529.54        72.52 o                         
   0   3   2        631.45        627.25         6.20 o                         
   1   3   2       3732.15       3977.75        27.29 o                         
   2   3   2       3150.30       3237.85        24.39 o                         
   3   3   2       3847.16       4270.35        32.29 o                         
   4   3   2          3.71          1.54         1.36 o                         
   5   3   2          6.11          9.30         2.00 o                         
   6   3   2        828.85        732.68        10.77 o                         
   7   3   2         64.11         58.16         4.28 o                         
   8   3   2          3.75         18.77         4.93 o                         
  -7   4   2          7.70          5.91         2.70 o                         
  -6   4   2         23.57         23.16         2.63 o                         
  -5   4   2         43.60         48.71         2.87 o                         
  -4   4   2         86.66         57.31         2.36 o                         
  -3   4   2         73.00         78.09         1.98 o                         
  -2   4   2       1131.83       1210.11        10.75 o                         
  -1   4   2      11499.82      12839.67        99.39 o                         
   0   4   2      16713.22      17753.60       157.21 o                         
   1   4   2       1645.03       1784.10        12.86 o                         
   2   4   2         43.61         30.82         1.30 o                         
   3   4   2        591.65        660.70         6.71 o                         
   4   4   2        212.60        238.48         3.98 o                         
   5   4   2          1.67         -1.93         1.93 o                         
   6   4   2        122.08        104.89         4.11 o                         
   7   4   2        192.25        166.98         6.15 o                         
  -7   5   2         26.27         21.06         3.17 o                         
  -6   5   2         84.01         85.47         3.86 o                         
  -5   5   2         85.86         90.69         3.26 o                         
  -4   5   2        596.50        586.17        11.13 o                         
  -3   5   2         58.35         83.60         2.02 o                         
  -2   5   2        104.97        103.59         2.07 o                         
  -1   5   2        123.91         91.36         1.70 o                         
   0   5   2       2800.50       2932.60        25.95 o                         
   1   5   2        192.41        211.72         2.68 o                         
   2   5   2        241.32        206.88         2.64 o                         
   3   5   2       1043.92       1134.34        10.22 o                         
   4   5   2         92.40        103.03         3.57 o                         
   5   5   2         15.54         13.39         2.05 o                         
   6   5   2         74.17         69.49         3.68 o                         
   7   5   2          1.41          3.37         2.05 o                         
  -7   6   2         41.21         28.11         3.43 o                         
  -6   6   2          2.33          2.99         2.03 o                         
  -5   6   2        143.52        152.89         4.02 o                         
  -4   6   2         58.64         51.50         2.46 o                         
  -3   6   2        385.30        463.12         5.14 o                         
  -2   6   2          9.15          7.16         0.98 o                         
  -1   6   2        873.92        877.63         8.03 o                         
   0   6   2       4648.54       4964.61        39.45 o                         
   1   6   2        500.29        513.58         4.97 o                         
   2   6   2        332.16        369.29         3.95 o                         
   3   6   2         13.73         23.95         1.58 o                         
   4   6   2          0.23          0.50         1.49 o                         
   5   6   2         70.12         74.57         3.12 o                         
   6   6   2         12.60          8.36         2.26 o                         
   7   6   2         18.24          8.89         3.79 o                         
  -7   7   2          1.10          1.98         2.34 o                         
  -6   7   2          1.36          1.59         2.04 o                         
  -5   7   2          7.14          3.45         1.84 o                         
  -4   7   2        174.68        181.28         5.30 o                         
  -3   7   2        570.64        615.43         7.27 o                         
  -2   7   2        583.43        742.83         6.82 o                         
  -1   7   2        596.40        625.19         5.83 o                         
   0   7   2       4283.02       4565.97        36.62 o                         
   1   7   2        190.16        158.91         2.46 o                         
   2   7   2        193.34        193.33         2.73 o                         
   3   7   2         28.08         43.36         1.85 o                         
   4   7   2         51.62         59.47         2.69 o                         
   5   7   2        394.65        347.83         6.08 o                         
   6   7   2         23.95         23.19         2.73 o                         
   7   7   2        111.91        123.12         4.86 o                         
  -7   8   2         11.29          5.72         2.53 o                         
  -6   8   2        401.63        391.98         7.67 o                         
  -5   8   2        141.58        130.39         4.46 o                         
  -4   8   2        567.02        514.42         8.56 o                         
  -3   8   2        936.32        963.84        11.18 o                         
  -2   8   2         53.29         74.90         2.94 o                         
  -1   8   2       1082.32       1163.55         9.88 o                         
   0   8   2        356.95        410.03         4.93 o                         
   1   8   2        152.22        165.12         2.63 o                         
   2   8   2       1674.55       1889.56        14.38 o                         
   3   8   2         10.19         12.13         1.52 o                         
   4   8   2          9.98          6.47         1.88 o                         
   5   8   2        521.46        412.69         6.75 o                         
   6   8   2         15.54         15.17         2.53 o                         
   7   8   2          9.51         11.54         2.41 o                         
  -7   9   2          5.70          4.52         2.16 o                         
  -6   9   2        164.08        143.39         4.87 o                         
  -5   9   2        338.63        299.89         5.68 o                         
  -4   9   2         48.12         41.60         2.54 o                         
  -3   9   2       1480.57       1520.69        16.13 o                         
  -2   9   2       1158.42       1239.44        11.83 o                         
  -1   9   2         29.64         18.56         1.21 o                         
   0   9   2        629.05        635.02         6.91 o                         
   1   9   2        548.30        629.81         6.96 o                         
   2   9   2        865.98        900.32         7.87 o                         
   3   9   2         46.15         42.73         2.01 o                         
   4   9   2        429.80        385.88         6.21 o                         
   5   9   2          5.82         -0.94         1.71 o                         
   6   9   2        152.88        168.79         5.19 o                         
   7   9   2        157.59        161.39         6.29 o                         
  -7  10   2         76.61         74.91         4.36 o                         
  -6  10   2         76.85         62.96         3.66 o                         
  -5  10   2        337.10        284.83         5.68 o                         
  -4  10   2         36.30         40.43         2.36 o                         
  -3  10   2        179.27        203.96         4.72 o                         
  -2  10   2          0.22          0.36         1.26 o                         
  -1  10   2        633.39        659.98         6.57 o                         
   0  10   2         24.52         19.84         1.57 o                         
   1  10   2        230.02        229.36         3.90 o                         
   2  10   2         51.57         33.93         1.64 o                         
   3  10   2        120.72        134.40         3.17 o                         
   4  10   2         50.18         47.06         2.71 o                         
   5  10   2          2.50         -0.27         2.05 o                         
   6  10   2          0.38         -1.94         1.94 o                         
   7  10   2          0.10          1.59         3.34 o                         
  -7  11   2         10.48          6.70         2.32 o                         
  -6  11   2        270.34        248.93         6.71 o                         
  -5  11   2          0.87          0.41         1.69 o                         
  -4  11   2          0.00         -0.35         1.76 o                         
  -3  11   2        111.32         94.44         3.54 o                         
  -2  11   2       1510.90       1588.01        14.94 o                         
  -1  11   2         18.56         20.75         1.44 o                         
   0  11   2        228.31        250.43         4.19 o                         
   1  11   2        109.61        107.36         3.20 o                         
   2  11   2        742.23        713.64         7.30 o                         
   3  11   2         29.28         26.70         2.21 o                         
   4  11   2        124.41         96.12         3.36 o                         
   5  11   2         39.49         30.00         2.92 o                         
   6  11   2        133.25        114.04         5.18 o                         
   7  11   2          6.00         12.21         3.72 o                         
  -7  12   2        290.00        271.77         8.21 o                         
  -6  12   2          8.25          2.98         1.99 o                         
  -5  12   2        109.56        119.34         3.96 o                         
  -4  12   2         71.24         66.72         3.04 o                         
  -3  12   2       1745.00       1764.19        21.81 o                         
  -2  12   2        567.99        515.32        21.39 o                         
  -1  12   2        608.02        635.17         7.51 o                         
   0  12   2          1.30          2.69         1.49 o                         
   1  12   2        728.02        693.89         8.92 o                         
   2  12   2          3.20          2.21         1.55 o                         
   3  12   2          3.11          1.21         2.12 o                         
   4  12   2         46.69         29.65         2.77 o                         
   5  12   2         84.52         78.70         3.87 o                         
   6  12   2        156.86        136.59         5.00 o                         
  -7  13   2         66.28         73.14         6.93 o                         
  -6  13   2        192.44        183.61         6.26 o                         
  -5  13   2        144.16        134.14         4.59 o                         
  -4  13   2         14.68         21.51         2.36 o                         
  -3  13   2        352.91        319.50         6.32 o                         
  -2  13   2         86.53         92.85         3.06 o                         
  -1  13   2         20.99         23.61         1.97 o                         
   0  13   2         84.16        104.83         3.19 o                         
   1  13   2        165.01        183.48         4.52 o                         
   2  13   2        324.94        313.80         6.10 o                         
   3  13   2        505.88        450.99         7.71 o                         
   4  13   2          0.03         -0.84         2.00 o                         
   5  13   2         18.76         17.15         2.57 o                         
   6  13   2         77.80         82.87         4.24 o                         
  -6  14   2          7.50         10.72         2.61 o                         
  -5  14   2         68.00         62.74         3.74 o                         
  -4  14   2        101.04         89.92         3.97 o                         
  -3  14   2        426.17        393.67         8.18 o                         
  -2  14   2        363.79        366.36         7.64 o                         
  -1  14   2         16.30         17.71         1.98 o                         
   0  14   2         36.43         33.33         2.29 o                         
   1  14   2         53.09         55.55         2.97 o                         
   2  14   2        391.27        380.79         6.93 o                         
   3  14   2       1473.14       1452.83        16.72 o                         
   4  14   2         24.68         14.33         2.51 o                         
   5  14   2          2.31          0.03         2.18 o                         
   6  14   2         53.76         56.23         3.81 o                         
  -6  15   2         32.17         32.41         3.78 o                         
  -5  15   2         22.71         16.79         3.15 o                         
  -4  15   2        735.66        657.00        11.58 o                         
  -3  15   2          9.51          8.21         3.18 o                         
  -2  15   2        741.72        714.44        11.46 o                         
  -1  15   2        463.73        447.99         6.59 o                         
   0  15   2         23.58         19.54         2.84 o                         
   1  15   2         91.59        100.50         3.78 o                         
   2  15   2        994.64        951.00        12.21 o                         
   3  15   2        193.49        179.67         5.04 o                         
   4  15   2        172.81        162.56         5.20 o                         
   5  15   2         82.87         84.33         4.80 o                         
   6  15   2         10.56         13.12         2.68 o                         
  -6  16   2         25.76         49.16         4.23 o                         
  -5  16   2          4.09          3.65         2.42 o                         
  -4  16   2        172.60        174.14         6.06 o                         
  -3  16   2        203.56        199.13         6.17 o                         
  -2  16   2       1158.59       1054.95        15.07 o                         
  -1  16   2         77.04         64.20         3.42 o                         
   0  16   2        125.77        125.17         4.19 o                         
   1  16   2        236.07        223.85         5.50 o                         
   2  16   2       1504.46       1435.29        18.71 o                         
   3  16   2          0.84         -0.18         2.12 o                         
   4  16   2        166.13        142.10         4.99 o                         
   5  16   2          1.35         -1.78         2.21 o                         
   6  16   2         47.59         50.17         6.35 o                         
  -6  17   2          4.73         19.24         6.24 o                         
  -5  17   2        201.37        190.30         6.64 o                         
  -4  17   2        361.83        341.66         8.44 o                         
  -3  17   2          3.79          5.97         3.70 o                         
  -2  17   2        146.79        125.94         5.02 o                         
  -1  17   2         88.04         88.09         3.76 o                         
   0  17   2         19.02         13.91         2.49 o                         
   1  17   2        147.56        127.00         4.38 o                         
   2  17   2         73.14         69.13         4.08 o                         
   3  17   2        626.48        569.41        10.65 o                         
   4  17   2        106.30        108.84         5.23 o                         
   5  17   2         77.80         86.68         5.04 o                         
  -5  18   2          4.27         12.03         3.42 o                         
  -4  18   2         90.93         77.08         4.73 o                         
  -3  18   2         42.68         42.90         4.40 o                         
  -2  18   2         29.37         32.47         3.44 o                         
  -1  18   2         25.33         31.05         2.94 o                         
   0  18   2          0.06         -1.64         2.12 o                         
   1  18   2          7.26          2.89         2.25 o                         
   2  18   2         43.44         37.70         3.64 o                         
   3  18   2        141.69        139.31         5.84 o                         
   4  18   2        171.81        164.82         7.74 o                         
   5  18   2         52.27         55.69         4.51 o                         
  -5  19   2         58.75         66.91         4.99 o                         
  -4  19   2         48.82         53.28         6.06 o                         
  -3  19   2         37.46         44.27         5.44 o                         
  -2  19   2          9.37         11.88         3.06 o                         
  -1  19   2        109.76        109.79         4.39 o                         
   0  19   2         85.14         56.97         4.25 o                         
   1  19   2        132.17        147.58         5.42 o                         
   2  19   2          7.46          8.86         3.81 o                         
   3  19   2         36.10         32.19         3.72 o                         
   4  19   2          4.28          8.34         2.90 o                         
   5  19   2         25.19         42.29         5.80 o                         
  -4  20   2        188.62        167.72         9.53 o                         
  -3  20   2         44.26         45.72         4.04 o                         
  -2  20   2         16.84         12.82         3.35 o                         
  -1  20   2         94.39         92.95         4.86 o                         
   0  20   2          8.22          9.64         2.97 o                         
   1  20   2          0.69          0.18         2.61 o                         
   2  20   2         19.46         26.81         3.57 o                         
   3  20   2          1.01          4.64         2.82 o                         
   4  20   2         94.30        100.96         5.44 o                         
  -4  21   2         25.30         17.54         4.33 o                         
  -3  21   2         54.89         74.09         5.66 o                         
  -2  21   2          0.01          2.65         2.82 o                         
  -1  21   2        457.11        432.27         9.45 o                         
   0  21   2         39.14         35.07         3.73 o                         
   1  21   2         72.76         80.76         4.65 o                         
   2  21   2         42.30         47.38         4.21 o                         
   3  21   2          1.33          3.12         3.81 o                         
   4  21   2        157.75        171.03         6.69 o                         
  -3  22   2          7.06          5.98         3.03 o                         
  -2  22   2         10.06          9.65         3.58 o                         
  -1  22   2        126.05        127.04         5.63 o                         
   0  22   2          0.19          1.72         3.08 o                         
   1  22   2        100.28         99.68         6.88 o                         
   2  22   2        201.02        199.32         6.86 o                         
   3  22   2         52.57         65.57         4.81 o                         
   4  22   2        206.27        225.45        15.12 o                         
  -3  23   2         88.02        114.47         6.77 o                         
  -2  23   2         45.40         59.10         4.66 o                         
  -1  23   2          0.03          4.75         4.01 o                         
   0  23   2          0.18          3.29         2.62 o                         
   1  23   2          0.58          5.24         3.52 o                         
   2  23   2          9.59         21.85         5.29 o                         
   3  23   2          4.36         13.78         9.66 o                         
  -2  24   2        145.26        166.55         6.62 o                         
  -1  24   2         10.80         17.70         5.66 o                         
   0  24   2         82.54        100.21         7.98 o                         
   1  24   2         10.76         16.69         4.07 o                         
   2  24   2        109.33        132.46         9.58 o                         
  -1  25   2         34.60         58.02         8.88 o                         
   0  25   2          6.89          8.41         6.80 o                         
   1  25   2        171.11        218.61        10.40 o                         
  -8   1   3         19.54         28.65         4.69 o                         
  -7   1   3        158.17        169.99         5.97 o                         
  -6   1   3        452.53        454.95        10.18 o                         
  -5   1   3         36.90         37.07         2.56 o                         
  -4   1   3         13.97         14.87         1.21 o                         
  -3   1   3          6.40          5.23         0.84 o                         
  -2   1   3       1137.75       1204.62         9.75 o                         
  -1   1   3       3289.28       3376.93        32.60 o                         
   0   1   3      10074.47      10861.12       106.19 o                         
   1   1   3        541.63        610.60         4.98 o                         
   2   1   3        832.42        883.23         7.17 o                         
   3   1   3         12.45          5.48         1.19 o                         
   4   1   3        129.77        136.04         3.07 o                         
   5   1   3       1070.89        976.20        15.77 o                         
   6   1   3          0.01          1.39         2.02 o                         
   7   1   3        106.61         94.84         4.91 o                         
  -7   2   3         86.43         87.47         4.78 o                         
  -6   2   3          0.47         -0.21         2.19 o                         
  -5   2   3        128.37        126.41         4.00 o                         
  -4   2   3         34.13         37.81         1.72 o                         
  -3   2   3       2070.89       2127.02        15.77 o                         
  -2   2   3        134.17        171.35         2.30 o                         
  -1   2   3       8707.77       9515.89        73.98 o                         
   0   2   3       4951.63       5375.28        51.19 o                         
   1   2   3       1757.79       1824.79        13.93 o                         
   2   2   3        188.77        217.97         2.69 o                         
   3   2   3        356.65        308.88         3.66 o                         
   4   2   3          0.74          0.86         1.38 o                         
   5   2   3        464.27        494.10         7.17 o                         
   6   2   3         37.50         35.80         3.00 o                         
   7   2   3         94.12         99.27         5.03 o                         
  -7   3   3         30.08         22.18         3.14 o                         
  -6   3   3         78.38         73.06         4.14 o                         
  -5   3   3        657.44        652.54         9.26 o                         
  -4   3   3         12.17         10.69         1.57 o                         
  -3   3   3       2016.69       2175.51        16.12 o                         
  -2   3   3       1220.46       1217.67        10.76 o                         
  -1   3   3      21754.31      23662.43       187.55 o                         
   0   3   3       2395.82       2614.32        23.00 o                         
   1   3   3        209.83        239.57         2.89 o                         
   2   3   3        770.66        806.49         7.27 o                         
   3   3   3        482.64        563.23         6.98 o                         
   4   3   3        310.60        288.33         4.45 o                         
   5   3   3         87.18         67.98         2.95 o                         
   6   3   3         45.98         43.85         3.14 o                         
   7   3   3          0.54          7.27         2.57 o                         
  -7   4   3         35.05         30.98         3.48 o                         
  -6   4   3         94.56        101.68         4.05 o                         
  -5   4   3         19.16         20.51         2.13 o                         
  -4   4   3        273.20        303.15         4.90 o                         
  -3   4   3       2666.13       2804.68        20.33 o                         
  -2   4   3        594.80        620.06         7.63 o                         
  -1   4   3       2620.92       2899.47        21.64 o                         
   0   4   3          4.95          3.26         1.64 o                         
   1   4   3         10.11          9.12         0.85 o                         
   2   4   3       2240.33       2347.86        18.27 o                         
   3   4   3        330.98        308.87         4.18 o                         
   4   4   3         16.28         24.32         1.83 o                         
   5   4   3        124.87        108.51         3.91 o                         
   6   4   3         16.20         18.59         2.57 o                         
   7   4   3          0.01          1.73         2.37 o                         
  -7   5   3         16.09         14.96         2.90 o                         
  -6   5   3        128.36        126.13         4.40 o                         
  -5   5   3        148.57        146.87         3.97 o                         
  -4   5   3          2.87          1.73         1.53 o                         
  -3   5   3        991.47       1028.55         8.97 o                         
  -2   5   3        760.89        764.14         7.52 o                         
  -1   5   3          0.42          3.88         0.77 o                         
   0   5   3       8697.85       9291.01        79.24 o                         
   1   5   3       1189.24       1268.07         9.64 o                         
   2   5   3        304.77        339.56         3.67 o                         
   3   5   3        472.24        499.32         5.08 o                         
   4   5   3         57.13         57.76         2.33 o                         
   5   5   3        403.36        370.74         6.16 o                         
   6   5   3        164.31        151.61         4.82 o                         
   7   5   3          2.71          5.28         2.53 o                         
  -7   6   3          0.73          0.21         2.28 o                         
  -6   6   3         35.71         33.89         2.93 o                         
  -5   6   3        109.31        100.00         3.94 o                         
  -4   6   3        178.80        187.15         4.06 o                         
  -3   6   3        124.67        112.31         4.00 o                         
  -2   6   3       2211.47       2543.75        21.38 o                         
  -1   6   3       1636.03       1795.38        15.12 o                         
   0   6   3        666.57        734.30         7.84 o                         
   1   6   3        920.25        977.67         8.35 o                         
   2   6   3        284.05        267.35         3.03 o                         
   3   6   3        148.20        151.34         3.03 o                         
   4   6   3         37.89         51.13         2.26 o                         
   5   6   3         39.12         36.60         2.59 o                         
   6   6   3          0.12          0.29         2.12 o                         
   7   6   3        121.91        151.17         5.20 o                         
  -7   7   3          9.46          5.62         3.70 o                         
  -6   7   3          1.77         -0.02         1.97 o                         
  -5   7   3        227.22        197.45         4.55 o                         
  -4   7   3          3.07          6.19         1.77 o                         
  -3   7   3         22.14         25.93         1.96 o                         
  -2   7   3        733.96        762.00         7.79 o                         
  -1   7   3          2.30          0.96         0.78 o                         
   0   7   3        731.67        765.21         8.28 o                         
   1   7   3        968.17       1055.37         9.04 o                         
   2   7   3        155.98        160.19         2.62 o                         
   3   7   3          8.70          9.57         1.52 o                         
   4   7   3        273.20        271.17         4.51 o                         
   5   7   3        280.49        244.40         5.11 o                         
   6   7   3         24.00         34.63         3.03 o                         
   7   7   3          1.84          8.42         5.53 o                         
  -7   8   3          2.47         -1.43         2.44 o                         
  -6   8   3        557.47        546.74         9.27 o                         
  -5   8   3         88.96         75.74         3.17 o                         
  -4   8   3         26.92         22.68         2.15 o                         
  -3   8   3         10.85         10.32         1.77 o                         
  -2   8   3       2792.53       3031.58        23.38 o                         
  -1   8   3          1.28          3.27         0.92 o                         
   0   8   3        341.79        372.03         5.14 o                         
   1   8   3       4612.05       5122.34        38.05 o                         
   2   8   3        378.87        395.81         4.33 o                         
   3   8   3       1099.69       1106.30         9.68 o                         
   4   8   3        553.50        478.97         6.89 o                         
   5   8   3         70.20         60.21         2.98 o                         
   6   8   3          4.98          0.90         2.07 o                         
   7   8   3          2.98         -1.47         3.01 o                         
  -7   9   3          9.60         17.15         2.80 o                         
  -6   9   3          4.97          6.43         2.23 o                         
  -5   9   3         97.24         78.93         3.28 o                         
  -4   9   3         16.11         12.06         2.08 o                         
  -3   9   3         56.63         53.43         2.68 o                         
  -2   9   3        645.25        731.47         8.02 o                         
  -1   9   3       1476.96       1516.08        12.57 o                         
   0   9   3        596.90        650.32         7.77 o                         
   1   9   3       3645.07       4037.65        32.78 o                         
   2   9   3          0.17          0.70         0.96 o                         
   3   9   3         10.24         15.35         1.64 o                         
   4   9   3         46.16         38.54         2.55 o                         
   5   9   3        184.23        144.64         4.16 o                         
   6   9   3          8.14          8.89         3.28 o                         
   7   9   3          0.43         -0.88         2.76 o                         
  -7  10   3         18.19         19.93         2.78 o                         
  -6  10   3          1.98          1.13         1.95 o                         
  -5  10   3         24.19         20.15         2.35 o                         
  -4  10   3          0.82         -0.36         1.95 o                         
  -3  10   3        127.45        133.34         4.40 o                         
  -2  10   3        155.84        124.28         3.04 o                         
  -1  10   3       1404.98       1541.84        12.95 o                         
   0  10   3       1043.66       1174.56        13.87 o                         
   1  10   3       4357.15       4459.47        36.41 o                         
   2  10   3        231.09        213.00         3.23 o                         
   3  10   3          8.18          6.66         1.57 o                         
   4  10   3        298.18        300.48         5.51 o                         
   5  10   3        132.03        113.20         3.82 o                         
   6  10   3         10.13         17.42         2.90 o                         
   7  10   3          1.93          7.50         4.08 o                         
  -7  11   3          6.14         10.22         2.53 o                         
  -6  11   3        435.63        436.00         8.40 o                         
  -5  11   3          2.07          4.06         2.02 o                         
  -4  11   3         25.37         18.33         2.21 o                         
  -3  11   3       1672.84       1649.78        17.60 o                         
  -2  11   3         22.89         30.57         1.91 o                         
  -1  11   3        828.87        846.54         8.11 o                         
   0  11   3       1253.48       1312.14        13.89 o                         
   1  11   3       1799.77       1873.26        18.77 o                         
   2  11   3          0.00          1.59         1.38 o                         
   3  11   3        314.16        290.03         5.20 o                         
   4  11   3         80.80         80.08         3.58 o                         
   5  11   3         18.40         18.45         2.81 o                         
   6  11   3         66.19         71.05         7.62 o                         
   7  11   3        120.03        156.28         8.55 o                         
  -7  12   3        243.50        262.22         7.66 o                         
  -6  12   3         87.57         91.46         3.90 o                         
  -5  12   3          6.80          5.91         2.04 o                         
  -4  12   3         72.94         68.81         3.11 o                         
  -3  12   3         85.73         85.55         3.49 o                         
  -2  12   3       1266.88       1309.59        20.84 o                         
  -1  12   3        333.50        312.51         4.81 o                         
   0  12   3        264.91        257.74         4.95 o                         
   1  12   3        243.77        270.53         5.19 o                         
   2  12   3       1204.17       1178.27        12.94 o                         
   3  12   3        787.43        742.79        10.19 o                         
   4  12   3        126.30        118.19         5.74 o                         
   5  12   3          0.22         -1.96         1.96 o                         
   6  12   3          3.72          6.27         2.18 o                         
  -7  13   3         77.97         81.53         7.08 o                         
  -6  13   3         99.25        102.34         4.07 o                         
  -5  13   3          3.89          2.00         1.92 o                         
  -4  13   3        813.18        787.17         9.98 o                         
  -3  13   3        245.79        235.20         5.57 o                         
  -2  13   3         47.91         57.44         3.02 o                         
  -1  13   3         15.48         13.63         1.75 o                         
   0  13   3        118.75        102.59         5.06 o                         
   1  13   3        107.12         99.55         3.48 o                         
   2  13   3        428.65        442.21         6.55 o                         
   3  13   3          2.82          5.41         2.35 o                         
   4  13   3        100.58        100.74         4.04 o                         
   5  13   3         42.99         44.24         3.36 o                         
   6  13   3          4.27         -2.40         2.97 o                         
  -6  14   3          0.10          8.56         3.56 o                         
  -5  14   3         20.98         16.50         2.91 o                         
  -4  14   3        223.63        205.17         6.73 o                         
  -3  14   3        287.20        271.19         6.78 o                         
  -2  14   3         45.66         42.02         3.49 o                         
  -1  14   3         47.75         48.65         2.51 o                         
   0  14   3        137.00        124.65         5.11 o                         
   1  14   3         23.85         23.60         2.51 o                         
   2  14   3       1023.22       1005.92        12.53 o                         
   3  14   3         76.63         72.11         3.55 o                         
   4  14   3          0.07         -0.36         2.04 o                         
   5  14   3         12.95         19.52         2.81 o                         
   6  14   3          0.04          3.24         2.46 o                         
  -6  15   3         74.25         96.15         5.36 o                         
  -5  15   3        127.54        119.43         5.35 o                         
  -4  15   3        325.25        336.65         8.06 o                         
  -3  15   3        429.24        420.07         9.57 o                         
  -2  15   3        527.92        447.44         8.71 o                         
  -1  15   3        230.28        217.91         5.27 o                         
   0  15   3         24.37         31.53         2.73 o                         
   1  15   3        119.16        121.77         4.13 o                         
   2  15   3          1.62         -1.35         2.46 o                         
   3  15   3        308.87        302.63         6.46 o                         
   4  15   3          5.17          3.25         2.25 o                         
   5  15   3         58.06         57.11         3.72 o                         
   6  15   3          9.41         18.12         3.29 o                         
  -6  16   3         29.81         49.59         4.28 o                         
  -5  16   3         62.72         40.55         3.83 o                         
  -4  16   3        366.56        330.82         8.12 o                         
  -3  16   3         37.41         43.74         3.68 o                         
  -2  16   3        336.87        328.49         9.78 o                         
  -1  16   3        784.93        729.44        12.53 o                         
   0  16   3          1.14         -2.10         2.10 o                         
   1  16   3        328.83        318.61         8.73 o                         
   2  16   3         70.03         66.21         4.02 o                         
   3  16   3        179.06        178.03         5.79 o                         
   4  16   3         16.99          8.11         2.50 o                         
   5  16   3          0.18         -1.02         2.10 o                         
   6  16   3          1.27          0.76         4.04 o                         
  -6  17   3         47.19         49.78         9.00 o                         
  -5  17   3        256.19        239.56         7.44 o                         
  -4  17   3        423.72        389.61         9.05 o                         
  -3  17   3         34.96         33.95         3.57 o                         
  -2  17   3         11.35          6.22         2.78 o                         
  -1  17   3          7.63          0.49         2.27 o                         
   0  17   3       1218.53       1086.77        13.48 o                         
   1  17   3        359.96        332.26         7.57 o                         
   2  17   3        115.35         99.31         4.61 o                         
   3  17   3          0.01         -0.36         2.36 o                         
   4  17   3          0.20         -1.32         2.58 o                         
   5  17   3         64.36         80.92         4.93 o                         
  -5  18   3         61.72         59.82         4.67 o                         
  -4  18   3        296.94        300.84         8.55 o                         
  -3  18   3         14.31         16.53         3.20 o                         
  -2  18   3          4.00          4.04         2.69 o                         
  -1  18   3          5.65          3.33         2.21 o                         
   0  18   3        120.07         93.33         3.89 o                         
   1  18   3        350.38        350.16         6.98 o                         
   2  18   3        343.40        320.72         9.81 o                         
   3  18   3         52.85         65.13         4.34 o                         
   4  18   3          1.79          1.30         2.57 o                         
   5  18   3         36.42         59.39         5.32 o                         
  -5  19   3        104.60        118.34         5.97 o                         
  -4  19   3        201.97        199.23         6.88 o                         
  -3  19   3          0.52          3.05         2.73 o                         
  -2  19   3         44.88         36.35         3.72 o                         
  -1  19   3        263.70        239.30         6.09 o                         
   0  19   3        209.01        192.85         6.30 o                         
   1  19   3         99.43         97.39         4.78 o                         
   2  19   3          0.00          2.29         2.76 o                         
   3  19   3        276.78        274.20         9.76 o                         
   4  19   3         21.53         22.49         3.47 o                         
  -4  20   3          5.03          8.78         3.38 o                         
  -3  20   3          6.24          5.86         2.86 o                         
  -2  20   3        162.93        165.96         6.01 o                         
  -1  20   3        437.65        391.78         8.83 o                         
   0  20   3         65.80         67.89         4.29 o                         
   1  20   3         89.64         99.09         5.87 o                         
   2  20   3        208.13        208.04         6.76 o                         
   3  20   3         24.79         20.05         3.33 o                         
   4  20   3          6.46          1.06         2.78 o                         
  -4  21   3         12.09         14.64         3.19 o                         
  -3  21   3         70.55         69.83         6.52 o                         
  -2  21   3        105.88         90.12         5.02 o                         
  -1  21   3          3.88          9.91         3.62 o                         
   0  21   3        130.38        134.73         5.63 o                         
   1  21   3        267.55        273.24         7.43 o                         
   2  21   3         59.07         60.49         4.54 o                         
   3  21   3        481.13        480.38        17.67 o                         
   4  21   3         84.69        107.71        11.43 o                         
  -3  22   3          0.31         -0.20         2.79 o                         
  -2  22   3        101.15         87.95         5.14 o                         
  -1  22   3          0.01         -2.93         2.93 o                         
   0  22   3          7.99          8.67         3.17 o                         
   1  22   3         33.28         40.90         4.53 o                         
   2  22   3        132.24        124.73         5.77 o                         
   3  22   3          1.19         -1.25         6.12 o                         
  -3  23   3         60.98         65.11         5.59 o                         
  -2  23   3        198.91        214.38         7.39 o                         
  -1  23   3        145.90        167.01         7.52 o                         
   0  23   3          4.54          8.35         2.82 o                         
   1  23   3          5.88          5.32         3.40 o                         
   2  23   3        143.60        152.25         7.45 o                         
   3  23   3         36.90         42.35         8.83 o                         
  -2  24   3         75.15         59.41         5.35 o                         
  -1  24   3          1.58          3.35         5.45 o                         
   0  24   3        383.72        368.82        17.75 o                         
   1  24   3         96.47        108.12         6.67 o                         
   2  24   3         49.49         62.00         6.20 o                         
  -1  25   3          5.30          4.29         6.29 o                         
   0  25   3          1.16          9.73         6.58 o                         
   1  25   3          0.80          6.96         4.16 o                         
  -7   0   4        160.39        136.88         8.03 o                         
  -6   0   4        279.27        259.54         9.68 o                         
  -5   0   4        116.67        118.60         6.24 o                         
  -4   0   4        904.78        900.25        12.10 o                         
  -3   0   4          2.29         -0.89         1.11 o                         
  -2   0   4        432.98        364.31         5.76 o                         
  -1   0   4       7241.55       8307.72       154.22 o                         
   0   0   4       9378.43      10184.96       194.53 o                         
   1   0   4      12085.82      12186.12       115.68 o                         
   2   0   4        337.47        318.72         4.88 o                         
   3   0   4        236.05        292.25         5.14 o                         
   4   0   4        328.62        293.87         8.13 o                         
   5   0   4        869.67        815.46        13.92 o                         
   6   0   4        239.54        231.95         7.38 o                         
   7   0   4          1.91         -3.05         3.05 o                         
  -7   1   4         25.95         28.46         4.37 o                         
  -6   1   4        422.98        399.59         8.49 o                         
  -5   1   4         79.15         60.77         2.93 o                         
  -4   1   4        311.68        319.26         4.97 o                         
  -3   1   4         28.02         22.89         1.11 o                         
  -2   1   4       3513.32       3620.01        29.08 o                         
  -1   1   4          2.38         -1.38         1.38 o                         
   0   1   4      13649.65      14126.32       135.66 o                         
   1   1   4       1103.12        996.69         7.63 o                         
   2   1   4        217.98        263.68         3.11 o                         
   3   1   4         25.68         19.26         1.23 o                         
   4   1   4         11.33         12.76         1.59 o                         
   5   1   4        207.44        192.74         5.92 o                         
   6   1   4          2.87          3.01         2.51 o                         
   7   1   4          1.38          7.38         3.66 o                         
  -7   2   4         71.74         70.44         4.48 o                         
  -6   2   4         14.39         11.61         2.82 o                         
  -5   2   4         93.79         73.79         3.60 o                         
  -4   2   4       2080.35       2013.76        16.75 o                         
  -3   2   4         15.00         18.41         1.05 o                         
  -2   2   4       1736.98       1710.73        16.05 o                         
  -1   2   4       2095.36       2139.97        21.29 o                         
   0   2   4         21.43         21.41         1.10 o                         
   1   2   4        818.71        702.28         6.12 o                         
   2   2   4        722.44        792.03         6.68 o                         
   3   2   4          0.66          2.26         0.97 o                         
   4   2   4        377.23        348.21         4.98 o                         
   5   2   4        347.64        330.96         5.81 o                         
   6   2   4         22.03         20.73         2.66 o                         
   7   2   4          4.89          2.59         2.36 o                         
  -7   3   4         20.10         18.69         3.05 o                         
  -6   3   4        232.72        234.19         6.49 o                         
  -5   3   4        165.11        145.98         5.54 o                         
  -4   3   4          8.11          5.96         1.43 o                         
  -3   3   4        574.51        559.80         5.58 o                         
  -2   3   4          6.99          9.08         1.25 o                         
  -1   3   4       7042.57       7507.10        64.17 o                         
   0   3   4        673.40        622.32         6.40 o                         
   1   3   4        451.76        522.18         4.91 o                         
   2   3   4       2107.01       2208.49        17.30 o                         
   3   3   4        715.46        743.81         7.41 o                         
   4   3   4       1320.39       1301.35        12.04 o                         
   5   3   4        590.47        533.59         7.59 o                         
   6   3   4         50.50         60.49         3.50 o                         
   7   3   4         58.24         76.19         9.22 o                         
  -7   4   4         28.09         31.03         3.51 o                         
  -6   4   4         33.75         32.04         4.48 o                         
  -5   4   4        372.91        366.41         5.99 o                         
  -4   4   4         84.50         83.02         3.70 o                         
  -3   4   4         50.12         54.17         1.41 o                         
  -2   4   4         38.40         40.50         1.66 o                         
  -1   4   4        454.58        441.61         4.22 o                         
   0   4   4       2887.94       3197.60        28.14 o                         
   1   4   4         57.64         62.25         1.45 o                         
   2   4   4         74.12         61.25         1.74 o                         
   3   4   4          9.08          8.16         1.29 o                         
   4   4   4        101.38         79.00         2.89 o                         
   5   4   4         39.63         33.94         2.44 o                         
   6   4   4          2.55          3.12         2.20 o                         
   7   4   4          1.89          0.83         2.47 o                         
  -7   5   4        217.95        206.08         6.66 o                         
  -6   5   4         99.88        103.65         4.14 o                         
  -5   5   4         15.00         19.30         2.19 o                         
  -4   5   4          4.05         -0.49         1.43 o                         
  -3   5   4         68.58         96.93         2.35 o                         
  -2   5   4        389.02        414.48         5.24 o                         
  -1   5   4        163.25        188.56         2.49 o                         
   0   5   4        240.98        236.88         3.52 o                         
   1   5   4        467.03        505.59         4.63 o                         
   2   5   4        708.71        895.60         7.55 o                         
   3   5   4        124.91        134.48         2.86 o                         
   4   5   4          9.28         10.65         1.74 o                         
   5   5   4          4.45          1.26         1.78 o                         
   6   5   4        351.86        351.22         9.19 o                         
   7   5   4          6.20          9.75         3.02 o                         
  -7   6   4         47.32         52.56         4.75 o                         
  -6   6   4         22.63         25.93         2.70 o                         
  -5   6   4        221.40        205.44         6.22 o                         
  -4   6   4        170.23        189.30         4.14 o                         
  -3   6   4        919.39        920.87        10.52 o                         
  -2   6   4        300.80        272.01         3.82 o                         
  -1   6   4        402.64        395.45         4.08 o                         
   0   6   4       1481.37       1419.62        13.64 o                         
   1   6   4        428.11        417.95         4.13 o                         
   2   6   4       1102.43       1119.34         9.15 o                         
   3   6   4          4.35          8.70         1.40 o                         
   4   6   4        314.99        293.50         4.75 o                         
   5   6   4         20.04         15.18         2.16 o                         
   6   6   4         16.16         14.94         2.58 o                         
   7   6   4         95.55        115.44         6.57 o                         
  -7   7   4         68.18         54.72         6.13 o                         
  -6   7   4         93.75         92.61         4.01 o                         
  -5   7   4        248.44        233.74         4.98 o                         
  -4   7   4        444.72        413.14         8.62 o                         
  -3   7   4         13.62         20.69         1.88 o                         
  -2   7   4       1510.15       1557.71        14.03 o                         
  -1   7   4        399.80        377.09         4.07 o                         
   0   7   4        873.06        853.70         9.12 o                         
   1   7   4       2129.53       2199.46        18.50 o                         
   2   7   4         71.36         81.17         1.94 o                         
   3   7   4        668.53        694.37         7.39 o                         
   4   7   4         35.72         38.39         2.22 o                         
   5   7   4         30.50         26.46         2.40 o                         
   6   7   4         31.52         31.56         3.16 o                         
   7   7   4        110.46        114.55         6.84 o                         
  -7   8   4         87.81         79.27         4.79 o                         
  -6   8   4        561.46        571.13         9.53 o                         
  -5   8   4        450.79        441.69         6.98 o                         
  -4   8   4        273.73        223.50         4.64 o                         
  -3   8   4          0.04          0.03         1.49 o                         
  -2   8   4       3048.97       3054.16        25.67 o                         
  -1   8   4       2016.54       2129.40        16.80 o                         
   0   8   4        544.82        482.13         6.14 o                         
   1   8   4        193.37        207.98         3.00 o                         
   2   8   4        444.05        451.51         4.79 o                         
   3   8   4        568.74        577.41        10.42 o                         
   4   8   4        282.42        312.99         5.00 o                         
   5   8   4         19.98         21.25         2.31 o                         
   6   8   4          9.80          9.53         2.42 o                         
   7   8   4          8.59         20.95         5.42 o                         
  -7   9   4         55.83         40.42         4.16 o                         
  -6   9   4        130.78        114.13         5.33 o                         
  -5   9   4         23.61         26.41         2.41 o                         
  -4   9   4          3.95          2.08         1.81 o                         
  -3   9   4         37.17         20.77         2.15 o                         
  -2   9   4        372.02        394.44         5.20 o                         
  -1   9   4         29.37         25.68         1.65 o                         
   0   9   4       1942.51       2049.59        19.63 o                         
   1   9   4         93.50        101.82         2.15 o                         
   2   9   4          0.86          3.02         1.08 o                         
   3   9   4        118.17         88.19         3.30 o                         
   4   9   4        124.31        125.77         3.73 o                         
   5   9   4         47.35         45.16         2.80 o                         
   6   9   4         12.50          9.18         3.57 o                         
   7   9   4        172.49        208.93        16.91 o                         
  -7  10   4        122.12        108.01         4.74 o                         
  -6  10   4         43.87         54.75         3.20 o                         
  -5  10   4         20.20         15.85         2.18 o                         
  -4  10   4         28.18         23.94         2.43 o                         
  -3  10   4        124.74        105.36         3.58 o                         
  -2  10   4        167.77        153.84         3.31 o                         
  -1  10   4        232.01        216.61         4.02 o                         
   0  10   4          2.88          1.38         1.44 o                         
   1  10   4        224.66        218.69         4.33 o                         
   2  10   4          5.00          2.93         1.34 o                         
   3  10   4         13.59         14.63         1.79 o                         
   4  10   4         34.07         26.55         2.65 o                         
   5  10   4         15.72         19.65         2.33 o                         
   6  10   4        131.19        127.82         6.60 o                         
   7  10   4        105.87        127.71         8.01 o                         
  -7  11   4          0.59          2.99         2.20 o                         
  -6  11   4         29.64         35.17         2.86 o                         
  -5  11   4         70.28         67.64         3.03 o                         
  -4  11   4        105.60         96.73         3.78 o                         
  -3  11   4       1927.73       1955.39        20.19 o                         
  -2  11   4         37.95         33.34         1.99 o                         
  -1  11   4        113.45        143.21         3.22 o                         
   0  11   4          8.51         10.31         1.72 o                         
   1  11   4       1119.29       1122.74        12.44 o                         
   2  11   4          0.99         -1.38         1.39 o                         
   3  11   4          4.32          2.68         1.91 o                         
   4  11   4         86.38        108.53         4.03 o                         
   5  11   4        281.61        237.92         7.09 o                         
   6  11   4         66.38         57.43         5.04 o                         
   7  11   4         38.49         61.76         7.94 o                         
  -7  12   4         74.05         86.52         4.49 o                         
  -6  12   4         55.93         57.13         3.48 o                         
  -5  12   4          2.21          5.48         1.98 o                         
  -4  12   4         36.97         35.46         2.91 o                         
  -3  12   4        431.86        419.82         7.13 o                         
  -2  12   4         48.82         56.31         3.18 o                         
  -1  12   4        106.29        108.21         2.96 o                         
   0  12   4       1368.24       1458.98        15.45 o                         
   1  12   4       1071.64       1095.79        12.48 o                         
   2  12   4        818.74        839.42         9.42 o                         
   3  12   4        161.17        147.24         4.68 o                         
   4  12   4        490.02        415.86         7.57 o                         
   5  12   4         39.26         35.94         3.06 o                         
   6  12   4         26.10         29.80         3.51 o                         
  -7  13   4         27.43         41.41         7.18 o                         
  -6  13   4          0.25          1.32         2.03 o                         
  -5  13   4          5.60          5.99         2.40 o                         
  -4  13   4         69.13         65.23         3.96 o                         
  -3  13   4         17.63         15.56         2.83 o                         
  -2  13   4        217.43        216.28         4.92 o                         
  -1  13   4        219.46        217.94         7.36 o                         
   0  13   4        639.31        604.44         8.36 o                         
   1  13   4        723.25        715.61        13.17 o                         
   2  13   4         31.96         30.42         2.45 o                         
   3  13   4        269.11        256.60         7.10 o                         
   4  13   4        162.03        151.09         4.76 o                         
   5  13   4        160.14        141.11         5.17 o                         
   6  13   4         24.50         25.41         3.45 o                         
  -6  14   4          1.11          1.67         2.47 o                         
  -5  14   4         16.28         16.28         2.51 o                         
  -4  14   4        268.43        255.58         6.88 o                         
  -3  14   4       1321.74       1270.65        17.10 o                         
  -2  14   4        119.19         97.53         4.34 o                         
  -1  14   4          2.70          1.53         2.08 o                         
   0  14   4        133.78        122.17         4.82 o                         
   1  14   4          2.86          0.90         2.14 o                         
   2  14   4         36.99         37.41         2.94 o                         
   3  14   4         43.87         38.93         3.09 o                         
   4  14   4        169.50        151.74         4.90 o                         
   5  14   4          0.47          1.43         2.55 o                         
   6  14   4          2.30          8.97         2.76 o                         
  -6  15   4        148.81        191.70         6.77 o                         
  -5  15   4          2.87          2.97         2.64 o                         
  -4  15   4        605.15        610.19        11.17 o                         
  -3  15   4       1231.59       1174.90        16.46 o                         
  -2  15   4          0.65          4.02         2.63 o                         
  -1  15   4         96.91        100.13         3.85 o                         
   0  15   4        262.61        264.11         5.67 o                         
   1  15   4        145.25        132.32         4.47 o                         
   2  15   4        692.49        642.99         9.42 o                         
   3  15   4         49.04         48.59         3.26 o                         
   4  15   4         19.52         22.07         2.80 o                         
   5  15   4         66.41         54.91         4.29 o                         
   6  15   4          3.42          3.73         3.07 o                         
  -6  16   4         27.58         34.63         3.62 o                         
  -5  16   4         43.12         57.44         4.97 o                         
  -4  16   4         32.85         36.41         3.79 o                         
  -3  16   4          0.08          1.06         2.43 o                         
  -2  16   4        593.82        567.29        10.20 o                         
  -1  16   4        105.62         92.99         3.82 o                         
   0  16   4         11.58          8.16         2.36 o                         
   1  16   4        826.00        788.20        15.47 o                         
   2  16   4        422.17        411.50        10.34 o                         
   3  16   4        403.42        392.44         7.58 o                         
   4  16   4          3.30          1.80         2.36 o                         
   5  16   4         14.92         21.54         4.46 o                         
   6  16   4         41.79         42.51         8.11 o                         
  -6  17   4         23.05         49.78         8.92 o                         
  -5  17   4         74.23         81.98         5.01 o                         
  -4  17   4         27.20         22.51         3.46 o                         
  -3  17   4        106.36         98.98         4.86 o                         
  -2  17   4         30.87         33.66         3.46 o                         
  -1  17   4        142.55        143.69         4.58 o                         
   0  17   4         29.84         35.95         2.91 o                         
   1  17   4       1381.67       1356.36        15.99 o                         
   2  17   4        239.64        203.86         6.48 o                         
   3  17   4          4.41          7.61         2.59 o                         
   4  17   4         22.82         26.16         3.01 o                         
   5  17   4         14.34         21.11         4.54 o                         
  -5  18   4          0.21          0.91         2.80 o                         
  -4  18   4          9.74          7.40         3.19 o                         
  -3  18   4         22.89         22.97         5.37 o                         
  -2  18   4          3.92          5.36         2.67 o                         
  -1  18   4         39.04         37.56         3.52 o                         
   0  18   4        245.39        236.58         6.63 o                         
   1  18   4        556.94        543.15         8.92 o                         
   2  18   4        480.35        468.74         9.58 o                         
   3  18   4        816.54        728.69        12.64 o                         
   4  18   4         13.13         21.40         3.76 o                         
   5  18   4         20.70         23.32         3.82 o                         
  -5  19   4         97.68         90.00         5.48 o                         
  -4  19   4         44.95         35.00         3.83 o                         
  -3  19   4          1.24         -1.13         2.53 o                         
  -2  19   4         11.77         12.39         4.85 o                         
  -1  19   4         36.56         37.63         4.00 o                         
   0  19   4         25.27         20.75         3.27 o                         
   1  19   4         15.75         17.21         3.23 o                         
   2  19   4        188.86        167.06         6.01 o                         
   3  19   4          0.13          0.10         2.56 o                         
   4  19   4         39.36         52.16         5.17 o                         
  -4  20   4         11.49          4.91         3.45 o                         
  -3  20   4         10.15          6.72         2.86 o                         
  -2  20   4         19.30         15.22         3.13 o                         
  -1  20   4        824.38        731.32        18.98 o                         
   0  20   4         15.89         14.41         3.17 o                         
   1  20   4        108.51         99.64         4.90 o                         
   2  20   4         20.89         21.45         3.51 o                         
   3  20   4        188.90        189.26         6.61 o                         
   4  20   4          3.05          3.41         3.37 o                         
  -4  21   4         12.98         15.08         3.87 o                         
  -3  21   4         31.78         36.91         4.56 o                         
  -2  21   4         49.35         38.19         3.89 o                         
  -1  21   4        216.41        208.37         8.01 o                         
   0  21   4         48.61         53.55         6.54 o                         
   1  21   4        204.90        184.81         7.56 o                         
   2  21   4         41.11         39.68         3.97 o                         
   3  21   4        126.18        119.58         5.71 o                         
   4  21   4         58.28         65.88         9.47 o                         
  -3  22   4         91.23        103.64         6.20 o                         
  -2  22   4         98.79         96.73         7.93 o                         
  -1  22   4         41.14         42.26         6.68 o                         
   0  22   4         24.30         38.16         3.79 o                         
   1  22   4         70.11         66.22         6.33 o                         
   2  22   4          9.99         14.91         4.73 o                         
   3  22   4        155.07        142.58        10.96 o                         
  -3  23   4         44.74         70.51        14.29 o                         
  -2  23   4         13.57         18.71         4.47 o                         
  -1  23   4         11.20         11.85         3.96 o                         
   0  23   4        286.13        314.15         8.31 o                         
   1  23   4        471.99        439.79        13.57 o                         
   2  23   4         13.14         12.33         3.04 o                         
   3  23   4         17.78         15.33         5.31 o                         
  -2  24   4        116.47        123.31        23.83 o                         
  -1  24   4        143.91        134.19         7.26 o                         
   0  24   4          0.51          4.69         4.82 o                         
   1  24   4        164.70        189.36         8.13 o                         
   2  24   4         22.18         29.18         6.84 o                         
  -1  25   4          9.36         17.20         6.80 o                         
   0  25   4          1.20          1.02         5.39 o                         
   1  25   4        205.84        187.57         9.60 o                         
  -7   1   5        255.23        256.74         7.33 o                         
  -6   1   5        180.42        165.17         5.55 o                         
  -5   1   5       1795.28       1756.66        21.30 o                         
  -4   1   5          0.09          0.67         1.00 o                         
  -3   1   5          6.11          7.57         0.95 o                         
  -2   1   5        166.14        163.49         2.88 o                         
  -1   1   5      23324.21      25092.67       281.05 o                         
   0   1   5       4318.40       4564.07        44.25 o                         
   1   1   5        422.32        445.07         4.04 o                         
   2   1   5         45.92         72.92         1.71 o                         
   3   1   5        267.46        238.92         3.32 o                         
   4   1   5        320.96        308.70         5.51 o                         
   5   1   5       1948.28       1876.96        18.29 o                         
   6   1   5         73.16         79.38         3.43 o                         
   7   1   5         16.44         11.79         4.94 o                         
  -7   2   5        297.90        304.25         8.00 o                         
  -6   2   5         73.98         75.72         4.15 o                         
  -5   2   5        140.57        140.06         4.40 o                         
  -4   2   5        118.89        143.61         3.34 o                         
  -3   2   5        709.07        653.70         6.35 o                         
  -2   2   5          2.09          1.56         1.08 o                         
  -1   2   5       4303.42       4543.95        43.78 o                         
   0   2   5        631.44        625.88         6.41 o                         
   1   2   5          1.32          0.30         0.70 o                         
   2   2   5        336.36        336.32         3.67 o                         
   3   2   5        447.44        429.47         4.69 o                         
   4   2   5        266.02        238.35         5.54 o                         
   5   2   5        449.15        436.21         6.77 o                         
   6   2   5        168.70        152.12         7.13 o                         
   7   2   5          8.89         10.28         5.09 o                         
  -7   3   5        261.00        265.59         7.54 o                         
  -6   3   5        376.73        369.14         8.26 o                         
  -5   3   5          0.00          2.37         1.90 o                         
  -4   3   5         73.59         67.96         3.52 o                         
  -3   3   5        144.93        188.01         3.23 o                         
  -2   3   5        139.28        160.89         2.53 o                         
  -1   3   5       1207.56       1178.11        11.27 o                         
   0   3   5         14.57         16.84         1.59 o                         
   1   3   5        225.90        214.75         2.76 o                         
   2   3   5        692.61        755.02         7.07 o                         
   3   3   5        410.97        410.75         5.93 o                         
   4   3   5       2582.83       2442.95        20.29 o                         
   5   3   5        191.10        189.19         4.50 o                         
   6   3   5         71.60         73.41         3.76 o                         
   7   3   5         21.38         19.74         3.83 o                         
  -7   4   5         11.94         18.71         2.97 o                         
  -6   4   5        341.97        324.37         7.69 o                         
  -5   4   5       1215.46       1187.69        12.79 o                         
  -4   4   5        429.72        453.58         9.70 o                         
  -3   4   5        372.36        368.85         4.82 o                         
  -2   4   5       1472.19       1496.13        14.59 o                         
  -1   4   5         41.71         40.12         1.45 o                         
   0   4   5       1632.18       1560.10        14.54 o                         
   1   4   5        198.99        252.94         3.11 o                         
   2   4   5       1288.56       1334.23        11.29 o                         
   3   4   5          1.25          1.73         1.22 o                         
   4   4   5          1.96          0.49         1.60 o                         
   5   4   5          3.37          3.86         1.81 o                         
   6   4   5        127.20        123.85         8.66 o                         
   7   4   5        121.90        144.78         5.85 o                         
  -7   5   5        142.57        154.46         6.45 o                         
  -6   5   5        572.39        535.27        10.85 o                         
  -5   5   5        199.08        199.04         4.54 o                         
  -4   5   5          0.21          1.80         1.53 o                         
  -3   5   5        350.75        406.53         5.95 o                         
  -2   5   5       1188.29       1222.48        11.26 o                         
  -1   5   5       1516.86       1631.07        13.90 o                         
   0   5   5        255.26        253.31        10.00 o                         
   1   5   5        465.58        577.89         5.51 o                         
   2   5   5        561.96        607.59         6.16 o                         
   3   5   5         73.70         74.24         2.27 o                         
   4   5   5         37.29         35.51         2.17 o                         
   5   5   5         63.51         61.49         3.49 o                         
   6   5   5        257.96        259.87         7.16 o                         
   7   5   5          2.41          3.45         3.93 o                         
  -7   6   5         40.06         41.40         3.82 o                         
  -6   6   5        284.74        281.64         6.40 o                         
  -5   6   5         42.06         41.31         2.63 o                         
  -4   6   5         44.55         39.82         2.33 o                         
  -3   6   5       2655.92       2829.99        26.68 o                         
  -2   6   5        252.42        208.99         3.36 o                         
  -1   6   5        509.61        544.63         5.59 o                         
   0   6   5         10.25          4.99         1.15 o                         
   1   6   5        937.05        891.15         7.42 o                         
   2   6   5        391.98        382.65         4.92 o                         
   3   6   5       1860.25       1926.76        16.23 o                         
   4   6   5          0.90          5.10         1.82 o                         
   5   6   5         86.67         84.03         3.28 o                         
   6   6   5        725.53        702.84        12.28 o                         
   7   6   5        910.96       1001.86        16.26 o                         
  -7   7   5         39.95         40.72         3.78 o                         
  -6   7   5        205.61        210.11         5.67 o                         
  -5   7   5        117.49        119.43         3.70 o                         
  -4   7   5        419.53        399.13         6.73 o                         
  -3   7   5        202.36        197.92         4.18 o                         
  -2   7   5         50.52         95.92         2.41 o                         
  -1   7   5       2351.73       2461.22        20.49 o                         
   0   7   5        232.35        177.90         3.38 o                         
   1   7   5       3947.53       4144.29        29.17 o                         
   2   7   5         10.66         20.18         1.26 o                         
   3   7   5        759.29        782.91         9.62 o                         
   4   7   5         96.26         97.86         3.02 o                         
   5   7   5         97.94         86.12         3.36 o                         
   6   7   5          8.86         10.52         2.73 o                         
   7   7   5         25.58         24.13         3.45 o                         
  -7   8   5         12.47          6.07         2.72 o                         
  -6   8   5         53.14         55.01         3.48 o                         
  -5   8   5         42.05         43.68         2.68 o                         
  -4   8   5        531.49        543.49         8.20 o                         
  -3   8   5        382.34        375.75         6.06 o                         
  -2   8   5        127.00        128.76         2.84 o                         
  -1   8   5          0.34          0.53         0.89 o                         
   0   8   5        230.47        259.58         4.31 o                         
   1   8   5       1194.03       1318.74        11.19 o                         
   2   8   5        160.78        154.07         2.71 o                         
   3   8   5       1444.73       1452.85        13.06 o                         
   4   8   5        924.11        815.14         8.93 o                         
   5   8   5         15.00         16.92         2.27 o                         
   6   8   5         34.87         27.27         3.29 o                         
   7   8   5        173.86        198.77        12.90 o                         
  -7   9   5         88.03        104.44         5.40 o                         
  -6   9   5          4.70          4.02         2.18 o                         
  -5   9   5        102.52         96.40         3.51 o                         
  -4   9   5        510.03        486.96         8.39 o                         
  -3   9   5        184.58        149.40         4.02 o                         
  -2   9   5         71.19         45.06         1.89 o                         
  -1   9   5       1866.50       2014.96        17.40 o                         
   0   9   5        159.60        170.61         3.61 o                         
   1   9   5        111.48        100.12         2.98 o                         
   2   9   5          0.79          1.98         1.09 o                         
   3   9   5        517.84        454.75         6.97 o                         
   4   9   5        420.63        390.33         5.73 o                         
   5   9   5        202.41        158.21         5.57 o                         
   6   9   5        126.76        136.56         6.50 o                         
   7   9   5         70.60         58.78         5.96 o                         
  -7  10   5        615.18        642.73        17.10 o                         
  -6  10   5         54.23         55.02         3.22 o                         
  -5  10   5          1.60          1.24         1.85 o                         
  -4  10   5        543.37        550.44         7.73 o                         
  -3  10   5        186.07        165.48         4.28 o                         
  -2  10   5        633.26        639.88         8.02 o                         
  -1  10   5         17.09         25.54         1.47 o                         
   0  10   5        531.86        526.61         7.02 o                         
   1  10   5         88.58         92.00         2.93 o                         
   2  10   5        969.45        983.52         9.94 o                         
   3  10   5         75.55         63.44         2.79 o                         
   4  10   5        566.30        513.49         8.28 o                         
   5  10   5         81.37         70.30         7.06 o                         
   6  10   5          7.76         15.21         3.43 o                         
   7  10   5         19.57         32.32         6.41 o                         
  -7  11   5         52.29         71.58         4.22 o                         
  -6  11   5          2.74          2.90         2.43 o                         
  -5  11   5         42.95         40.52         2.58 o                         
  -4  11   5          1.81          1.13         1.97 o                         
  -3  11   5         67.37         63.76         3.05 o                         
  -2  11   5        382.33        376.87        15.49 o                         
  -1  11   5         79.22         72.65         2.45 o                         
   0  11   5        868.74        922.47        10.67 o                         
   1  11   5        355.06        339.69         5.73 o                         
   2  11   5        792.56        764.60        11.08 o                         
   3  11   5         20.99         27.75         2.37 o                         
   4  11   5         90.46         79.39         3.61 o                         
   5  11   5         12.28         12.90         3.24 o                         
   6  11   5         36.89         38.14         4.46 o                         
  -7  12   5         70.94         54.14         4.96 o                         
  -6  12   5         34.41         40.41         3.31 o                         
  -5  12   5         31.09         28.66         2.64 o                         
  -4  12   5          1.37         -0.23         2.02 o                         
  -3  12   5        900.47        745.74        11.83 o                         
  -2  12   5        183.20        184.72         4.43 o                         
  -1  12   5        232.82        220.29         4.13 o                         
   0  12   5          7.23         -0.95         1.73 o                         
   1  12   5        772.03        766.89        12.74 o                         
   2  12   5         25.32         28.28         2.01 o                         
   3  12   5        310.00        291.93         5.46 o                         
   4  12   5         22.26         41.88         3.05 o                         
   5  12   5        206.04        183.96         6.11 o                         
   6  12   5         59.45         74.37         5.53 o                         
  -7  13   5          6.99         10.24         4.27 o                         
  -6  13   5          1.62          0.08         1.94 o                         
  -5  13   5         14.56         15.98         2.53 o                         
  -4  13   5          7.77          6.12         2.49 o                         
  -3  13   5       1148.98       1073.68        16.69 o                         
  -2  13   5         30.48         39.40         4.04 o                         
  -1  13   5         60.47         55.58         3.62 o                         
   0  13   5        521.47        547.21         7.94 o                         
   1  13   5        269.92        285.63         5.62 o                         
   2  13   5       2231.52       2229.82        20.75 o                         
   3  13   5        716.21        639.92         9.50 o                         
   4  13   5         45.99         35.11         3.57 o                         
   5  13   5         44.99         46.10         3.96 o                         
   6  13   5         14.75         20.26         3.43 o                         
  -6  14   5         50.46         60.42         3.85 o                         
  -5  14   5         12.10          6.72         2.36 o                         
  -4  14   5          9.11          9.45         2.63 o                         
  -3  14   5         52.33         51.75         4.36 o                         
  -2  14   5        473.17        452.47         7.47 o                         
  -1  14   5         63.69         67.04         3.60 o                         
   0  14   5         26.48         32.73         2.65 o                         
   1  14   5       1045.07        952.77        20.74 o                         
   2  14   5        400.20        374.81         6.88 o                         
   3  14   5       2463.05       2392.43        24.90 o                         
   4  14   5          8.49          5.42         2.91 o                         
   5  14   5        131.73        136.52         5.76 o                         
   6  14   5          1.46          5.61         5.88 o                         
  -6  15   5          0.07          0.12         2.62 o                         
  -5  15   5        198.14        202.54         6.55 o                         
  -4  15   5          0.17         -0.36         2.48 o                         
  -3  15   5         13.39         11.20         2.68 o                         
  -2  15   5         76.08         72.59         4.06 o                         
  -1  15   5         35.75         21.79         2.95 o                         
   0  15   5         11.50         17.96         4.21 o                         
   1  15   5        810.44        811.68        10.87 o                         
   2  15   5        220.27        200.65         5.94 o                         
   3  15   5        484.67        495.75         8.51 o                         
   4  15   5          1.55          0.78         2.50 o                         
   5  15   5        205.15        194.54         6.61 o                         
   6  15   5          0.73          6.66         2.70 o                         
  -6  16   5         40.42         58.66         5.25 o                         
  -5  16   5          0.03          1.87         2.48 o                         
  -4  16   5         57.70         48.97         3.99 o                         
  -3  16   5         15.09         16.21         2.97 o                         
  -2  16   5         17.46         16.27         3.01 o                         
  -1  16   5        287.73        232.29         6.35 o                         
   0  16   5          0.03         -1.75         2.09 o                         
   1  16   5        241.02        248.87         5.81 o                         
   2  16   5        385.14        390.55         7.22 o                         
   3  16   5        438.47        393.96        11.75 o                         
   4  16   5         28.83         31.27         3.46 o                         
   5  16   5          0.59          4.26         2.67 o                         
  -6  17   5        117.39        156.00        13.59 o                         
  -5  17   5        121.47        121.71         6.35 o                         
  -4  17   5        168.05        159.98         6.04 o                         
  -3  17   5         31.04         32.77         3.57 o                         
  -2  17   5        163.63        162.87         7.79 o                         
  -1  17   5        572.86        502.60         9.48 o                         
   0  17   5        128.49        112.07         4.72 o                         
   1  17   5         32.29         26.51         2.82 o                         
   2  17   5        770.05        762.99        12.40 o                         
   3  17   5         89.58        103.64         4.91 o                         
   4  17   5          0.20          0.68         2.80 o                         
   5  17   5        434.89        491.22        10.80 o                         
  -5  18   5         27.07         33.86         3.99 o                         
  -4  18   5         37.52         31.85         3.71 o                         
  -3  18   5         24.38         27.38         4.12 o                         
  -2  18   5        302.23        288.65         7.51 o                         
  -1  18   5        266.40        263.37         7.05 o                         
   0  18   5          1.99          1.17         2.56 o                         
   1  18   5        145.77        142.39         5.38 o                         
   2  18   5        224.17        230.42         6.87 o                         
   3  18   5         63.47         51.23         4.83 o                         
   4  18   5          1.38          2.07         2.51 o                         
   5  18   5        181.72        183.95         9.04 o                         
  -5  19   5        217.75        245.51         9.09 o                         
  -4  19   5          0.06          0.81         2.68 o                         
  -3  19   5        107.43        115.22         5.48 o                         
  -2  19   5          5.55          5.33         2.84 o                         
  -1  19   5         37.84         40.16         3.69 o                         
   0  19   5        251.99        231.68         6.77 o                         
   1  19   5         30.26         25.13         3.96 o                         
   2  19   5        376.43        377.43        11.06 o                         
   3  19   5         69.93         64.56         5.12 o                         
   4  19   5          2.17         12.33         6.25 o                         
  -4  20   5          1.81          2.14         2.83 o                         
  -3  20   5          0.86         -2.25         2.70 o                         
  -2  20   5         88.28         86.95         4.85 o                         
  -1  20   5        124.87        130.54         9.45 o                         
   0  20   5        297.57        283.51        12.09 o                         
   1  20   5          1.07          3.15         2.77 o                         
   2  20   5         12.38         10.80         2.97 o                         
   3  20   5        186.90        174.14         7.50 o                         
   4  20   5         61.90         93.45         6.26 o                         
  -4  21   5        148.48        190.10         6.96 o                         
  -3  21   5          8.22          3.57         2.99 o                         
  -2  21   5          8.51          6.13         3.45 o                         
  -1  21   5          5.20          4.41         3.34 o                         
   0  21   5         40.96         27.73         4.31 o                         
   1  21   5         21.47         27.33         4.21 o                         
   2  21   5        526.41        507.90        10.62 o                         
   3  21   5         26.62         22.47         3.98 o                         
  -3  22   5         47.19         66.75         4.98 o                         
  -2  22   5          8.63         19.90         4.10 o                         
  -1  22   5          2.51          4.02         3.45 o                         
   0  22   5        193.48        208.53        11.83 o                         
   1  22   5         19.52         16.55         4.26 o                         
   2  22   5          0.64          9.11         3.20 o                         
   3  22   5          3.57         17.32         3.80 o                         
  -3  23   5          7.05         13.34         5.82 o                         
  -2  23   5          3.93          2.82         3.83 o                         
  -1  23   5         63.54         79.86         5.89 o                         
   0  23   5         39.01         49.73         4.91 o                         
   1  23   5         98.02        116.09         6.63 o                         
   2  23   5          5.22          4.61         4.33 o                         
  -2  24   5          5.65         13.04         6.03 o                         
  -1  24   5          0.36         10.24         5.68 o                         
   0  24   5        337.51        368.06        26.87 o                         
   1  24   5          2.93          8.92         7.92 o                         
   0  25   5        171.49        185.10        12.78 o                         
  -7   0   6          1.31         -1.42         4.50 o                         
  -6   0   6          4.64          9.36         3.54 o                         
  -5   0   6       5872.51       5757.40        82.91 o                         
  -4   0   6         70.82         73.02         2.90 o                         
  -3   0   6          3.68         10.96         1.78 o                         
  -2   0   6         13.43         22.65         2.18 o                         
  -1   0   6       5416.94       6349.07        85.25 o                         
   0   0   6       1512.61       1592.64        22.69 o                         
   1   0   6        338.57        400.66         5.38 o                         
   2   0   6       1155.78       1289.87        14.42 o                         
   3   0   6        770.24        737.12         9.82 o                         
   4   0   6         18.82         21.23         2.40 o                         
   5   0   6       2622.23       2576.89        33.59 o                         
   6   0   6         25.05         31.82         5.15 o                         
   7   0   6        343.48        319.91        17.97 o                         
  -7   1   6         11.19          6.17         3.70 o                         
  -6   1   6       2059.84       2055.99        25.28 o                         
  -5   1   6        149.22        131.38         4.83 o                         
  -4   1   6          0.04          3.07         1.05 o                         
  -3   1   6         22.07         33.38         1.58 o                         
  -2   1   6        629.03        599.96         8.92 o                         
  -1   1   6      10654.94      11915.36       128.43 o                         
   0   1   6       2408.18       2379.54        23.98 o                         
   1   1   6        288.69        303.41         3.31 o                         
   2   1   6        273.45        329.38         3.69 o                         
   3   1   6        586.41        532.57         5.51 o                         
   4   1   6        557.35        507.43         7.61 o                         
   5   1   6       2628.69       2540.22        23.48 o                         
   6   1   6         86.32         87.30         4.61 o                         
   7   1   6         56.20         61.66         6.96 o                         
  -7   2   6        178.06        190.96         6.47 o                         
  -6   2   6         22.02         19.54         2.93 o                         
  -5   2   6        265.66        270.64         6.60 o                         
  -4   2   6         64.81         66.29         2.19 o                         
  -3   2   6         55.57         55.48         1.87 o                         
  -2   2   6         71.02         78.51         3.01 o                         
  -1   2   6       3822.20       4317.60        41.81 o                         
   0   2   6       3910.52       4139.36        40.61 o                         
   1   2   6         35.02         31.47         1.46 o                         
   2   2   6       1238.80       1293.58        10.96 o                         
   3   2   6        244.96        214.97         3.27 o                         
   4   2   6        491.93        472.15         6.07 o                         
   5   2   6         26.95         25.44         2.39 o                         
   6   2   6        104.03        118.40         4.48 o                         
   7   2   6         18.72         30.75         8.09 o                         
  -7   3   6        312.93        297.95         7.97 o                         
  -6   3   6         94.14         97.79         4.55 o                         
  -5   3   6         37.53         32.19         3.16 o                         
  -4   3   6        160.99        164.04         6.00 o                         
  -3   3   6         87.80         91.54         3.07 o                         
  -2   3   6       2554.67       2732.53        27.52 o                         
  -1   3   6       1105.11       1233.33        11.90 o                         
   0   3   6        521.88        520.69         6.31 o                         
   1   3   6        597.12        536.53         6.19 o                         
   2   3   6        967.26        985.29         8.81 o                         
   3   3   6         40.50         45.67         1.88 o                         
   4   3   6        895.14        858.51        14.52 o                         
   5   3   6          1.09          2.80         1.86 o                         
   6   3   6         12.38         14.40         2.94 o                         
   7   3   6         86.22         89.32         6.09 o                         
  -7   4   6         66.12         60.80         4.32 o                         
  -6   4   6        763.43        742.13        12.41 o                         
  -5   4   6       1772.82       1726.62        17.12 o                         
  -4   4   6        689.18        653.26         8.68 o                         
  -3   4   6        747.39        813.43         9.46 o                         
  -2   4   6        181.49        275.47         3.60 o                         
  -1   4   6        201.05        211.77         3.29 o                         
   0   4   6       3575.10       3745.81        32.98 o                         
   1   4   6         73.18         84.55         1.86 o                         
   2   4   6          0.75          1.89         1.04 o                         
   3   4   6         40.72         31.97         1.76 o                         
   4   4   6          6.87         12.76         1.85 o                         
   5   4   6        595.29        572.95         8.03 o                         
   6   4   6        155.50        145.41         5.57 o                         
   7   4   6         24.58         29.99         8.85 o                         
  -7   5   6         22.45         19.35         3.20 o                         
  -6   5   6        289.35        288.67         7.34 o                         
  -5   5   6         97.44         92.01         3.29 o                         
  -4   5   6        726.50        654.43         8.82 o                         
  -3   5   6        389.84        374.68         5.74 o                         
  -2   5   6       1088.18       1101.27        10.21 o                         
  -1   5   6        501.22        473.24         5.64 o                         
   0   5   6          0.63          0.08         0.97 o                         
   1   5   6        374.18        379.76         3.96 o                         
   2   5   6         11.38         12.58         1.23 o                         
   3   5   6        418.06        428.66         6.49 o                         
   4   5   6        330.04        295.61         4.87 o                         
   5   5   6          5.00          3.29         2.16 o                         
   6   5   6        128.02        118.14         5.18 o                         
   7   5   6        197.27        257.26         9.28 o                         
  -7   6   6        348.65        365.17         9.34 o                         
  -6   6   6        137.62        136.33         4.61 o                         
  -5   6   6         98.27         98.54         3.41 o                         
  -4   6   6        454.18        420.83         6.85 o                         
  -3   6   6        168.34        197.04         4.14 o                         
  -2   6   6        454.24        479.19         5.67 o                         
  -1   6   6       3328.28       3551.75        28.83 o                         
   0   6   6       3711.42       4026.94        35.69 o                         
   1   6   6       2113.83       2221.90        16.40 o                         
   2   6   6       1187.42       1218.92        10.04 o                         
   3   6   6        117.77        124.23         3.26 o                         
   4   6   6         87.85         84.59         3.05 o                         
   5   6   6        109.09         98.27         4.86 o                         
   6   6   6        122.55        110.13         5.08 o                         
   7   6   6         35.13         65.77         5.63 o                         
  -7   7   6        123.60        133.14         5.81 o                         
  -6   7   6         43.69         44.62         3.21 o                         
  -5   7   6         18.42         25.69         2.27 o                         
  -4   7   6          0.59         -0.65         1.85 o                         
  -3   7   6        502.01        565.69         7.70 o                         
  -2   7   6        288.04        337.00         4.60 o                         
  -1   7   6        464.05        491.38         5.38 o                         
   0   7   6         62.78         93.94         2.68 o                         
   1   7   6       1527.60       1657.82        13.58 o                         
   2   7   6        275.70        261.17         3.53 o                         
   3   7   6        174.34        199.51         3.77 o                         
   4   7   6          3.41          3.61         1.74 o                         
   5   7   6          4.01          5.62         2.26 o                         
   6   7   6         10.08          8.88         2.67 o                         
   7   7   6        122.11        139.26        18.92 o                         
  -7   8   6         92.65        107.91         5.39 o                         
  -6   8   6        312.55        299.22         6.72 o                         
  -5   8   6          1.47          1.63         1.69 o                         
  -4   8   6       3094.39       3160.91        30.56 o                         
  -3   8   6        494.97        478.68         9.79 o                         
  -2   8   6        190.79        146.32         3.06 o                         
  -1   8   6         35.44         40.71         1.53 o                         
   0   8   6        192.89        178.68         3.58 o                         
   1   8   6        725.79        750.24         7.15 o                         
   2   8   6        429.06        394.28         4.58 o                         
   3   8   6       2180.88       2086.42        18.97 o                         
   4   8   6        262.81        259.66         4.61 o                         
   5   8   6        206.39        175.22         5.10 o                         
   6   8   6        171.35        163.08        13.78 o                         
   7   8   6        365.24        439.22        20.39 o                         
  -7   9   6          0.08         -2.40         2.40 o                         
  -6   9   6          2.25          3.77         2.10 o                         
  -5   9   6          0.85         -0.64         1.71 o                         
  -4   9   6        279.75        262.47         5.67 o                         
  -3   9   6         40.07         32.04         2.36 o                         
  -2   9   6         57.19         48.58         2.24 o                         
  -1   9   6          9.78         18.05         1.25 o                         
   0   9   6          2.45          2.63         1.36 o                         
   1   9   6        768.30        709.67         9.10 o                         
   2   9   6         34.53         28.70         1.76 o                         
   3   9   6        477.35        448.90         7.17 o                         
   4   9   6        921.17        880.82        15.27 o                         
   5   9   6        110.54        107.37         4.82 o                         
   6   9   6        196.62        234.30         8.25 o                         
   7   9   6         63.16         66.51         9.09 o                         
  -7  10   6         30.88         30.75         3.62 o                         
  -6  10   6         46.74         56.55         3.28 o                         
  -5  10   6         26.73         28.14         2.51 o                         
  -4  10   6          8.89          7.24         2.31 o                         
  -3  10   6        447.64        434.86         6.89 o                         
  -2  10   6        129.62        124.33         4.94 o                         
  -1  10   6         44.55         33.64         1.96 o                         
   0  10   6        734.33        729.88         8.86 o                         
   1  10   6        155.05        146.61         3.77 o                         
   2  10   6        129.62        100.24         2.82 o                         
   3  10   6        162.53        161.11         4.06 o                         
   4  10   6        205.55        197.96         5.87 o                         
   5  10   6         31.63         21.00         3.09 o                         
   6  10   6         40.51         44.04         4.62 o                         
  -7  11   6        230.44        274.92         6.97 o                         
  -6  11   6         11.83          8.30         2.14 o                         
  -5  11   6          2.12          1.47         1.89 o                         
  -4  11   6        581.26        567.84         8.79 o                         
  -3  11   6        223.96        226.03         5.87 o                         
  -2  11   6        359.15        341.45         5.92 o                         
  -1  11   6       1767.19       1849.97        18.50 o                         
   0  11   6          1.83          6.13         1.74 o                         
   1  11   6        340.85        342.98         5.83 o                         
   2  11   6        339.65        346.04        10.89 o                         
   3  11   6          2.35          5.53         1.96 o                         
   4  11   6          5.67          7.44         2.58 o                         
   5  11   6          0.56          5.12         2.54 o                         
   6  11   6         30.49         41.21         4.59 o                         
  -7  12   6         16.69         19.98         3.99 o                         
  -6  12   6        311.40        349.83         7.55 o                         
  -5  12   6         68.14         71.37         4.55 o                         
  -4  12   6        747.46        707.64        11.62 o                         
  -3  12   6        899.33        902.04        13.52 o                         
  -2  12   6        688.20        671.19         9.16 o                         
  -1  12   6        256.55        228.54         6.44 o                         
   0  12   6         71.65         72.87         2.95 o                         
   1  12   6         33.90         28.50         3.33 o                         
   2  12   6        202.32        169.74         3.80 o                         
   3  12   6         58.36         68.70         3.08 o                         
   4  12   6        399.08        365.50         8.21 o                         
   5  12   6         80.36         67.34         4.37 o                         
   6  12   6         21.50         27.14         4.01 o                         
  -6  13   6         27.48         37.50         3.21 o                         
  -5  13   6         12.90         15.37         2.53 o                         
  -4  13   6        216.21        207.67         6.16 o                         
  -3  13   6       2280.16       2188.37        25.76 o                         
  -2  13   6         59.78         55.48         3.04 o                         
  -1  13   6        100.74         92.17         3.89 o                         
   0  13   6        230.36        224.19         7.54 o                         
   1  13   6          4.23          6.92         2.18 o                         
   2  13   6          3.31         -0.04         2.21 o                         
   3  13   6        461.31        449.27         8.69 o                         
   4  13   6        116.55         99.70         4.79 o                         
   5  13   6         11.62         15.72         3.05 o                         
   6  13   6        184.30        185.00         6.55 o                         
  -6  14   6          4.30          8.59         2.28 o                         
  -5  14   6         29.48         31.94         3.08 o                         
  -4  14   6         65.76         58.64         4.24 o                         
  -3  14   6          6.73          6.67         2.51 o                         
  -2  14   6        733.08        725.83        10.03 o                         
  -1  14   6          7.13          4.99         2.50 o                         
   0  14   6          3.99          1.66         2.18 o                         
   1  14   6        284.44        268.05         5.76 o                         
   2  14   6        323.04        309.74         6.34 o                         
   3  14   6          0.28         -1.52         2.75 o                         
   4  14   6         91.37         78.15         4.51 o                         
   5  14   6          0.30          4.51         2.64 o                         
   6  14   6          6.57         13.58         5.48 o                         
  -6  15   6          1.73          3.76         2.86 o                         
  -5  15   6         17.75         17.23         2.66 o                         
  -4  15   6          3.30          5.75         2.69 o                         
  -3  15   6        240.06        252.78         6.78 o                         
  -2  15   6        317.15        314.42         7.18 o                         
  -1  15   6         97.16         86.41         4.16 o                         
   0  15   6          5.63          8.49         2.30 o                         
   1  15   6         33.01         37.00         2.97 o                         
   2  15   6         59.46         55.71         3.72 o                         
   3  15   6         92.38         77.58         4.33 o                         
   4  15   6         97.86         93.12         4.94 o                         
   5  15   6         35.58         42.69         3.99 o                         
   6  15   6         14.31         26.59         4.21 o                         
  -6  16   6          5.62         13.75         4.22 o                         
  -5  16   6        408.93        422.72         9.73 o                         
  -4  16   6        150.19        148.36         5.87 o                         
  -3  16   6        145.41        128.04         5.17 o                         
  -2  16   6        790.58        747.38        12.12 o                         
  -1  16   6         90.93         73.80         4.03 o                         
   0  16   6          3.77          2.18         2.22 o                         
   1  16   6          2.76          2.15         2.19 o                         
   2  16   6          0.16          1.10         2.15 o                         
   3  16   6        349.36        366.14         8.45 o                         
   4  16   6          1.30          2.14         2.72 o                         
   5  16   6          9.51         25.37         3.54 o                         
  -5  17   6        103.75         90.45         5.26 o                         
  -4  17   6         89.21         93.57         5.32 o                         
  -3  17   6         58.17         50.19         3.98 o                         
  -2  17   6        144.84        133.49         8.01 o                         
  -1  17   6          4.03          5.81         3.12 o                         
   0  17   6        106.43         90.63         5.56 o                         
   1  17   6         12.66         18.40         3.19 o                         
   2  17   6        103.53         93.34         4.70 o                         
   3  17   6        234.32        221.45        11.14 o                         
   4  17   6          3.43          5.82         2.76 o                         
   5  17   6         64.17         66.28         5.01 o                         
  -5  18   6         70.16         76.69         5.15 o                         
  -4  18   6        114.48        113.40         5.44 o                         
  -3  18   6         99.66        102.07         5.13 o                         
  -2  18   6        239.04        225.63         7.91 o                         
  -1  18   6         95.50         98.68         6.01 o                         
   0  18   6        163.77        135.38         5.28 o                         
   1  18   6        307.33        311.42         7.62 o                         
   2  18   6        136.05        121.85         8.14 o                         
   3  18   6         15.15         16.37         3.49 o                         
   4  18   6          3.44          3.64         2.71 o                         
   5  18   6         72.33         65.25         6.37 o                         
  -5  19   6         80.75        110.77         8.06 o                         
  -4  19   6         37.38         39.91         6.45 o                         
  -3  19   6          0.33          4.49         2.71 o                         
  -2  19   6         24.26         29.94         4.27 o                         
  -1  19   6        214.35        218.65         7.18 o                         
   0  19   6        123.71        100.15         4.85 o                         
   1  19   6         87.56         74.93         4.43 o                         
   2  19   6         22.52         28.15         5.37 o                         
   3  19   6         29.38         36.91         4.36 o                         
   4  19   6        281.69        342.86        10.47 o                         
  -4  20   6          8.29         12.04         4.48 o                         
  -3  20   6         47.31         48.30         4.27 o                         
  -2  20   6        195.03        198.42        16.68 o                         
  -1  20   6          3.33          2.88         3.29 o                         
   0  20   6        446.60        388.86         8.83 o                         
   1  20   6         76.02         82.04         5.49 o                         
   2  20   6        717.30        713.96        14.94 o                         
   3  20   6         37.89         33.31         4.24 o                         
   4  20   6        117.45        163.36        16.97 o                         
  -4  21   6          0.53          6.58         5.14 o                         
  -3  21   6         82.73        101.49         5.53 o                         
  -2  21   6         26.17         25.16         5.06 o                         
  -1  21   6        136.06        125.87         6.60 o                         
   0  21   6         14.01         21.58         3.34 o                         
   1  21   6          0.79          5.09         3.29 o                         
   2  21   6          0.75          4.21         3.20 o                         
   3  21   6        230.71        226.12        13.90 o                         
  -3  22   6          0.19          5.28         6.31 o                         
  -2  22   6        111.06        111.35         6.57 o                         
  -1  22   6         17.57         19.59         4.05 o                         
   0  22   6         22.54         13.93         3.06 o                         
   1  22   6        209.78        208.24        10.22 o                         
   2  22   6         89.50        108.42         7.59 o                         
   3  22   6         10.39         13.51         5.48 o                         
  -3  23   6         37.88         42.77         7.82 o                         
  -2  23   6         20.78         28.18         4.61 o                         
  -1  23   6        124.00        140.43         7.19 o                         
   0  23   6         47.37         47.76         4.84 o                         
   1  23   6          0.01         -1.75         4.40 o                         
   2  23   6          1.29          1.12        10.30 o                         
  -2  24   6         27.61         37.08         6.88 o                         
  -1  24   6        121.02        124.01        12.47 o                         
   0  24   6         51.10         76.75         9.09 o                         
   1  24   6         36.84         41.28         7.86 o                         
  -7   1   7         57.19         62.79         5.35 o                         
  -6   1   7        341.10        319.48         7.61 o                         
  -5   1   7        278.80        263.19         6.46 o                         
  -4   1   7         60.47         47.98         2.41 o                         
  -3   1   7        155.08        169.38         3.92 o                         
  -2   1   7       2797.73       3264.72        37.72 o                         
  -1   1   7          7.01          0.51         1.05 o                         
   0   1   7        314.69        272.86         5.24 o                         
   1   1   7       6989.03       7717.39        60.93 o                         
   2   1   7         91.02        132.58         2.38 o                         
   3   1   7          0.00         -0.87         1.10 o                         
   4   1   7        282.86        261.18         4.62 o                         
   5   1   7         40.82         46.08         3.15 o                         
   6   1   7         15.20         15.60         3.13 o                         
   7   1   7         10.76          9.00         5.55 o                         
  -7   2   7          9.98         12.42         3.52 o                         
  -6   2   7        106.39         91.27         4.49 o                         
  -5   2   7        319.38        302.51         7.74 o                         
  -4   2   7        809.16        795.15        17.13 o                         
  -3   2   7        883.98        904.91         9.23 o                         
  -2   2   7        237.56        301.52         4.80 o                         
  -1   2   7        880.04        870.38        11.07 o                         
   0   2   7        223.97        186.58         3.55 o                         
   1   2   7       3169.64       3456.10        28.36 o                         
   2   2   7        625.42        646.96         6.41 o                         
   3   2   7          2.95          0.59         1.14 o                         
   4   2   7       1147.80       1079.16        10.68 o                         
   5   2   7          0.13          0.74         2.07 o                         
   6   2   7        122.01        118.70         5.38 o                         
   7   2   7          8.16          8.70         6.46 o                         
  -7   3   7         23.76         20.15         3.13 o                         
  -6   3   7        501.09        485.23         9.61 o                         
  -5   3   7        898.43        895.04        11.55 o                         
  -4   3   7         28.15         25.59         2.15 o                         
  -3   3   7         37.55         33.47         1.70 o                         
  -2   3   7       4341.48       4819.16        47.14 o                         
  -1   3   7        323.24        322.89         4.31 o                         
   0   3   7       1967.31       2155.92        21.65 o                         
   1   3   7        413.97        459.89         5.82 o                         
   2   3   7       1124.47       1288.96        11.10 o                         
   3   3   7          8.74          4.13         1.46 o                         
   4   3   7        188.37        191.19         4.03 o                         
   5   3   7         17.40         17.86         2.55 o                         
   6   3   7        296.80        294.29        10.81 o                         
   7   3   7          1.16          4.22         4.60 o                         
  -7   4   7         30.52         40.95         3.82 o                         
  -6   4   7         13.89         13.64         2.81 o                         
  -5   4   7         12.51         13.32         2.01 o                         
  -4   4   7       1998.12       2130.03        27.64 o                         
  -3   4   7        672.50        701.66         8.60 o                         
  -2   4   7         53.96         32.57         2.31 o                         
  -1   4   7        673.01        663.17         7.33 o                         
   0   4   7          7.66          4.76         1.11 o                         
   1   4   7         13.90          7.88         0.96 o                         
   2   4   7        728.67        808.12         7.71 o                         
   3   4   7         78.39         57.36         2.16 o                         
   4   4   7       1186.53       1108.54        12.10 o                         
   5   4   7        167.46        158.92         4.84 o                         
   6   4   7        318.87        302.74         9.32 o                         
   7   4   7         24.04         23.37         4.22 o                         
  -7   5   7        515.81        499.53        10.62 o                         
  -6   5   7         90.19         87.21         4.45 o                         
  -5   5   7       1402.94       1346.21        14.24 o                         
  -4   5   7       1884.66       1781.29        18.59 o                         
  -3   5   7        245.73        252.17         4.74 o                         
  -2   5   7       1142.72       1255.81        12.53 o                         
  -1   5   7       1444.17       1579.55        15.17 o                         
   0   5   7         66.03         55.90         2.40 o                         
   1   5   7        128.49        161.66         2.68 o                         
   2   5   7        450.44        471.71         5.31 o                         
   3   5   7         31.84         24.23         1.81 o                         
   4   5   7       1245.58       1196.62        19.79 o                         
   5   5   7         10.94         10.30         2.35 o                         
   6   5   7         24.37         25.12         4.22 o                         
   7   5   7        206.43        251.40         9.31 o                         
  -7   6   7          0.29          2.28         2.35 o                         
  -6   6   7          0.02          2.00         2.29 o                         
  -5   6   7        344.14        321.32         5.81 o                         
  -4   6   7          0.08          0.72         1.81 o                         
  -3   6   7          0.46          0.49         1.50 o                         
  -2   6   7         81.44        111.99         2.32 o                         
  -1   6   7       2799.58       2999.68        27.24 o                         
   0   6   7       4459.65       4804.25        42.36 o                         
   1   6   7       1318.85       1246.34        10.64 o                         
   2   6   7          0.08         -0.10         1.03 o                         
   3   6   7       2367.40       2272.40        18.91 o                         
   4   6   7        932.35        818.52        12.34 o                         
   5   6   7         60.04         73.31         3.48 o                         
   6   6   7         30.03         29.14         4.16 o                         
   7   6   7        105.06        134.39        12.02 o                         
  -7   7   7         27.41         38.76         3.84 o                         
  -6   7   7          0.58          2.76         2.04 o                         
  -5   7   7         61.88         66.48         3.04 o                         
  -4   7   7          0.86          2.84         1.95 o                         
  -3   7   7        284.41        306.55         5.43 o                         
  -2   7   7          0.78          0.26         1.12 o                         
  -1   7   7        702.54        747.57         7.50 o                         
   0   7   7       1578.97       1648.54        16.08 o                         
   1   7   7       2458.85       2532.14        21.70 o                         
   2   7   7        168.34        135.04         2.67 o                         
   3   7   7         28.96         35.05         2.05 o                         
   4   7   7        130.69        100.56         3.48 o                         
   5   7   7          7.15          8.63         2.31 o                         
   6   7   7         16.10         16.19         4.53 o                         
   7   7   7        103.40        128.23        11.68 o                         
  -7   8   7         57.51         67.44         4.64 o                         
  -6   8   7        145.75        140.59         4.81 o                         
  -5   8   7          8.71          7.25         1.86 o                         
  -4   8   7       1849.70       1805.76        19.25 o                         
  -3   8   7         95.82         85.19         2.85 o                         
  -2   8   7        697.54        697.87         8.36 o                         
  -1   8   7        335.00        372.84         4.61 o                         
   0   8   7        105.23        102.55         2.93 o                         
   1   8   7         17.87         12.85         1.49 o                         
   2   8   7        235.13        224.48         3.44 o                         
   3   8   7         14.29         15.44         1.85 o                         
   4   8   7         84.51         82.97         3.62 o                         
   5   8   7        274.33        257.88         6.91 o                         
   6   8   7         19.52         22.48         3.60 o                         
  -7   9   7          2.20          3.51         2.72 o                         
  -6   9   7         60.46         58.88         3.65 o                         
  -5   9   7         29.92         29.88         2.61 o                         
  -4   9   7          1.02         -1.57         1.97 o                         
  -3   9   7        848.66        846.49        11.71 o                         
  -2   9   7        405.40        445.71         6.28 o                         
  -1   9   7        874.61        943.43        10.48 o                         
   0   9   7        243.77        293.74         5.10 o                         
   1   9   7         27.73         18.48         1.69 o                         
   2   9   7         20.57         16.64         1.66 o                         
   3   9   7       1104.30        970.38        20.51 o                         
   4   9   7        150.37        126.79         4.33 o                         
   5   9   7        194.01        179.37         5.96 o                         
   6   9   7          0.04         -0.45         2.72 o                         
  -7  10   7          0.12         -3.28         3.28 o                         
  -6  10   7        112.69        111.43         4.52 o                         
  -5  10   7         34.49         31.46         2.58 o                         
  -4  10   7         92.69         81.03         4.93 o                         
  -3  10   7        704.01        674.89        14.91 o                         
  -2  10   7        445.48        415.14         8.91 o                         
  -1  10   7        300.79        342.30         5.39 o                         
   0  10   7       3024.53       3325.46        30.86 o                         
   1  10   7         61.01         49.22         2.29 o                         
   2  10   7        611.98        539.93         7.45 o                         
   3  10   7        583.28        534.78        14.27 o                         
   4  10   7         22.94         21.19         2.62 o                         
   5  10   7         27.02         21.50         3.15 o                         
   6  10   7          0.05          6.84         3.00 o                         
  -7  11   7         39.09         45.15         7.73 o                         
  -6  11   7          8.50          9.42         2.11 o                         
  -5  11   7         29.38         28.52         2.62 o                         
  -4  11   7        531.89        508.58         9.41 o                         
  -3  11   7         18.43         14.76         2.72 o                         
  -2  11   7        335.86        373.35         6.33 o                         
  -1  11   7        111.53        109.90         4.21 o                         
   0  11   7         21.56         20.88         2.14 o                         
   1  11   7         10.98         15.54         2.15 o                         
   2  11   7        710.58        667.56        10.49 o                         
   3  11   7         15.37         13.07         2.42 o                         
   4  11   7        662.10        617.79        10.93 o                         
   5  11   7          0.00          5.58         2.60 o                         
   6  11   7         10.31          6.88         4.71 o                         
  -7  12   7        118.91        196.73        16.69 o                         
  -6  12   7         27.98         38.31         3.21 o                         
  -5  12   7        190.43        192.54         5.48 o                         
  -4  12   7        471.08        443.57         8.82 o                         
  -3  12   7        887.74        836.37        12.56 o                         
  -2  12   7          8.03         10.24         2.30 o                         
  -1  12   7        322.34        325.52         8.46 o                         
   0  12   7         50.60         44.61         2.68 o                         
   1  12   7         18.10          9.46         2.13 o                         
   2  12   7        145.32        139.24         4.35 o                         
   3  12   7        128.52        123.95         4.25 o                         
   4  12   7        119.69        105.18         4.84 o                         
   5  12   7         15.99         24.06         3.27 o                         
   6  12   7        129.45        139.79         6.85 o                         
  -6  13   7          5.01          7.01         2.93 o                         
  -5  13   7        110.04        104.22         4.35 o                         
  -4  13   7         70.03         71.65         4.19 o                         
  -3  13   7       1519.36       1437.23        18.65 o                         
  -2  13   7         27.35         24.65         2.92 o                         
  -1  13   7        150.04        156.59         4.93 o                         
   0  13   7         31.17         33.56         2.60 o                         
   1  13   7        524.49        504.44        12.50 o                         
   2  13   7       3032.16       3092.31        30.17 o                         
   3  13   7         36.07         27.28         2.72 o                         
   4  13   7          8.54          7.18         2.68 o                         
   5  13   7         19.34         24.91         3.32 o                         
   6  13   7         69.91         99.87         5.22 o                         
  -6  14   7         44.27         57.31         3.81 o                         
  -5  14   7         32.94         39.92         3.75 o                         
  -4  14   7         87.81         88.88         4.59 o                         
  -3  14   7         14.54         16.88         2.83 o                         
  -2  14   7         33.64         30.58         2.93 o                         
  -1  14   7        567.30        523.32        14.62 o                         
   0  14   7        297.30        276.75         5.71 o                         
   1  14   7        321.90        308.45         6.12 o                         
   2  14   7       3001.37       3014.74        33.66 o                         
   3  14   7         39.09         44.82         4.12 o                         
   4  14   7         77.30         94.97         7.18 o                         
   5  14   7         35.21         34.16         3.66 o                         
   6  14   7         63.31        104.48        14.78 o                         
  -6  15   7        117.62        137.77         5.25 o                         
  -5  15   7          0.02         -2.02         2.02 o                         
  -4  15   7         14.82         11.60         3.55 o                         
  -3  15   7        114.01         95.80         4.56 o                         
  -2  15   7         14.72          9.01         4.70 o                         
  -1  15   7        232.55        231.53         9.42 o                         
   0  15   7        253.94        251.65         5.57 o                         
   1  15   7        565.51        535.20        18.35 o                         
   2  15   7        324.91        303.23         7.11 o                         
   3  15   7         94.72         84.77         4.54 o                         
   4  15   7         23.51         31.65         3.51 o                         
   5  15   7         24.41         29.03         3.63 o                         
  -6  16   7          9.83         20.66         4.62 o                         
  -5  16   7        231.58        248.93         6.51 o                         
  -4  16   7          1.52          3.05         2.53 o                         
  -3  16   7        155.76        142.16         6.02 o                         
  -2  16   7         89.28         75.30         6.32 o                         
  -1  16   7         11.79          8.92         2.68 o                         
   0  16   7         23.35         24.06         2.99 o                         
   1  16   7        512.20        487.07         8.11 o                         
   2  16   7        143.02        139.48         5.22 o                         
   3  16   7         31.16         35.60         4.02 o                         
   4  16   7        124.86        128.26         5.61 o                         
   5  16   7        237.00        260.67         7.84 o                         
  -5  17   7        245.93        273.40         8.53 o                         
  -4  17   7          6.97          9.48         3.53 o                         
  -3  17   7          0.94         -2.49         2.49 o                         
  -2  17   7        440.28        397.68        10.06 o                         
  -1  17   7        451.48        399.24         8.41 o                         
   0  17   7        209.91        206.28         8.23 o                         
   1  17   7        835.65        822.64        11.41 o                         
   2  17   7         16.67         22.88         3.17 o                         
   3  17   7         55.00         56.55         4.82 o                         
   4  17   7        187.60        197.88         6.82 o                         
   5  17   7         23.68         29.17         4.18 o                         
  -5  18   7         78.32         80.79         7.28 o                         
  -4  18   7         12.58         18.92         4.38 o                         
  -3  18   7         26.39         29.51         3.56 o                         
  -2  18   7        337.71        338.87        10.31 o                         
  -1  18   7         63.00         50.90         3.94 o                         
   0  18   7          0.12          1.37         2.58 o                         
   1  18   7        384.98        388.41         9.82 o                         
   2  18   7         19.53         24.16         3.98 o                         
   3  18   7        122.20        124.69         8.30 o                         
   4  18   7         62.62         75.74         4.83 o                         
   5  18   7         27.61         26.55         7.52 o                         
  -4  19   7         31.57         33.17         4.88 o                         
  -3  19   7        137.17        139.96         7.12 o                         
  -2  19   7        186.41        169.17         7.24 o                         
  -1  19   7         78.77         88.78         5.74 o                         
   0  19   7        274.73        250.40         6.99 o                         
   1  19   7        358.50        329.23        33.26 o                         
   2  19   7          4.94         10.05         3.48 o                         
   3  19   7          0.06          0.05         2.92 o                         
   4  19   7         35.08         37.05         4.44 o                         
  -4  20   7          0.59          2.18         2.78 o                         
  -3  20   7          8.81         11.24         4.38 o                         
  -2  20   7         18.32         14.41         3.66 o                         
  -1  20   7         23.47         26.71         4.15 o                         
   0  20   7        203.14        208.49         6.61 o                         
   1  20   7          0.21         -3.71         3.71 o                         
   2  20   7        348.71        342.73        10.05 o                         
   3  20   7          2.99          0.35         3.08 o                         
   4  20   7         40.01         46.59         8.32 o                         
  -4  21   7         11.81         15.29         5.31 o                         
  -3  21   7         11.51          8.46         3.85 o                         
  -2  21   7         79.66         76.79         5.71 o                         
  -1  21   7         36.99         32.36         4.42 o                         
   0  21   7        184.58        196.51         8.43 o                         
   1  21   7         45.27         46.69        13.21 o                         
   2  21   7         72.10         91.41         6.50 o                         
   3  21   7          0.91         -0.97         3.12 o                         
  -3  22   7         29.01         43.33         5.31 o                         
  -2  22   7         82.49         87.58         8.14 o                         
  -1  22   7        657.13        679.15        25.36 o                         
   0  22   7        180.85        186.89         9.71 o                         
   1  22   7         34.34         36.17         7.77 o                         
   2  22   7         97.11        108.31         8.25 o                         
   3  22   7          3.34         13.29         5.27 o                         
  -3  23   7        163.58        239.21        13.97 o                         
  -2  23   7         65.90         53.94         6.31 o                         
  -1  23   7         58.02         64.51         7.37 o                         
   0  23   7          0.00          1.22        10.28 o                         
   1  23   7          2.29         -4.13         4.13 o                         
  -1  24   7          5.67          7.52         6.41 o                         
   0  24   7         52.95         73.18         8.66 o                         
   1  24   7         57.93         73.14         9.64 o                         
  -7   0   8        883.05        935.98        33.45 o                         
  -6   0   8       2042.86       2062.51        35.96 o                         
  -5   0   8         13.28         14.28         3.70 o                         
  -4   0   8        201.38        202.62         5.76 o                         
  -3   0   8        181.51        300.72         7.84 o                         
  -2   0   8       6916.30       7623.35       143.77 o                         
  -1   0   8         34.67         48.39         2.70 o                         
   0   0   8       1500.66       1548.35        22.46 o                         
   1   0   8         28.42         37.74         2.46 o                         
   2   0   8       1121.82       1116.35        13.09 o                         
   3   0   8        137.88        134.97         3.97 o                         
   4   0   8        679.36        655.77        11.90 o                         
   5   0   8       4491.67       4472.69        68.24 o                         
   6   0   8         18.06         21.15         7.65 o                         
   7   0   8          8.30         -1.02         7.09 o                         
  -7   1   8        200.01        182.91         6.44 o                         
  -6   1   8        323.74        302.45         7.56 o                         
  -5   1   8         16.91         22.51         2.73 o                         
  -4   1   8        251.83        250.38         4.54 o                         
  -3   1   8        228.46        233.79         4.78 o                         
  -2   1   8        187.99        223.87         4.17 o                         
  -1   1   8         24.13         42.74         1.68 o                         
   0   1   8          4.41          2.50         1.21 o                         
   1   1   8         14.31         11.56         1.13 o                         
   2   1   8        123.53        134.05         2.38 o                         
   3   1   8          0.09          2.29         1.20 o                         
   4   1   8         61.61         58.33         3.22 o                         
   5   1   8        219.06        213.17         6.39 o                         
   6   1   8        222.48        218.89         6.95 o                         
   7   1   8          8.99          7.55         5.47 o                         
  -7   2   8        193.17        185.09         6.37 o                         
  -6   2   8         19.36         11.83         3.46 o                         
  -5   2   8         37.45         43.07         3.21 o                         
  -4   2   8        418.48        383.13         6.68 o                         
  -3   2   8        143.59        187.95         4.32 o                         
  -2   2   8       4425.77       5043.66        49.35 o                         
  -1   2   8        285.81        367.65         6.49 o                         
   0   2   8         17.19         15.74         1.45 o                         
   1   2   8       5935.94       6490.81        51.82 o                         
   2   2   8        731.79        707.36         8.29 o                         
   3   2   8         65.45         64.42         2.25 o                         
   4   2   8       4021.15       3877.44        39.11 o                         
   5   2   8          1.45         -2.39         2.39 o                         
   6   2   8          6.59          9.79         2.92 o                         
   7   2   8          6.03          7.59         3.48 o                         
  -7   3   8         34.35         40.84         3.78 o                         
  -6   3   8          9.47          8.23         2.43 o                         
  -5   3   8        272.68        284.46         6.82 o                         
  -4   3   8          0.11          0.21         1.63 o                         
  -3   3   8       2120.26       2265.34        21.59 o                         
  -2   3   8       3051.47       3433.29        34.43 o                         
  -1   3   8       1024.98       1021.31        11.50 o                         
   0   3   8        476.21        417.70         5.01 o                         
   1   3   8       3070.92       3375.27        30.62 o                         
   2   3   8       4018.00       4239.91        32.12 o                         
   3   3   8         44.24         43.45         2.29 o                         
   4   3   8        493.70        454.65         8.85 o                         
   5   3   8        448.69        454.39         9.23 o                         
   6   3   8        354.34        350.73         8.54 o                         
   7   3   8         29.90         38.15         4.75 o                         
  -7   4   8         16.17         11.77         2.83 o                         
  -6   4   8          4.44          5.29         3.73 o                         
  -5   4   8       2391.48       2384.07        22.35 o                         
  -4   4   8          8.27          5.73         1.80 o                         
  -3   4   8         51.71         40.30         2.44 o                         
  -2   4   8       3756.45       4066.09        40.36 o                         
  -1   4   8        484.81        522.32         6.26 o                         
   0   4   8         87.43         93.53         4.29 o                         
   1   4   8        341.70        333.48         4.93 o                         
   2   4   8        279.59        283.04         3.88 o                         
   3   4   8         38.42         42.04         2.38 o                         
   4   4   8       1691.38       1616.17        18.97 o                         
   5   4   8          3.21          0.21         2.63 o                         
   6   4   8        613.71        628.28        13.88 o                         
   7   4   8        299.09        370.89        13.34 o                         
  -7   5   8        257.19        267.78         7.62 o                         
  -6   5   8         52.25         46.88         3.68 o                         
  -5   5   8         92.38         88.92         3.29 o                         
  -4   5   8         82.99         83.88         3.23 o                         
  -3   5   8         89.58        109.90         4.22 o                         
  -2   5   8       1460.39       1696.42        18.32 o                         
  -1   5   8        315.93        382.25         5.14 o                         
   0   5   8       1355.55       1415.49        13.87 o                         
   1   5   8       1906.21       2100.31        22.66 o                         
   2   5   8        525.20        540.64         6.86 o                         
   3   5   8        140.25        117.45         3.66 o                         
   4   5   8       3242.92       3131.54        34.70 o                         
   5   5   8         10.02         10.98         2.87 o                         
   6   5   8         25.72         19.83         3.97 o                         
   7   5   8         70.41        102.68        11.66 o                         
  -7   6   8          5.45          5.91         2.65 o                         
  -6   6   8          3.53          2.02         2.33 o                         
  -5   6   8        186.29        163.09         4.27 o                         
  -4   6   8        383.97        373.15         6.53 o                         
  -3   6   8         69.95         68.53         2.73 o                         
  -2   6   8        268.63        268.64         3.83 o                         
  -1   6   8        356.39        348.55         4.94 o                         
   0   6   8         76.39         58.47         2.67 o                         
   1   6   8          8.29         11.12         1.33 o                         
   2   6   8        494.17        528.20         5.95 o                         
   3   6   8       1435.53       1369.29        16.02 o                         
   4   6   8        845.02        768.05         9.60 o                         
   5   6   8          0.33          1.32         2.27 o                         
   6   6   8        138.75        138.29         8.41 o                         
   7   6   8         58.15         75.31         9.81 o                         
  -7   7   8         26.39         24.42         3.33 o                         
  -6   7   8         81.88         75.06         4.35 o                         
  -5   7   8        172.21        151.53         4.25 o                         
  -4   7   8        384.24        367.05         6.54 o                         
  -3   7   8         29.67         22.95         2.12 o                         
  -2   7   8        258.90        239.09         4.60 o                         
  -1   7   8        570.04        608.34         7.36 o                         
   0   7   8       1032.96       1214.08        12.55 o                         
   1   7   8        580.57        646.52         7.23 o                         
   2   7   8         78.90         69.04         2.33 o                         
   3   7   8         68.26         59.99         2.79 o                         
   4   7   8         36.31         29.24         2.44 o                         
   5   7   8         70.98         69.73         4.22 o                         
   6   7   8          1.04          0.79         4.07 o                         
  -7   8   8        284.55        290.54        10.67 o                         
  -6   8   8          2.74         -0.67         1.93 o                         
  -5   8   8        102.05        101.25         3.61 o                         
  -4   8   8         66.23         74.54         3.39 o                         
  -3   8   8        138.57        129.06         3.73 o                         
  -2   8   8          2.02          0.95         1.32 o                         
  -1   8   8         17.84         20.61         1.32 o                         
   0   8   8        382.16        352.61         5.35 o                         
   1   8   8        272.78        289.07         4.54 o                         
   2   8   8         65.59         65.90         2.92 o                         
   3   8   8          5.00          7.78         2.26 o                         
   4   8   8        147.14        137.27         4.45 o                         
   5   8   8          7.54          9.17         2.67 o                         
   6   8   8         17.73         16.71         4.82 o                         
  -7   9   8          8.77         13.19         4.20 o                         
  -6   9   8          8.43          7.87         2.29 o                         
  -5   9   8         76.11         73.44         3.61 o                         
  -4   9   8       4275.77       4217.32        39.74 o                         
  -3   9   8        225.23        226.79         4.97 o                         
  -2   9   8         35.87         42.89         2.17 o                         
  -1   9   8        102.17        116.65         3.20 o                         
   0   9   8       1482.80       1499.19        15.38 o                         
   1   9   8        134.61        131.30         3.63 o                         
   2   9   8        140.54        148.86         4.22 o                         
   3   9   8       2393.89       2360.25        24.25 o                         
   4   9   8        317.47        291.91         6.27 o                         
   5   9   8         14.72         10.87         2.70 o                         
   6   9   8        418.01        517.06        15.92 o                         
  -7  10   8          5.01          5.21         2.62 o                         
  -6  10   8         15.00          9.40         2.17 o                         
  -5  10   8        344.62        324.85         7.43 o                         
  -4  10   8         65.16         64.35         3.85 o                         
  -3  10   8          9.65         10.06         2.55 o                         
  -2  10   8        303.05        297.20         7.25 o                         
  -1  10   8         60.35         64.06         2.64 o                         
   0  10   8       1069.55       1121.18        12.41 o                         
   1  10   8        970.43        974.53        10.40 o                         
   2  10   8        326.81        311.79         6.48 o                         
   3  10   8       2528.47       2450.65        25.18 o                         
   4  10   8          5.60          2.41         2.09 o                         
   5  10   8        239.71        230.29         7.40 o                         
   6  10   8         68.51         67.41         7.22 o                         
  -7  11   8         88.98        117.86        11.21 o                         
  -6  11   8         51.26         53.63         3.58 o                         
  -5  11   8         14.57          7.93         2.59 o                         
  -4  11   8        590.09        576.02        10.18 o                         
  -3  11   8         91.55         78.90         3.89 o                         
  -2  11   8         19.85         25.06         2.63 o                         
  -1  11   8         76.37         79.82         3.46 o                         
   0  11   8          8.23          6.85         2.20 o                         
   1  11   8       1243.16       1215.48        13.26 o                         
   2  11   8        380.38        378.26         9.76 o                         
   3  11   8          3.48          7.78         2.34 o                         
   4  11   8         99.14         76.95         4.26 o                         
   5  11   8          2.44          2.19         2.75 o                         
   6  11   8          0.25          4.25         4.40 o                         
  -6  12   8          0.11          0.92         2.01 o                         
  -5  12   8          0.02         -1.46         2.29 o                         
  -4  12   8        156.10        147.32         5.20 o                         
  -3  12   8        495.85        454.96        10.28 o                         
  -2  12   8         82.02         95.46         3.93 o                         
  -1  12   8         27.27         34.61         2.87 o                         
   0  12   8        136.26        131.21         5.23 o                         
   1  12   8        287.37        299.78         6.00 o                         
   2  12   8        513.01        478.39         8.87 o                         
   3  12   8          1.31          0.35         2.03 o                         
   4  12   8         22.32         18.97         3.08 o                         
   5  12   8         37.28         37.78         3.73 o                         
   6  12   8        219.02        282.74        12.17 o                         
  -6  13   8        150.87        166.96         5.49 o                         
  -5  13   8         22.24         22.79         3.22 o                         
  -4  13   8          0.45          1.01         2.50 o                         
  -3  13   8         56.82         56.64         3.71 o                         
  -2  13   8         39.12         29.62         2.91 o                         
  -1  13   8         32.25         28.91         2.98 o                         
   0  13   8        126.91        125.30         4.08 o                         
   1  13   8        122.45        109.71         4.39 o                         
   2  13   8        973.18        964.55        22.52 o                         
   3  13   8          1.84          1.26         2.37 o                         
   4  13   8        143.11        141.88         5.57 o                         
   5  13   8        103.73        109.90         5.39 o                         
  -6  14   8          0.35          1.89         2.18 o                         
  -5  14   8         17.00         18.57         4.13 o                         
  -4  14   8        897.72        875.50        13.96 o                         
  -3  14   8         15.47         19.62         3.01 o                         
  -2  14   8        775.78        739.38        11.44 o                         
  -1  14   8          0.08         -0.57         2.40 o                         
   0  14   8         94.18         95.53         3.67 o                         
   1  14   8       1305.45       1311.99        17.21 o                         
   2  14   8       1041.32       1009.90        14.58 o                         
   3  14   8        209.98        192.69         5.37 o                         
   4  14   8          3.34          4.11         2.56 o                         
   5  14   8        229.32        248.22         7.46 o                         
  -6  15   8          1.01          8.09         4.17 o                         
  -5  15   8        247.76        258.61         7.57 o                         
  -4  15   8         32.68         31.67         3.58 o                         
  -3  15   8        140.94        128.68         5.23 o                         
  -2  15   8        600.45        585.66        11.90 o                         
  -1  15   8         47.72         39.91         3.32 o                         
   0  15   8        150.51        144.14         5.12 o                         
   1  15   8        131.35        120.86         4.69 o                         
   2  15   8        582.33        556.49        10.73 o                         
   3  15   8         11.10         14.71         3.42 o                         
   4  15   8          0.15          1.05         2.89 o                         
   5  15   8         20.76         12.98         3.79 o                         
  -6  16   8         63.86         78.49        10.49 o                         
  -5  16   8          6.92          9.38         3.18 o                         
  -4  16   8         40.89         52.87         4.69 o                         
  -3  16   8          7.48          5.22         3.08 o                         
  -2  16   8         89.54         90.49         5.17 o                         
  -1  16   8        259.11        220.57         6.16 o                         
   0  16   8         28.68         29.13         3.13 o                         
   1  16   8        709.54        674.77        11.21 o                         
   2  16   8          1.98          3.24         2.53 o                         
   3  16   8          0.51          1.00         2.93 o                         
   4  16   8          2.04          4.52         2.56 o                         
   5  16   8          0.04          8.53         2.89 o                         
  -5  17   8         10.01         14.47         4.31 o                         
  -4  17   8         13.03         17.32         3.21 o                         
  -3  17   8         12.41          7.53         3.47 o                         
  -2  17   8       1429.06       1389.30        29.80 o                         
  -1  17   8        162.81        146.60         5.37 o                         
   0  17   8        729.42        721.03        11.85 o                         
   1  17   8        707.10        703.64        11.82 o                         
   2  17   8        143.23        162.73         9.02 o                         
   3  17   8         56.53         59.80         4.97 o                         
   4  17   8          4.85          5.26         3.18 o                         
   5  17   8         55.57         72.82         6.68 o                         
  -5  18   8        332.58        351.65         9.26 o                         
  -4  18   8          1.22          4.38         2.74 o                         
  -3  18   8         46.29         49.90         4.76 o                         
  -2  18   8          2.41          1.95         3.17 o                         
  -1  18   8        357.20        312.15        11.77 o                         
   0  18   8        195.56        186.10         8.72 o                         
   1  18   8         37.37         37.90         4.33 o                         
   2  18   8          0.08          0.94         2.31 o                         
   3  18   8         72.76         72.28         5.35 o                         
   4  18   8         78.55         74.71        13.17 o                         
  -4  19   8        105.37        118.52         7.52 o                         
  -3  19   8        167.51        176.55         7.36 o                         
  -2  19   8        104.46        108.74         6.16 o                         
  -1  19   8          1.08         -1.96         2.35 o                         
   0  19   8         49.66         45.96         4.74 o                         
   1  19   8        255.24        243.28        10.53 o                         
   2  19   8        135.12        133.67         8.70 o                         
   3  19   8          7.55         15.75         3.54 o                         
   4  19   8          4.00         18.19         5.71 o                         
  -4  20   8          0.00         -1.27         3.09 o                         
  -3  20   8          2.02          7.06         3.51 o                         
  -2  20   8          7.00          9.33         3.69 o                         
  -1  20   8        243.87        257.84         8.52 o                         
   0  20   8         67.04         63.08         5.12 o                         
   1  20   8         25.73         27.72         5.24 o                         
   2  20   8         73.37        106.91         6.52 o                         
   3  20   8         27.58         31.01         6.47 o                         
  -3  21   8         20.76         18.92         5.79 o                         
  -2  21   8         52.28         43.98         4.81 o                         
  -1  21   8        154.40        147.69         9.01 o                         
   0  21   8          2.75          1.66         3.24 o                         
   1  21   8         59.29         55.23         6.53 o                         
   2  21   8          2.41         11.16         3.17 o                         
   3  21   8         15.79         26.39         7.86 o                         
  -3  22   8          7.84         11.55         5.18 o                         
  -2  22   8         31.82         47.58        11.01 o                         
  -1  22   8        131.48        147.08         9.81 o                         
   0  22   8        228.66        230.77        12.26 o                         
   1  22   8          6.37          8.57         5.80 o                         
   2  22   8          0.45          6.70         5.99 o                         
  -2  23   8         79.51         83.12        10.92 o                         
  -1  23   8         58.65         60.03         7.03 o                         
   0  23   8        174.05        194.19        23.15 o                         
   1  23   8          5.34         15.84         6.16 o                         
  -1  24   8        103.87        128.99        12.02 o                         
   0  24   8         87.27        111.71        10.49 o                         
  -7   1   9        299.29        323.46         8.42 o                         
  -6   1   9        151.97        144.45         5.38 o                         
  -5   1   9         88.89         93.79         4.14 o                         
  -4   1   9        272.00        236.21         4.84 o                         
  -3   1   9       1348.85       1434.31        16.71 o                         
  -2   1   9       3177.71       3675.76        36.80 o                         
  -1   1   9       1927.29       2335.13        23.66 o                         
   0   1   9        963.84       1063.61        13.88 o                         
   1   1   9       1099.04       1227.75        13.97 o                         
   2   1   9         10.73         22.29         1.61 o                         
   3   1   9         57.02         47.40         2.53 o                         
   4   1   9        181.13        172.01         4.99 o                         
   5   1   9        963.51        945.41        15.41 o                         
   6   1   9          1.99         -1.22         2.40 o                         
   7   1   9         43.70         58.24         9.18 o                         
  -7   2   9        131.97        120.97         5.50 o                         
  -6   2   9        340.81        335.30         7.90 o                         
  -5   2   9        186.58        184.55         8.05 o                         
  -4   2   9        271.89        260.40         5.10 o                         
  -3   2   9         69.98         76.66         2.54 o                         
  -2   2   9        722.06        745.80        11.23 o                         
  -1   2   9         90.50         79.86         2.41 o                         
   0   2   9        164.77        147.02         3.45 o                         
   1   2   9         47.99         52.03         4.90 o                         
   2   2   9        995.57       1017.65        10.39 o                         
   3   2   9         58.08         51.41         2.94 o                         
   4   2   9       3896.19       3757.74        49.04 o                         
   5   2   9        554.80        536.38        11.22 o                         
   6   2   9          5.90          2.40         3.27 o                         
   7   2   9         46.64         56.31         6.16 o                         
  -7   3   9         23.44         21.88         3.57 o                         
  -6   3   9        214.29        203.91         6.29 o                         
  -5   3   9         88.09         78.94         3.47 o                         
  -4   3   9         50.55         46.64         2.97 o                         
  -3   3   9         72.38        107.14         4.14 o                         
  -2   3   9       1158.54       1190.36        13.62 o                         
  -1   3   9        584.53        613.83         8.44 o                         
   0   3   9        695.57        827.04        10.30 o                         
   1   3   9          5.82          3.63         2.04 o                         
   2   3   9        398.90        394.41         5.48 o                         
   3   3   9         37.60         39.18         2.37 o                         
   4   3   9         99.92         86.96         3.82 o                         
   5   3   9        232.40        234.21         6.88 o                         
   6   3   9         37.20         38.40         3.80 o                         
   7   3   9         34.16         42.37         7.62 o                         
  -7   4   9        393.09        386.27        15.74 o                         
  -6   4   9          5.13          3.06         2.71 o                         
  -5   4   9        993.72        996.54        12.76 o                         
  -4   4   9        304.24        268.81         6.07 o                         
  -3   4   9          0.02          0.47         1.68 o                         
  -2   4   9          0.06          1.31         1.29 o                         
  -1   4   9       1592.68       1621.81        15.75 o                         
   0   4   9        385.21        358.15         4.70 o                         
   1   4   9        288.12        218.89         4.57 o                         
   2   4   9          1.89          6.94         1.59 o                         
   3   4   9       1272.76       1278.95        14.25 o                         
   4   4   9         76.74         79.50         3.61 o                         
   5   4   9         41.04         35.33         3.68 o                         
   6   4   9        448.73        435.66        11.76 o                         
   7   4   9         71.83        106.48        17.75 o                         
  -7   5   9          6.63          7.56         2.65 o                         
  -6   5   9         11.25         12.74         2.76 o                         
  -5   5   9        169.45        163.08         4.28 o                         
  -4   5   9        120.12        114.17         4.27 o                         
  -3   5   9         34.41         35.05         3.93 o                         
  -2   5   9        322.32        310.53         7.59 o                         
  -1   5   9        512.30        521.51         6.50 o                         
   0   5   9         56.54         55.09         1.74 o                         
   1   5   9        240.52        277.97         5.38 o                         
   2   5   9          0.01         -0.72         1.44 o                         
   3   5   9        155.59        164.00         5.75 o                         
   4   5   9        851.48        850.27        11.53 o                         
   5   5   9          0.01          2.14         2.74 o                         
   6   5   9         12.93         18.14         3.93 o                         
  -7   6   9         25.48         20.77         3.23 o                         
  -6   6   9         47.50         38.14         5.26 o                         
  -5   6   9        260.36        274.53         7.59 o                         
  -4   6   9         34.40         33.18         2.56 o                         
  -3   6   9          1.25          1.05         1.71 o                         
  -2   6   9         86.59         86.16         2.90 o                         
  -1   6   9        647.05        732.50         8.46 o                         
   0   6   9         67.01         60.12         1.95 o                         
   1   6   9        541.77        555.39         7.48 o                         
   2   6   9          0.20          1.02         1.59 o                         
   3   6   9        123.97        131.31         3.78 o                         
   4   6   9        102.61        111.91         3.65 o                         
   5   6   9         24.19         25.23         3.93 o                         
   6   6   9          0.74         -0.80         3.94 o                         
  -7   7   9        175.80        183.44         7.94 o                         
  -6   7   9         14.71         13.33         3.94 o                         
  -5   7   9        559.29        562.03         9.16 o                         
  -4   7   9       1036.50        977.35        12.13 o                         
  -3   7   9         50.87         41.85         2.71 o                         
  -2   7   9         22.53         42.05         2.08 o                         
  -1   7   9         60.09         61.91         2.57 o                         
   0   7   9         48.06         65.13         2.34 o                         
   1   7   9         63.17         63.14         2.65 o                         
   2   7   9          1.89          1.46         1.95 o                         
   3   7   9       1540.18       1445.42        16.24 o                         
   4   7   9         35.70         35.08         2.85 o                         
   5   7   9         46.84         48.71         3.91 o                         
   6   7   9        486.58        514.18        16.01 o                         
  -7   8   9        129.19        148.01         8.28 o                         
  -6   8   9          3.28          4.55         2.28 o                         
  -5   8   9        414.17        412.48         7.55 o                         
  -4   8   9        337.75        301.98         8.47 o                         
  -3   8   9          3.08          1.01         1.86 o                         
  -2   8   9       1647.52       1636.26        18.31 o                         
  -1   8   9       1088.87       1222.22        12.94 o                         
   0   8   9          0.99          6.22         1.46 o                         
   1   8   9          9.18         16.04         2.02 o                         
   2   8   9          7.74          7.45         1.81 o                         
   3   8   9        334.06        305.96         6.22 o                         
   4   8   9          4.00          1.85         2.69 o                         
   5   8   9         82.00         74.63         5.23 o                         
   6   8   9        459.29        527.10        16.33 o                         
  -7   9   9         68.32         70.88         4.70 o                         
  -6   9   9          9.83          7.93         2.18 o                         
  -5   9   9         60.35         64.06         3.51 o                         
  -4   9   9       1402.77       1339.95        18.81 o                         
  -3   9   9        567.36        542.25        16.89 o                         
  -2   9   9        476.19        502.60        12.83 o                         
  -1   9   9        126.33        147.16         3.64 o                         
   0   9   9        371.44        434.59         6.37 o                         
   1   9   9        580.19        531.91        12.99 o                         
   2   9   9        925.23        940.41        10.65 o                         
   3   9   9          1.70         -0.95         2.09 o                         
   4   9   9         33.32         34.40         2.89 o                         
   5   9   9          5.09         11.39         3.37 o                         
   6   9   9        390.13        435.96        14.82 o                         
  -7  10   9         11.91         19.28         5.65 o                         
  -6  10   9          5.45          5.05         2.17 o                         
  -5  10   9          0.14         -0.30         2.46 o                         
  -4  10   9          0.00          3.84         2.37 o                         
  -3  10   9        298.50        273.94         7.53 o                         
  -2  10   9        136.96        120.36         7.55 o                         
  -1  10   9       1974.97       2060.15        22.52 o                         
   0  10   9        855.51        825.96        20.89 o                         
   1  10   9        810.80        745.15         9.81 o                         
   2  10   9         94.34         91.42         3.58 o                         
   3  10   9        818.42        794.42        11.15 o                         
   4  10   9        204.20        170.93         5.07 o                         
   5  10   9         41.84         34.97         4.42 o                         
   6  10   9         13.91         11.39         7.94 o                         
  -6  11   9         19.39         21.73         2.45 o                         
  -5  11   9        591.47        575.46        10.76 o                         
  -4  11   9        645.18        636.29        10.89 o                         
  -3  11   9        215.66        195.51         8.51 o                         
  -2  11   9        151.93        131.02         4.44 o                         
  -1  11   9         30.12         28.56         2.68 o                         
   0  11   9          2.79          3.01         1.90 o                         
   1  11   9          1.94          2.51         2.01 o                         
   2  11   9        430.96        420.50         7.16 o                         
   3  11   9        561.09        506.07         8.43 o                         
   4  11   9         79.46         83.21         3.93 o                         
   5  11   9          0.07          0.77         3.46 o                         
   6  11   9          1.52         -1.18         3.97 o                         
  -6  12   9         37.03         35.25         3.14 o                         
  -5  12   9         11.76         11.39         2.77 o                         
  -4  12   9        619.91        579.07        10.52 o                         
  -3  12   9          2.06         -2.54         2.54 o                         
  -2  12   9          0.73          4.75         2.18 o                         
  -1  12   9        117.73        118.55         4.33 o                         
   0  12   9         24.98         28.55         2.52 o                         
   1  12   9        561.07        535.12        10.25 o                         
   2  12   9         81.77         82.31         4.07 o                         
   3  12   9        231.69        208.76         5.55 o                         
   4  12   9          0.14          3.74         2.59 o                         
   5  12   9         34.23         37.92         4.63 o                         
  -6  13   9         15.79         20.86         2.78 o                         
  -5  13   9         47.48         50.32         4.10 o                         
  -4  13   9         16.06         19.91         3.12 o                         
  -3  13   9       3021.41       2987.03        38.58 o                         
  -2  13   9          6.45         10.98         2.41 o                         
  -1  13   9         43.82         43.65         4.65 o                         
   0  13   9          4.74          4.77         2.43 o                         
   1  13   9          1.37          1.59         2.09 o                         
   2  13   9        928.98        919.17        13.64 o                         
   3  13   9         38.87         38.50         3.10 o                         
   4  13   9         63.60         57.94         4.19 o                         
   5  13   9          2.17         -1.35         2.80 o                         
  -6  14   9          0.01          1.41         2.46 o                         
  -5  14   9        141.41        138.89         7.48 o                         
  -4  14   9        258.29        244.46         9.67 o                         
  -3  14   9        349.48        348.91         9.08 o                         
  -2  14   9          2.19          0.86         2.20 o                         
  -1  14   9         11.29         15.37         2.68 o                         
   0  14   9         75.16         71.22         4.10 o                         
   1  14   9          5.06          5.30         2.16 o                         
   2  14   9        314.58        312.50         7.41 o                         
   3  14   9        121.08        142.58         5.39 o                         
   4  14   9          4.22          8.23         2.82 o                         
   5  14   9        114.91        144.30         5.95 o                         
  -6  15   9         26.90         27.74         3.24 o                         
  -5  15   9         70.53         73.44         4.78 o                         
  -4  15   9         68.92         76.89         4.56 o                         
  -3  15   9        206.30        183.48         7.01 o                         
  -2  15   9          3.75          7.63         2.99 o                         
  -1  15   9         13.38         11.10         2.79 o                         
   0  15   9        311.71        313.49         8.50 o                         
   1  15   9        203.43        198.58         5.26 o                         
   2  15   9         43.04         30.52         3.58 o                         
   3  15   9          6.35          6.87         2.55 o                         
   4  15   9         93.50         98.50         5.11 o                         
   5  15   9          9.50         23.42         3.37 o                         
  -5  16   9         84.54         97.87         5.40 o                         
  -4  16   9         31.51         36.52         6.65 o                         
  -3  16   9        294.92        298.12        10.82 o                         
  -2  16   9         86.30         83.27         5.14 o                         
  -1  16   9         51.07         43.68         3.48 o                         
   0  16   9          0.01          0.21         2.99 o                         
   1  16   9        374.86        366.46         8.04 o                         
   2  16   9        201.69        204.39         6.32 o                         
   3  16   9         35.29         30.94         6.17 o                         
   4  16   9         28.39         22.75         3.36 o                         
   5  16   9        106.69         96.60         6.08 o                         
  -5  17   9        328.03        347.82         9.24 o                         
  -4  17   9         18.27         20.10         3.87 o                         
  -3  17   9          8.69          9.57         3.24 o                         
  -2  17   9         64.57         62.45         4.81 o                         
  -1  17   9        150.04        124.92         6.00 o                         
   0  17   9        212.21        207.81         7.49 o                         
   1  17   9        403.30        407.12         8.71 o                         
   2  17   9         32.33         27.19         3.33 o                         
   3  17   9          0.00          2.53         3.02 o                         
   4  17   9         72.45         93.34         6.03 o                         
  -5  18   9          1.33          9.30         4.71 o                         
  -4  18   9          0.44          0.55         2.92 o                         
  -3  18   9        103.40         97.49         7.47 o                         
  -2  18   9         31.17         30.35         4.03 o                         
  -1  18   9          2.56          5.79         3.25 o                         
   0  18   9        250.90        245.91         8.24 o                         
   1  18   9        400.50        394.63        13.06 o                         
   2  18   9         46.07         56.09         5.97 o                         
   3  18   9         24.69         28.23         4.30 o                         
   4  18   9         61.29         81.75         5.82 o                         
  -4  19   9         71.72         93.48         9.75 o                         
  -3  19   9         84.65         83.69         7.16 o                         
  -2  19   9         14.87         16.82         3.63 o                         
  -1  19   9         11.83         17.40         3.72 o                         
   0  19   9        137.45        141.24         6.70 o                         
   1  19   9         32.14         32.77         5.45 o                         
   2  19   9         42.89         49.68         4.90 o                         
   3  19   9         41.75         30.31         5.08 o                         
   4  19   9        176.69        262.61        15.29 o                         
  -4  20   9         29.25         51.73         7.99 o                         
  -3  20   9         20.44         24.43         6.62 o                         
  -2  20   9         42.39         41.49         4.63 o                         
  -1  20   9         38.87         39.14         8.73 o                         
   0  20   9          6.40          7.20         3.46 o                         
   1  20   9         14.39         15.14         4.44 o                         
   2  20   9         42.80         62.93         5.05 o                         
   3  20   9        154.29        176.52         7.68 o                         
  -3  21   9         28.44         33.34         4.55 o                         
  -2  21   9        142.46        137.90         9.17 o                         
  -1  21   9        128.40        121.22         8.53 o                         
   0  21   9        298.01        286.51         9.31 o                         
   1  21   9          1.43          5.73         4.29 o                         
   2  21   9          5.47          4.87         6.33 o                         
   3  21   9         36.85         46.37         5.51 o                         
  -3  22   9         95.99        137.83         9.56 o                         
  -2  22   9         53.32         48.31         6.86 o                         
  -1  22   9          0.66          2.85         4.42 o                         
   0  22   9         35.35         52.58         5.17 o                         
   1  22   9          2.25          1.08         6.50 o                         
   2  22   9          7.97         10.92         6.67 o                         
  -1  23   9         63.24         69.40        10.15 o                         
   0  23   9         35.36         42.59         8.24 o                         
   1  23   9          0.08          4.63         5.69 o                         
  -7   0  10          9.41          5.68         3.68 o                         
  -6   0  10       1342.90       1330.40        26.32 o                         
  -5   0  10         94.09         69.45         6.41 o                         
  -4   0  10         18.76         19.67         3.30 o                         
  -3   0  10         45.12         47.05         3.74 o                         
  -2   0  10         95.36         92.01         4.29 o                         
  -1   0  10        861.34       1051.20        16.76 o                         
   0   0  10         62.34         56.35         2.71 o                         
   1   0  10       1199.39       1352.74        32.62 o                         
   2   0  10          1.52         10.55         2.48 o                         
   3   0  10         56.03         54.12         4.43 o                         
   4   0  10       4710.96       4527.93        68.25 o                         
   5   0  10         10.41          7.76         4.17 o                         
   6   0  10         22.75         23.06         4.73 o                         
  -7   1  10         10.04          8.64         2.69 o                         
  -6   1  10        149.60        139.46         5.41 o                         
  -5   1  10        519.18        507.02        11.68 o                         
  -4   1  10         43.67         44.88         2.90 o                         
  -3   1  10        452.76        493.95         7.82 o                         
  -2   1  10          3.27          9.80         2.32 o                         
  -1   1  10        831.24        797.42         9.50 o                         
   0   1  10       1608.65       1648.62        20.48 o                         
   1   1  10        736.57        821.46        10.19 o                         
   2   1  10        801.44        813.58        10.25 o                         
   3   1  10        228.54        191.42         4.98 o                         
   4   1  10         23.90         23.13         2.68 o                         
   5   1  10        262.78        242.95         6.96 o                         
   6   1  10          0.77          3.55         2.70 o                         
   7   1  10         15.00         42.60         6.29 o                         
  -7   2  10        262.77        274.13         8.82 o                         
  -6   2  10        306.09        308.41         7.68 o                         
  -5   2  10        104.46         91.44         4.18 o                         
  -4   2  10          6.60          8.86         1.92 o                         
  -3   2  10        193.36        195.14         4.41 o                         
  -2   2  10       2061.99       2115.13        22.42 o                         
  -1   2  10        156.70        118.01         2.86 o                         
   0   2  10         56.89         57.75         2.33 o                         
   1   2  10         60.59         82.86         2.83 o                         
   2   2  10          9.90         10.75         2.07 o                         
   3   2  10        430.91        397.74         7.14 o                         
   4   2  10        281.46        274.17         6.16 o                         
   5   2  10        339.28        327.64         8.22 o                         
   6   2  10         17.60         29.47         3.69 o                         
  -7   3  10         25.87         31.23         3.61 o                         
  -6   3  10        439.38        435.53         9.25 o                         
  -5   3  10        626.72        566.49         8.86 o                         
  -4   3  10         51.46         43.64         2.55 o                         
  -3   3  10        148.51        139.43         4.96 o                         
  -2   3  10        165.13        182.56         4.03 o                         
  -1   3  10        776.21        741.33         9.06 o                         
   0   3  10         22.45         33.59         3.05 o                         
   1   3  10       2097.37       2327.42        24.96 o                         
   2   3  10         25.28         25.73         2.25 o                         
   3   3  10          0.53          0.34         2.20 o                         
   4   3  10        446.57        413.89         7.57 o                         
   5   3  10         44.67         46.22         4.18 o                         
   6   3  10        179.89        181.38         6.46 o                         
  -7   4  10          1.27          1.73         2.34 o                         
  -6   4  10        109.91        118.35         5.38 o                         
  -5   4  10         15.34         11.05         2.17 o                         
  -4   4  10         32.80         30.11         2.77 o                         
  -3   4  10         65.47         61.60         3.44 o                         
  -2   4  10       2213.61       2351.74        25.07 o                         
  -1   4  10       1242.69       1246.25        15.53 o                         
   0   4  10        840.74        834.27        10.71 o                         
   1   4  10        949.04        889.67        11.46 o                         
   2   4  10          2.75          0.57         1.53 o                         
   3   4  10       3227.79       2973.06        29.40 o                         
   4   4  10         83.04         86.52         3.87 o                         
   5   4  10          1.46          2.00         2.77 o                         
   6   4  10         18.79          8.60         3.24 o                         
  -7   5  10          1.79          1.74         2.38 o                         
  -6   5  10         55.67         58.44         4.03 o                         
  -5   5  10        552.61        539.23         9.66 o                         
  -4   5  10        232.93        250.76         6.05 o                         
  -3   5  10        474.18        465.79        15.72 o                         
  -2   5  10        938.09        918.18        11.34 o                         
  -1   5  10        660.45        716.58         8.33 o                         
   0   5  10        222.36        178.02         4.43 o                         
   1   5  10         46.18         54.96         4.89 o                         
   2   5  10         12.31         20.92         2.28 o                         
   3   5  10         23.26         22.81         2.81 o                         
   4   5  10        131.24        120.50         4.33 o                         
   5   5  10        177.59        183.07         6.24 o                         
   6   5  10        183.12        199.37        23.64 o                         
  -7   6  10        424.81        459.73        10.29 o                         
  -6   6  10         15.61         18.05         2.80 o                         
  -5   6  10        270.78        264.93         6.58 o                         
  -4   6  10        169.71        150.14         4.90 o                         
  -3   6  10        974.60       1005.52        22.52 o                         
  -2   6  10        260.95        247.26         5.95 o                         
  -1   6  10        211.85        270.77         4.51 o                         
   0   6  10          6.13          5.81         1.61 o                         
   1   6  10       1942.58       2063.54        25.49 o                         
   2   6  10        117.44        117.37         6.07 o                         
   3   6  10        262.43        225.92         5.53 o                         
   4   6  10        206.03        200.65         6.15 o                         
   5   6  10         62.79         70.34         5.13 o                         
   6   6  10         56.78         58.39        10.70 o                         
  -7   7  10         35.62         45.16         4.12 o                         
  -6   7  10          0.04         -1.42         2.12 o                         
  -5   7  10         80.82         79.70         4.13 o                         
  -4   7  10        370.47        369.19         7.44 o                         
  -3   7  10          5.94          1.11         1.69 o                         
  -2   7  10        253.66        256.30         4.68 o                         
  -1   7  10          8.16          4.34         1.43 o                         
   0   7  10        222.85        254.08         4.88 o                         
   1   7  10         33.34         37.78         2.36 o                         
   2   7  10       1035.91        988.75        13.89 o                         
   3   7  10        306.14        293.89         9.24 o                         
   4   7  10          1.59          0.91         2.42 o                         
   5   7  10        243.35        217.55         6.63 o                         
   6   7  10        143.13        150.71         9.09 o                         
  -7   8  10         87.73        105.77         5.77 o                         
  -6   8  10          4.27          0.77         2.18 o                         
  -5   8  10          3.25          1.31         2.00 o                         
  -4   8  10        496.15        474.97         8.66 o                         
  -3   8  10         35.13         24.43         2.46 o                         
  -2   8  10        102.29        119.74         5.84 o                         
  -1   8  10        192.41        200.56         4.09 o                         
   0   8  10        229.55        231.05         6.95 o                         
   1   8  10         83.36         97.70         3.41 o                         
   2   8  10        932.32        888.70        11.17 o                         
   3   8  10          2.40          6.26         3.48 o                         
   4   8  10        369.85        335.46         7.95 o                         
   5   8  10        267.53        281.04         7.56 o                         
   6   8  10          6.66          5.86         4.78 o                         
  -7   9  10         28.41         32.58         6.33 o                         
  -6   9  10          2.81          4.63         2.00 o                         
  -5   9  10        226.02        227.58         5.65 o                         
  -4   9  10          4.08          9.16         2.87 o                         
  -3   9  10         35.49         36.33         3.50 o                         
  -2   9  10        591.41        556.32        17.65 o                         
  -1   9  10         17.67         26.61         2.08 o                         
   0   9  10          0.58          2.59         2.04 o                         
   1   9  10        358.31        365.21         6.42 o                         
   2   9  10          9.78         10.48         2.26 o                         
   3   9  10        518.92        514.70         8.42 o                         
   4   9  10        337.67        313.95         7.71 o                         
   5   9  10         14.44         22.84         3.92 o                         
   6   9  10         33.99         49.51         6.55 o                         
  -6  10  10         29.76         32.40         3.00 o                         
  -5  10  10        148.91        145.28         4.87 o                         
  -4  10  10          6.70          3.29         2.58 o                         
  -3  10  10         24.29         31.06         3.85 o                         
  -2  10  10        378.32        415.80         8.74 o                         
  -1  10  10         80.92         94.20         3.72 o                         
   0  10  10        485.20        471.39         8.27 o                         
   1  10  10        691.70        677.26        20.37 o                         
   2  10  10        355.76        325.54         7.33 o                         
   3  10  10         98.62         99.41         4.56 o                         
   4  10  10         74.58         65.10         4.38 o                         
   5  10  10         19.98         27.27         4.08 o                         
   6  10  10          0.53          9.22         5.82 o                         
  -6  11  10          7.54         12.69         2.47 o                         
  -5  11  10         10.84         16.30         2.90 o                         
  -4  11  10        101.25        115.60         5.54 o                         
  -3  11  10        138.73        134.69         8.18 o                         
  -2  11  10        123.53        100.05         4.04 o                         
  -1  11  10        149.06        170.15         4.97 o                         
   0  11  10          8.58         11.62         2.57 o                         
   1  11  10        780.55        714.61        22.08 o                         
   2  11  10         68.28         71.13         3.31 o                         
   3  11  10         73.93         64.70         3.48 o                         
   4  11  10         26.32         26.17         3.94 o                         
   5  11  10          2.16          2.55         3.20 o                         
  -6  12  10          0.10          0.62         2.14 o                         
  -5  12  10        985.76        978.61        15.31 o                         
  -4  12  10        705.93        718.62        13.88 o                         
  -3  12  10         82.39         72.08         9.32 o                         
  -2  12  10          7.01          8.23         2.59 o                         
  -1  12  10         18.65         22.38         2.74 o                         
   0  12  10         77.46         80.66         5.56 o                         
   1  12  10         70.70         64.12         3.33 o                         
   2  12  10        343.00        311.92         7.17 o                         
   3  12  10        685.51        612.98        11.31 o                         
   4  12  10         22.06         21.15         3.21 o                         
   5  12  10          3.68          4.35         4.24 o                         
  -6  13  10          1.09          6.23         2.37 o                         
  -5  13  10         23.63         27.25         3.29 o                         
  -4  13  10        637.65        643.02        13.20 o                         
  -3  13  10         67.08         70.43         4.60 o                         
  -2  13  10       1061.72       1040.50        14.43 o                         
  -1  13  10        196.32        183.78         6.64 o                         
   0  13  10        402.13        409.33        11.50 o                         
   1  13  10          1.05         -1.53         1.98 o                         
   2  13  10        204.34        203.17         5.97 o                         
   3  13  10         93.11         94.43         4.57 o                         
   4  13  10         16.52         19.24         3.14 o                         
   5  13  10         36.77         44.78         4.85 o                         
  -6  14  10         39.20         39.98         3.84 o                         
  -5  14  10         33.85         34.79         4.18 o                         
  -4  14  10          0.27          0.77         2.93 o                         
  -3  14  10        141.52        126.90         5.84 o                         
  -2  14  10        278.67        251.05         6.36 o                         
  -1  14  10         62.06         53.34         4.24 o                         
   0  14  10         74.40         77.95         6.23 o                         
   1  14  10         94.10         90.80         4.74 o                         
   2  14  10          2.79          5.63         2.50 o                         
   3  14  10         93.54         80.78         4.99 o                         
   4  14  10          0.04          0.78         2.39 o                         
   5  14  10          5.45         13.87         3.60 o                         
  -6  15  10         92.86        100.99         6.09 o                         
  -5  15  10         16.01         11.38         3.67 o                         
  -4  15  10         69.39         56.69         6.27 o                         
  -3  15  10        332.66        339.63         9.18 o                         
  -2  15  10          9.76          6.81         3.11 o                         
  -1  15  10         39.98         38.16         4.01 o                         
   0  15  10        340.93        334.59         9.01 o                         
   1  15  10         16.07         14.17         2.50 o                         
   2  15  10        291.48        271.73         7.19 o                         
   3  15  10         36.58         37.50         3.94 o                         
   4  15  10         53.17         76.71         4.70 o                         
   5  15  10          1.49          7.02         4.12 o                         
  -5  16  10         48.54         53.17         8.80 o                         
  -4  16  10        213.96        218.40         8.00 o                         
  -3  16  10         44.19         41.81         4.38 o                         
  -2  16  10         39.41         43.06         4.20 o                         
  -1  16  10         20.89         21.14         4.37 o                         
   0  16  10        677.31        623.49        12.92 o                         
   1  16  10          7.03          9.35         2.38 o                         
   2  16  10         41.70         41.76         3.68 o                         
   3  16  10         63.90         76.02         7.68 o                         
   4  16  10        124.01        156.83         7.82 o                         
  -5  17  10         49.16         60.49         8.12 o                         
  -4  17  10         53.43         56.48         5.00 o                         
  -3  17  10       1015.39       1010.29        18.12 o                         
  -2  17  10         51.32         41.10         5.87 o                         
  -1  17  10        102.20        103.44         5.68 o                         
   0  17  10         23.83         22.84         3.85 o                         
   1  17  10        308.48        311.49         7.71 o                         
   2  17  10         12.96         12.92         2.92 o                         
   3  17  10          0.27          0.61         4.49 o                         
   4  17  10         63.23         76.04         7.33 o                         
  -5  18  10          3.08         15.59         4.54 o                         
  -4  18  10          1.02          5.36         4.06 o                         
  -3  18  10        162.12        159.96         6.90 o                         
  -2  18  10        585.01        543.58        15.87 o                         
  -1  18  10        203.66        195.73         8.45 o                         
   0  18  10         88.28         90.30         5.60 o                         
   1  18  10          0.02          2.80         2.93 o                         
   2  18  10         41.47         44.63         3.83 o                         
   3  18  10         81.51         74.50         5.54 o                         
   4  18  10         34.01         41.25         7.05 o                         
  -4  19  10         13.77          6.25         4.83 o                         
  -3  19  10         53.54         52.91        10.23 o                         
  -2  19  10          1.44         -3.75         3.75 o                         
  -1  19  10        213.62        222.71         9.25 o                         
   0  19  10         24.08         32.54         7.28 o                         
   1  19  10         42.21         40.54         4.67 o                         
   2  19  10          1.50          1.87         3.35 o                         
   3  19  10         28.95         32.51         4.41 o                         
  -3  20  10          1.86          0.77         4.59 o                         
  -2  20  10        262.72        257.43        11.35 o                         
  -1  20  10         12.85          9.25         4.61 o                         
   0  20  10        625.05        647.31        14.16 o                         
   1  20  10        115.47        109.95         6.27 o                         
   2  20  10          8.40         16.63         5.07 o                         
   3  20  10         20.43         43.92         5.72 o                         
  -2  21  10         75.23         59.86         9.85 o                         
  -1  21  10          9.16         12.39         4.70 o                         
   0  21  10         17.29         19.45         4.35 o                         
   1  21  10         66.36         69.14         7.29 o                         
   2  21  10        203.54        241.13        22.64 o                         
  -2  22  10        143.63        153.80         9.76 o                         
  -1  22  10         58.41         61.97         7.25 o                         
   0  22  10        101.81        126.51        17.39 o                         
   1  22  10          2.32          5.93         2.83 o                         
  -1  23  10         20.88         27.10         7.01 o                         
   0  23  10        206.41        260.36        15.16 o                         
  -7   1  11         46.07         52.25         5.18 o                         
  -6   1  11        379.62        371.88         8.78 o                         
  -5   1  11        452.64        429.47         8.57 o                         
  -4   1  11         62.59         68.88         3.37 o                         
  -3   1  11         22.03         34.77         2.96 o                         
  -2   1  11        416.95        434.82         9.40 o                         
  -1   1  11        832.19        806.74        10.75 o                         
   0   1  11        284.42        325.71         6.59 o                         
   1   1  11         85.49         89.89         4.02 o                         
   2   1  11        429.22        422.78         6.96 o                         
   3   1  11          4.49          6.93         2.32 o                         
   4   1  11         58.12         63.43         3.49 o                         
   5   1  11        150.99        148.47         5.80 o                         
   6   1  11         88.30         95.12         8.02 o                         
  -7   2  11          1.76          3.64         2.89 o                         
  -6   2  11         19.32         18.24         3.13 o                         
  -5   2  11        325.89        297.72         7.08 o                         
  -4   2  11        151.50        129.66         3.95 o                         
  -3   2  11         26.37         34.61         2.94 o                         
  -2   2  11       1846.24       1943.52        21.04 o                         
  -1   2  11         44.94         42.43         1.93 o                         
   0   2  11        161.51        130.76         4.11 o                         
   1   2  11         10.73          7.83         2.41 o                         
   2   2  11          7.81          7.26         2.05 o                         
   3   2  11          5.60          6.41         2.38 o                         
   4   2  11          9.74         13.93         2.53 o                         
   5   2  11          0.94          2.02         2.75 o                         
   6   2  11         32.38         37.99         4.00 o                         
  -7   3  11          2.51          5.65         3.16 o                         
  -6   3  11         47.09         49.62         3.82 o                         
  -5   3  11        435.42        424.54         8.42 o                         
  -4   3  11          4.25          5.01         1.80 o                         
  -3   3  11        670.05        674.65        16.94 o                         
  -2   3  11        361.41        445.79         6.84 o                         
  -1   3  11         62.14         73.28         2.73 o                         
   0   3  11         90.02         92.98         3.42 o                         
   1   3  11         20.14         23.86         3.07 o                         
   2   3  11          7.24         10.80         2.24 o                         
   3   3  11         84.59         72.12         3.93 o                         
   4   3  11         35.52         36.66         3.10 o                         
   5   3  11        194.65        195.60         6.55 o                         
   6   3  11          7.11         17.73         5.39 o                         
  -7   4  11         27.62         25.38         3.39 o                         
  -6   4  11         16.48         18.55         3.69 o                         
  -5   4  11        289.15        279.51         6.79 o                         
  -4   4  11         25.39         28.38         2.74 o                         
  -3   4  11         26.26         25.88         3.11 o                         
  -2   4  11         56.65         79.75         3.82 o                         
  -1   4  11         20.30         31.55         1.72 o                         
   0   4  11         10.87          5.01         1.95 o                         
   1   4  11        139.52        147.53         4.82 o                         
   2   4  11         75.39         61.47         3.21 o                         
   3   4  11        845.78        802.68        11.00 o                         
   4   4  11          8.72          8.90         2.43 o                         
   5   4  11         54.32         52.19         4.07 o                         
   6   4  11          5.58          2.51         3.25 o                         
  -7   5  11        122.43        119.75         7.28 o                         
  -6   5  11         31.88         31.42         3.24 o                         
  -5   5  11          3.08          4.25         2.20 o                         
  -4   5  11        651.65        634.50        10.15 o                         
  -3   5  11         22.21         20.62         2.87 o                         
  -2   5  11         17.27         14.99         1.90 o                         
  -1   5  11        275.90        266.53         4.16 o                         
   0   5  11       1464.30       1511.02        15.91 o                         
   1   5  11        128.81        104.92         5.52 o                         
   2   5  11         25.68         32.56         2.75 o                         
   3   5  11        429.52        398.98         7.33 o                         
   4   5  11        123.39        130.47         4.55 o                         
   5   5  11       1253.61       1195.24        25.97 o                         
   6   5  11         84.84        110.66        12.51 o                         
  -7   6  11         36.25         42.36         3.99 o                         
  -6   6  11          1.04          2.54         2.16 o                         
  -5   6  11         31.92         32.34         3.15 o                         
  -4   6  11        160.56        164.56         4.98 o                         
  -3   6  11        230.16        254.18         5.67 o                         
  -2   6  11        236.28        274.12         6.79 o                         
  -1   6  11         10.75         15.32         2.06 o                         
   0   6  11        350.08        369.63         6.06 o                         
   1   6  11        927.65        931.32        24.17 o                         
   2   6  11        283.87        259.28         7.28 o                         
   3   6  11        584.88        545.81         9.90 o                         
   4   6  11          0.24          2.62         2.53 o                         
   5   6  11        239.90        229.85        10.27 o                         
   6   6  11          0.36          1.19         4.13 o                         
  -7   7  11         12.31         11.04         2.75 o                         
  -6   7  11          5.68          2.33         2.21 o                         
  -5   7  11         68.26         81.65         4.18 o                         
  -4   7  11         73.45         67.65         3.57 o                         
  -3   7  11        122.15        114.82         4.29 o                         
  -2   7  11        226.64        232.82         6.01 o                         
  -1   7  11        131.51        123.00         4.06 o                         
   0   7  11        414.93        416.88        13.78 o                         
   1   7  11         45.45         41.76         2.64 o                         
   2   7  11        139.13        146.95         4.96 o                         
   3   7  11         93.94         83.10         4.16 o                         
   4   7  11         87.75         71.16         4.22 o                         
   5   7  11        199.53        178.89         6.22 o                         
   6   7  11         57.86         69.43         7.43 o                         
  -7   8  11        143.90        147.53         8.47 o                         
  -6   8  11        110.60        108.64         6.40 o                         
  -5   8  11        120.27        129.91         5.05 o                         
  -4   8  11        593.90        591.80         9.97 o                         
  -3   8  11        104.97        105.12         4.75 o                         
  -2   8  11        139.85        135.98         6.88 o                         
  -1   8  11       1429.28       1478.58        17.70 o                         
   0   8  11        837.39        844.81        19.66 o                         
   1   8  11        170.17        154.18         4.85 o                         
   2   8  11          2.59          2.38         2.01 o                         
   3   8  11        215.51        197.69         5.94 o                         
   4   8  11         20.68         11.07         2.94 o                         
   5   8  11         91.70        109.87         5.20 o                         
   6   8  11          4.23         14.91         5.12 o                         
  -6   9  11          3.17          4.30         3.45 o                         
  -5   9  11        117.98        125.27         5.97 o                         
  -4   9  11         50.08         45.93         3.92 o                         
  -3   9  11         88.28         91.30         4.60 o                         
  -2   9  11          8.01          4.38         2.05 o                         
  -1   9  11         30.81         26.51         2.64 o                         
   0   9  11        283.94        273.67         7.89 o                         
   1   9  11         40.50         30.22         2.66 o                         
   2   9  11        315.60        283.74         6.47 o                         
   3   9  11         22.18         17.52         3.15 o                         
   4   9  11          2.99          1.95         2.49 o                         
   5   9  11         69.95         68.79         5.43 o                         
  -6  10  11         69.32         66.19         4.45 o                         
  -5  10  11          4.41          6.37         2.91 o                         
  -4  10  11         31.17         31.63         5.30 o                         
  -3  10  11         21.25         26.00         3.20 o                         
  -2  10  11         63.88         55.97         3.24 o                         
  -1  10  11         14.60         19.99         3.17 o                         
   0  10  11        104.05        102.48         3.71 o                         
   1  10  11        533.01        519.54         8.24 o                         
   2  10  11        649.00        650.10        21.69 o                         
   3  10  11         71.20         74.06         4.27 o                         
   4  10  11         18.08         20.97         3.11 o                         
   5  10  11        118.66        142.79         7.01 o                         
  -6  11  11         24.94         29.47         3.39 o                         
  -5  11  11         50.70         52.60         5.72 o                         
  -4  11  11        153.71        162.77         6.42 o                         
  -3  11  11        110.64        101.01         4.92 o                         
  -2  11  11        332.36        318.58        10.74 o                         
  -1  11  11         17.77         15.88         3.22 o                         
   0  11  11          1.04          1.34         2.27 o                         
   1  11  11        283.86        284.62         5.98 o                         
   2  11  11        102.92         79.96         3.56 o                         
   3  11  11         64.40         58.41         3.98 o                         
   4  11  11         51.01         60.82         4.26 o                         
   5  11  11        115.88        132.30         9.08 o                         
  -6  12  11         91.72        101.79         5.34 o                         
  -5  12  11         12.40         21.45         3.64 o                         
  -4  12  11        252.40        243.09         8.24 o                         
  -3  12  11        286.62        257.75         7.59 o                         
  -2  12  11        754.12        684.28        12.83 o                         
  -1  12  11          0.13          1.41         2.69 o                         
   0  12  11         99.17        111.32         4.43 o                         
   1  12  11        269.42        244.35         6.91 o                         
   2  12  11          8.11          9.98         2.59 o                         
   3  12  11         18.71         18.45         2.96 o                         
   4  12  11         12.61         14.08         3.69 o                         
   5  12  11         72.04         85.81         6.04 o                         
  -6  13  11          5.08          7.00         2.61 o                         
  -5  13  11         15.09         21.66         4.93 o                         
  -4  13  11        183.97        179.23         6.90 o                         
  -3  13  11         78.09         86.41         5.18 o                         
  -2  13  11        792.40        789.85        22.90 o                         
  -1  13  11         34.57         34.94         3.81 o                         
   0  13  11          0.31         -1.23         2.54 o                         
   1  13  11         42.74         40.71         3.02 o                         
   2  13  11         83.20         94.15         4.46 o                         
   3  13  11          3.83          6.65         2.68 o                         
   4  13  11          6.95          9.32         3.33 o                         
   5  13  11          1.45          6.45         3.50 o                         
  -6  14  11         32.99         32.60         4.13 o                         
  -5  14  11          5.76          1.90         2.88 o                         
  -4  14  11        324.09        339.52         9.59 o                         
  -3  14  11          0.30          0.23         5.55 o                         
  -2  14  11        473.11        440.67        10.27 o                         
  -1  14  11        215.18        236.79         7.40 o                         
   0  14  11         49.53         53.47         4.30 o                         
   1  14  11         43.17         46.81         3.14 o                         
   2  14  11        482.75        459.15         9.34 o                         
   3  14  11         10.56          9.50         2.67 o                         
   4  14  11          8.42          2.69         3.02 o                         
   5  14  11          2.08         11.47         5.73 o                         
  -5  15  11         11.30         24.81         4.15 o                         
  -4  15  11         14.03         21.34         4.27 o                         
  -3  15  11          2.27          0.86         2.74 o                         
  -2  15  11        236.73        182.47         9.02 o                         
  -1  15  11        152.09        123.45         5.92 o                         
   0  15  11        142.64        137.67         7.07 o                         
   1  15  11          0.22         -0.96         2.30 o                         
   2  15  11         12.80         14.76         3.48 o                         
   3  15  11         99.57        104.35         4.98 o                         
   4  15  11         18.77         12.51         4.08 o                         
  -5  16  11         63.15         71.26         9.24 o                         
  -4  16  11        437.86        437.88        11.27 o                         
  -3  16  11        135.50        134.74         8.32 o                         
  -2  16  11        317.63        313.47        11.62 o                         
  -1  16  11         66.84         64.00         4.87 o                         
   0  16  11         73.53         68.72         4.98 o                         
   1  16  11        474.40        475.43         8.53 o                         
   2  16  11         11.67         14.97         3.03 o                         
   3  16  11         20.45         25.56         3.23 o                         
   4  16  11         18.99          9.94         4.34 o                         
  -5  17  11         77.04        102.23         9.85 o                         
  -4  17  11        198.51        198.58        13.28 o                         
  -3  17  11         93.57         87.87         7.34 o                         
  -2  17  11         13.10         12.93         9.30 o                         
  -1  17  11         18.68         15.08         3.51 o                         
   0  17  11        340.02        329.50         9.39 o                         
   1  17  11         66.43         68.44         5.10 o                         
   2  17  11          1.24         -0.30         2.30 o                         
   3  17  11          1.72         11.49         3.14 o                         
   4  17  11          5.02          7.26         4.02 o                         
  -4  18  11         10.26          2.42         4.64 o                         
  -3  18  11         40.13         44.88         6.15 o                         
  -2  18  11          2.98          1.25         8.64 o                         
  -1  18  11         74.28         63.50         5.12 o                         
   0  18  11        147.11        133.05         8.60 o                         
   1  18  11          3.83          2.91         3.40 o                         
   2  18  11          0.55          1.01         2.57 o                         
   3  18  11        208.96        215.32         8.07 o                         
  -3  19  11        281.68        252.06        13.72 o                         
  -2  19  11          0.09         -4.18         4.18 o                         
  -1  19  11        199.38        179.80         8.60 o                         
   0  19  11        133.88        137.40         6.68 o                         
   1  19  11          0.70          3.29         3.36 o                         
   2  19  11         32.16         36.23         5.49 o                         
   3  19  11         32.39         33.52         7.82 o                         
  -3  20  11          0.44         -2.61         4.62 o                         
  -2  20  11          0.76          0.09         4.58 o                         
  -1  20  11         39.94         35.90         5.81 o                         
   0  20  11        149.06        148.79         6.96 o                         
   1  20  11        115.44        115.02         6.41 o                         
   2  20  11         43.23         48.16         6.27 o                         
   3  20  11         11.80         21.60         4.23 o                         
  -2  21  11         43.52         41.84         6.39 o                         
  -1  21  11          0.77         -2.85         4.35 o                         
   0  21  11         59.33         59.32         5.47 o                         
   1  21  11        259.02        289.70        18.53 o                         
   2  21  11          0.61         15.21         6.71 o                         
  -1  22  11        140.88        160.45         9.88 o                         
   0  22  11         69.13         63.95        11.17 o                         
   1  22  11         30.51         52.98         5.81 o                         
  -7   0  12        447.39        445.38        14.40 o                         
  -6   0  12          6.78          6.64         5.08 o                         
  -5   0  12        135.71        144.90         7.07 o                         
  -4   0  12          0.16          1.66         2.84 o                         
  -3   0  12          8.34          3.38         2.30 o                         
  -2   0  12        288.70        286.56        14.70 o                         
  -1   0  12        275.47        246.65         6.29 o                         
   0   0  12       2542.61       2486.27        54.54 o                         
   1   0  12        456.96        409.95        15.59 o                         
   2   0  12        326.89        303.78        15.72 o                         
   3   0  12          4.99         10.63         4.07 o                         
   4   0  12       1233.71       1137.22        23.35 o                         
   5   0  12          1.74          0.36         3.93 o                         
   6   0  12        156.86        179.18         9.51 o                         
  -7   1  12          3.83         -1.05         2.35 o                         
  -6   1  12         98.86        103.18         4.85 o                         
  -5   1  12        243.62        224.37         6.13 o                         
  -4   1  12          2.46          4.19         2.00 o                         
  -3   1  12        156.80        137.11         4.24 o                         
  -2   1  12        121.26        158.88         4.62 o                         
  -1   1  12         46.16         36.14         2.45 o                         
   0   1  12         12.83         11.39         3.21 o                         
   1   1  12        300.82        289.29        12.66 o                         
   2   1  12        196.85        162.00         5.05 o                         
   3   1  12          0.62         -0.86         2.12 o                         
   4   1  12        391.61        366.46         7.40 o                         
   5   1  12          4.66          4.37         2.73 o                         
   6   1  12         68.09         90.49         5.28 o                         
  -7   2  12        175.54        203.08         6.94 o                         
  -6   2  12         10.29         10.37         2.58 o                         
  -5   2  12          4.62          7.22         2.59 o                         
  -4   2  12        364.37        327.05         6.78 o                         
  -3   2  12        254.75        285.73         6.77 o                         
  -2   2  12        817.72        894.64        13.67 o                         
  -1   2  12        159.21        152.95         4.59 o                         
   0   2  12         14.93         27.06         3.60 o                         
   1   2  12         10.94          9.54         2.73 o                         
   2   2  12         37.85         30.32         2.98 o                         
   3   2  12        626.60        561.61         8.92 o                         
   4   2  12        433.87        426.95         8.92 o                         
   5   2  12        108.81        109.55         5.34 o                         
   6   2  12         38.46         46.24         6.64 o                         
  -7   3  12         24.79         29.37         3.55 o                         
  -6   3  12          0.16         -2.04         2.04 o                         
  -5   3  12         11.67         10.32         2.39 o                         
  -4   3  12         42.18         50.95         2.81 o                         
  -3   3  12        751.09        788.12        12.79 o                         
  -2   3  12         63.54         62.56         2.51 o                         
  -1   3  12       1372.94       1433.50        19.39 o                         
   0   3  12        121.34        110.15         4.63 o                         
   1   3  12         23.41         27.98         3.25 o                         
   2   3  12        176.68        177.53         5.37 o                         
   3   3  12        692.98        618.95         9.41 o                         
   4   3  12         13.33         16.75         2.75 o                         
   5   3  12         21.10         24.00         3.47 o                         
   6   3  12         14.28         17.17         3.46 o                         
  -7   4  12          0.00         -0.09         2.26 o                         
  -6   4  12          8.94          9.43         2.51 o                         
  -5   4  12          0.00          2.15         2.08 o                         
  -4   4  12          3.76          2.28         2.13 o                         
  -3   4  12        476.20        469.75         9.23 o                         
  -2   4  12        554.44        574.23        13.24 o                         
  -1   4  12         42.05         36.17         2.53 o                         
   0   4  12        702.57        605.52        22.52 o                         
   1   4  12        564.23        514.78        28.61 o                         
   2   4  12         54.31         32.21         3.61 o                         
   3   4  12        305.57        282.31         6.25 o                         
   4   4  12        273.72        261.74         6.33 o                         
   5   4  12         14.61         10.06         3.46 o                         
   6   4  12          2.05          9.59         3.51 o                         
  -7   5  12          1.91          3.73         2.31 o                         
  -6   5  12          0.31         -1.97         1.97 o                         
  -5   5  12         23.86         27.55         3.03 o                         
  -4   5  12          1.17         -0.10         1.91 o                         
  -3   5  12         25.71         31.47         3.14 o                         
  -2   5  12          7.71          9.62         2.21 o                         
  -1   5  12        386.54        333.33         5.72 o                         
   0   5  12         57.88         46.11         2.60 o                         
   1   5  12         49.62         52.61         3.84 o                         
   2   5  12         62.00         53.55         6.64 o                         
   3   5  12        673.17        636.77        10.96 o                         
   4   5  12         28.79         40.76         4.13 o                         
   5   5  12         23.13         19.85         3.90 o                         
   6   5  12         24.90         33.22         4.26 o                         
  -7   6  12        153.06        170.63         7.24 o                         
  -6   6  12         85.79        103.18         4.92 o                         
  -5   6  12        507.04        489.93         9.41 o                         
  -4   6  12         83.10         85.82         3.86 o                         
  -3   6  12         53.06         40.37         3.20 o                         
  -2   6  12        203.91        220.85         5.82 o                         
  -1   6  12         33.46         32.63         2.38 o                         
   0   6  12          3.68          2.94         1.86 o                         
   1   6  12         45.87         47.47         3.12 o                         
   2   6  12        383.20        338.96         9.00 o                         
   3   6  12         19.80         11.91         2.70 o                         
   4   6  12          8.04          6.73         2.79 o                         
   5   6  12        268.06        270.92         8.99 o                         
   6   6  12          4.27          0.47         4.21 o                         
  -7   7  12         37.86         47.14         5.40 o                         
  -6   7  12         84.11         92.53         6.03 o                         
  -5   7  12          7.40         14.38         2.63 o                         
  -4   7  12         73.67         65.99         5.43 o                         
  -3   7  12         15.98         27.79         2.73 o                         
  -2   7  12        117.74        110.47        13.66 o                         
  -1   7  12        404.28        377.66         7.02 o                         
   0   7  12         78.91         76.81         3.21 o                         
   1   7  12          0.02          2.04         2.25 o                         
   2   7  12          5.20          6.92         2.53 o                         
   3   7  12         15.93         16.85         2.96 o                         
   4   7  12        793.81        725.62        13.37 o                         
   5   7  12        110.41        113.85         6.40 o                         
  -6   8  12         81.61         88.28        10.17 o                         
  -5   8  12         91.34         88.32         5.15 o                         
  -4   8  12        152.70        128.87         4.72 o                         
  -3   8  12        256.56        249.66         6.87 o                         
  -2   8  12          0.18         -0.40         2.36 o                         
  -1   8  12        604.03        567.70         9.29 o                         
   0   8  12          3.32          2.95         2.05 o                         
   1   8  12        342.58        330.24         6.22 o                         
   2   8  12          4.15          2.71         2.33 o                         
   3   8  12        127.37        102.73         5.98 o                         
   4   8  12          0.29         -0.70         2.48 o                         
   5   8  12          5.99          6.83         2.73 o                         
  -6   9  12         11.01         12.47         3.84 o                         
  -5   9  12          7.45         11.31         3.15 o                         
  -4   9  12          4.09          4.60         2.59 o                         
  -3   9  12        194.47        184.63         9.17 o                         
  -2   9  12        406.91        431.71         9.39 o                         
  -1   9  12        590.83        594.15        11.32 o                         
   0   9  12        994.29        974.40        12.12 o                         
   1   9  12        646.13        583.39         8.76 o                         
   2   9  12         20.60         32.52         3.37 o                         
   3   9  12         29.59         25.21         3.23 o                         
   4   9  12         33.52         27.05         3.44 o                         
   5   9  12         64.42         71.32         4.59 o                         
  -6  10  12         41.92         39.95         3.37 o                         
  -5  10  12        549.82        548.98        15.31 o                         
  -4  10  12         46.03         50.49         4.19 o                         
  -3  10  12        222.17        230.15         8.75 o                         
  -2  10  12         41.83         33.20         3.56 o                         
  -1  10  12        183.91        171.58         6.32 o                         
   0  10  12         42.66         42.70         2.94 o                         
   1  10  12        112.67        115.24         4.34 o                         
   2  10  12        116.39        110.47         4.65 o                         
   3  10  12          2.24          6.03         3.03 o                         
   4  10  12         49.42         48.46         4.82 o                         
   5  10  12         24.21         31.73         4.35 o                         
  -6  11  12         23.65         20.74         3.22 o                         
  -5  11  12         16.06         21.20         3.53 o                         
  -4  11  12         25.56         17.35         3.27 o                         
  -3  11  12        103.85        104.59         5.06 o                         
  -2  11  12         21.03         19.45         3.11 o                         
  -1  11  12          5.55          7.63         3.31 o                         
   0  11  12          5.59          9.27         2.36 o                         
   1  11  12        182.72        173.13         4.95 o                         
   2  11  12       1377.94       1347.58        18.19 o                         
   3  11  12         12.08         15.30         4.94 o                         
   4  11  12          3.84          6.83         2.73 o                         
   5  11  12        135.20        146.88         9.75 o                         
  -6  12  12          5.02          7.35         2.51 o                         
  -5  12  12        262.55        275.02         8.63 o                         
  -4  12  12        413.46        419.91        10.30 o                         
  -3  12  12        510.38        498.07        13.72 o                         
  -2  12  12         13.88         18.02         3.22 o                         
  -1  12  12        143.81        137.08         5.70 o                         
   0  12  12          0.57          0.19         2.05 o                         
   1  12  12        966.04        972.69        12.67 o                         
   2  12  12         77.83         88.54         5.19 o                         
   3  12  12         38.45         30.14         3.86 o                         
   4  12  12         10.30         13.64         3.07 o                         
   5  12  12        252.11        289.54         9.69 o                         
  -6  13  12        192.88        188.79        12.62 o                         
  -5  13  12         86.59         91.41         7.10 o                         
  -4  13  12         14.07         16.22         4.64 o                         
  -3  13  12          9.19          9.68         4.20 o                         
  -2  13  12        376.19        372.09        14.37 o                         
  -1  13  12          0.98         -0.55         2.61 o                         
   0  13  12         59.49         63.66         3.87 o                         
   1  13  12        738.67        708.84        10.46 o                         
   2  13  12         90.23        100.09         4.75 o                         
   3  13  12         83.96         83.01         5.43 o                         
   4  13  12        115.98        125.60         6.81 o                         
   5  13  12         23.58         34.45         6.84 o                         
  -5  14  12          7.52          4.60         5.57 o                         
  -4  14  12          1.29          1.14         3.50 o                         
  -3  14  12          7.40          1.44         3.81 o                         
  -2  14  12         68.81         82.26         5.73 o                         
  -1  14  12         11.31         15.62         3.26 o                         
   0  14  12         48.95         45.27         4.18 o                         
   1  14  12         17.41          9.50         2.46 o                         
   2  14  12        695.53        692.47        11.95 o                         
   3  14  12        501.74        507.46        21.58 o                         
   4  14  12         26.26         37.25         5.42 o                         
  -5  15  12          4.08          6.52         3.09 o                         
  -4  15  12         18.80         24.19         7.96 o                         
  -3  15  12        191.87        190.69         9.46 o                         
  -2  15  12         32.42         38.45         3.99 o                         
  -1  15  12        164.48        168.81         6.77 o                         
   0  15  12         43.45         44.58         4.30 o                         
   1  15  12          0.91         -0.68         2.59 o                         
   2  15  12        333.89        353.51         9.75 o                         
   3  15  12        198.19        213.48         7.83 o                         
   4  15  12        125.46        143.22         8.93 o                         
  -5  16  12         20.24         28.24         7.06 o                         
  -4  16  12          0.13          4.24         4.06 o                         
  -3  16  12          0.38          0.44         4.11 o                         
  -2  16  12         33.90         48.48         6.07 o                         
  -1  16  12         44.28         39.39         4.34 o                         
   0  16  12        179.35        171.66         7.02 o                         
   1  16  12        380.83        374.35         8.58 o                         
   2  16  12         14.61         18.96         4.15 o                         
   3  16  12          0.99          1.32         3.50 o                         
   4  16  12         47.25         45.79         5.71 o                         
  -4  17  12         35.17         33.13         6.04 o                         
  -3  17  12          0.33         -1.57         4.57 o                         
  -2  17  12         74.60         62.58         6.43 o                         
  -1  17  12         96.24         88.38         5.46 o                         
   0  17  12         85.09         89.17         5.60 o                         
   1  17  12         22.37         20.67         3.78 o                         
   2  17  12         22.15         20.57         3.14 o                         
   3  17  12         58.44         71.55         7.00 o                         
  -4  18  12         69.49         52.73         6.65 o                         
  -3  18  12        370.88        404.18        29.82 o                         
  -2  18  12         13.76         14.91         4.86 o                         
  -1  18  12         14.95         15.59         3.43 o                         
   0  18  12          1.73         -2.87         2.87 o                         
   1  18  12         28.31         26.28         3.92 o                         
   2  18  12        118.23        121.83         5.42 o                         
   3  18  12         11.29         20.61         4.34 o                         
  -3  19  12         18.01         12.16         5.76 o                         
  -2  19  12         30.20         33.31         5.94 o                         
  -1  19  12         11.56          6.88         3.06 o                         
   0  19  12         99.82         93.97         5.85 o                         
   1  19  12        139.23        142.78         6.81 o                         
   2  19  12          1.16          2.65         2.96 o                         
   3  19  12         11.37         24.63         5.82 o                         
  -3  20  12         93.38         86.01        11.72 o                         
  -2  20  12          7.17          4.77         4.58 o                         
  -1  20  12         59.52         58.54         8.62 o                         
   0  20  12        276.29        284.95        17.17 o                         
   1  20  12        167.15        199.01         8.05 o                         
   2  20  12          0.44          5.52         5.82 o                         
  -2  21  12          7.28         11.65         6.46 o                         
  -1  21  12         58.47         61.35         7.00 o                         
   0  21  12        202.19        231.96         8.50 o                         
   1  21  12         20.40         34.78         4.35 o                         
  -1  22  12          7.05          8.79         5.48 o                         
   0  22  12          0.14         11.10         4.21 o                         
  -7   1  13         77.51        114.01         7.72 o                         
  -6   1  13        150.33        150.10         5.60 o                         
  -5   1  13         13.73         14.60         3.00 o                         
  -4   1  13        652.42        579.73         9.61 o                         
  -3   1  13          2.90          3.43         1.84 o                         
  -2   1  13         83.18         87.96         3.28 o                         
  -1   1  13         38.09         38.09         3.84 o                         
   0   1  13        187.91        201.66         7.67 o                         
   1   1  13         11.70         18.51         3.75 o                         
   2   1  13         96.21         74.66         5.82 o                         
   3   1  13          7.23         12.40         2.45 o                         
   4   1  13          0.53         -1.69         2.20 o                         
   5   1  13          2.50          3.53         3.10 o                         
   6   1  13         36.96         43.06         4.26 o                         
  -7   2  13          0.48         -1.66         2.28 o                         
  -6   2  13         42.28         33.82         3.25 o                         
  -5   2  13        200.67        199.07         8.32 o                         
  -4   2  13          4.87          7.60         2.19 o                         
  -3   2  13         30.89         17.55         2.75 o                         
  -2   2  13          0.59          1.93         1.78 o                         
  -1   2  13          7.81          4.56         3.02 o                         
   0   2  13        323.95        324.83        10.38 o                         
   1   2  13        594.38        591.12        13.90 o                         
   2   2  13        164.99        143.98         5.89 o                         
   3   2  13        356.16        346.50         6.92 o                         
   4   2  13         95.93         95.93         4.20 o                         
   5   2  13        134.69        150.29         5.98 o                         
   6   2  13         18.82         29.58         3.97 o                         
  -7   3  13          7.22         13.10         2.78 o                         
  -6   3  13         15.42         23.84         2.99 o                         
  -5   3  13         85.37         84.33         4.13 o                         
  -4   3  13          6.56         11.10         2.29 o                         
  -3   3  13        725.95        792.06        12.96 o                         
  -2   3  13        275.99        298.72         5.98 o                         
  -1   3  13        475.14        456.19        11.04 o                         
   0   3  13        526.83        474.30        20.66 o                         
   1   3  13        388.91        386.01         8.77 o                         
   2   3  13        246.00        226.58         7.92 o                         
   3   3  13       1229.23       1095.70        13.94 o                         
   4   3  13        320.32        308.87         6.89 o                         
   5   3  13         70.43         70.42         4.64 o                         
   6   3  13          0.86          3.88         5.96 o                         
  -7   4  13         70.58         75.81         5.49 o                         
  -6   4  13         29.86         40.55         3.56 o                         
  -5   4  13        116.95        112.63         4.63 o                         
  -4   4  13        270.40        252.77         6.18 o                         
  -3   4  13         74.41         78.71         4.02 o                         
  -2   4  13        457.37        479.50         7.89 o                         
  -1   4  13        195.77        193.99         4.90 o                         
   0   4  13       1151.62       1095.66        20.42 o                         
   1   4  13        481.63        428.82         9.49 o                         
   2   4  13        132.50        117.82         7.13 o                         
   3   4  13        137.49        139.95         4.65 o                         
   4   4  13         91.24         88.46         4.75 o                         
   5   4  13         67.06         69.63         5.49 o                         
   6   4  13         11.18         21.89         4.14 o                         
  -7   5  13          1.07         13.26         3.59 o                         
  -6   5  13         26.53         32.43         3.32 o                         
  -5   5  13         96.38         76.91         4.10 o                         
  -4   5  13         19.33         14.24         2.38 o                         
  -3   5  13        851.38        852.14        13.90 o                         
  -2   5  13       1463.93       1452.31        25.03 o                         
  -1   5  13        770.42        739.50        13.74 o                         
   0   5  13          3.33         -1.48         2.45 o                         
   1   5  13         91.06         82.69         7.81 o                         
   2   5  13         18.35         13.20         3.94 o                         
   3   5  13        456.51        386.04         8.44 o                         
   4   5  13          0.66          0.60         2.52 o                         
   5   5  13         88.99        102.73         6.24 o                         
   6   5  13          4.20         10.83         5.14 o                         
  -7   6  13         45.23         54.37         5.80 o                         
  -6   6  13         11.54         16.90         3.83 o                         
  -5   6  13        101.66         92.72         4.40 o                         
  -4   6  13          0.09          0.83         1.94 o                         
  -3   6  13          1.00         -1.95         2.00 o                         
  -2   6  13        906.94        885.78        17.67 o                         
  -1   6  13         94.02         89.87         4.02 o                         
   0   6  13        113.94        114.06         6.67 o                         
   1   6  13        329.56        307.12        12.75 o                         
   2   6  13        332.17        269.76         7.84 o                         
   3   6  13        413.27        360.21         8.19 o                         
   4   6  13        166.55        168.90         6.16 o                         
   5   6  13         40.04         34.85         4.38 o                         
  -6   7  13          0.08          0.53         2.47 o                         
  -5   7  13        177.17        157.51         6.39 o                         
  -4   7  13         11.49         12.37         2.83 o                         
  -3   7  13        424.33        341.47        10.26 o                         
  -2   7  13        225.98        212.47         8.02 o                         
  -1   7  13        142.88        138.51         4.13 o                         
   0   7  13         23.47         23.27         3.42 o                         
   1   7  13        323.45        332.67         7.32 o                         
   2   7  13        450.41        431.64         8.59 o                         
   3   7  13         19.55          8.45         2.67 o                         
   4   7  13        205.94        186.82         7.95 o                         
   5   7  13         37.47         49.34         4.93 o                         
  -6   8  13          3.01          4.31         2.72 o                         
  -5   8  13        444.32        429.88        10.47 o                         
  -4   8  13          2.01          0.42         2.46 o                         
  -3   8  13         73.06         60.01         5.05 o                         
  -2   8  13        315.58        331.50        13.15 o                         
  -1   8  13        260.28        241.47         6.68 o                         
   0   8  13        554.06        518.01         8.11 o                         
   1   8  13        195.08        156.77         5.28 o                         
   2   8  13          8.15          6.34         2.35 o                         
   3   8  13         58.61         52.39         4.46 o                         
   4   8  13          8.92          7.54         2.78 o                         
   5   8  13        374.17        452.61        22.44 o                         
  -6   9  13        237.39        265.17        10.45 o                         
  -5   9  13        363.39        350.01         9.51 o                         
  -4   9  13         28.66         29.92         3.51 o                         
  -3   9  13          0.01         -0.62         3.57 o                         
  -2   9  13        194.34        181.84         6.26 o                         
  -1   9  13          0.83         -0.66         2.62 o                         
   0   9  13        109.84        116.78         4.02 o                         
   1   9  13        223.97        209.51         6.00 o                         
   2   9  13        397.81        350.97         7.78 o                         
   3   9  13         31.48         25.30         3.71 o                         
   4   9  13          5.75          8.69         2.73 o                         
   5   9  13          8.92         11.15         3.02 o                         
  -6  10  13         33.75         41.14         4.40 o                         
  -5  10  13        588.96        619.94        20.63 o                         
  -4  10  13         21.13         21.21         3.48 o                         
  -3  10  13        368.08        353.67        11.05 o                         
  -2  10  13        459.98        395.75         9.29 o                         
  -1  10  13        221.40        211.36         7.02 o                         
   0  10  13         30.19         26.51         2.71 o                         
   1  10  13        838.88        778.02        14.59 o                         
   2  10  13         82.34         71.46         4.11 o                         
   3  10  13         20.78         18.81         3.54 o                         
   4  10  13         97.13         88.23         5.00 o                         
   5  10  13          0.28          3.22         3.19 o                         
  -6  11  13         25.97         34.22         4.05 o                         
  -5  11  13          6.20         16.86         3.24 o                         
  -4  11  13        117.07        122.97         7.51 o                         
  -3  11  13         11.15          7.75         3.65 o                         
  -2  11  13        284.38        241.27        14.01 o                         
  -1  11  13         31.05         25.27         3.45 o                         
   0  11  13        252.22        259.43         5.84 o                         
   1  11  13        686.97        655.99        12.67 o                         
   2  11  13         24.62         28.52         3.87 o                         
   3  11  13        162.30        153.70         6.77 o                         
   4  11  13         15.59         15.54         2.99 o                         
   5  11  13        264.29        270.06        18.69 o                         
  -6  12  13         52.49         56.78         8.07 o                         
  -5  12  13          2.47          6.27         2.86 o                         
  -4  12  13         11.63          3.77         7.24 o                         
  -3  12  13        749.87        701.09        16.97 o                         
  -2  12  13          0.23         -1.88         2.45 o                         
  -1  12  13         79.78         69.36         4.60 o                         
   0  12  13        106.65         99.80         4.94 o                         
   1  12  13        371.78        355.03         7.98 o                         
   2  12  13         54.16         71.28         4.99 o                         
   3  12  13         39.13         38.09         4.24 o                         
   4  12  13          0.53         -2.13         2.47 o                         
   5  12  13         21.72         22.64         5.56 o                         
  -6  13  13          0.30          1.56         6.05 o                         
  -5  13  13         96.61         96.06         6.94 o                         
  -4  13  13         11.73         13.38         7.92 o                         
  -3  13  13        181.60        193.52         8.89 o                         
  -2  13  13         81.79         71.21         4.72 o                         
  -1  13  13          2.48          0.13         2.59 o                         
   0  13  13        114.39        102.39         4.67 o                         
   1  13  13        104.80        114.99         4.31 o                         
   2  13  13         76.47         75.16         5.20 o                         
   3  13  13         10.02         16.04         3.35 o                         
   4  13  13         11.01         10.85         3.10 o                         
  -5  14  13        128.09        147.85        18.37 o                         
  -4  14  13         77.73         69.86         6.85 o                         
  -3  14  13        558.87        533.44        20.00 o                         
  -2  14  13         46.21         53.86         4.57 o                         
  -1  14  13        251.70        233.58         8.28 o                         
   0  14  13          0.51          0.76         2.46 o                         
   1  14  13         60.84         56.91         3.53 o                         
   2  14  13        108.65        116.21         6.13 o                         
   3  14  13         67.04         74.70         5.47 o                         
   4  14  13          4.39          5.23         4.08 o                         
  -5  15  13          4.96         -4.74         4.74 o                         
  -4  15  13         17.92         18.06         5.16 o                         
  -3  15  13        178.16        170.69        12.21 o                         
  -2  15  13          8.91          7.40         2.88 o                         
  -1  15  13          6.53         11.24         3.17 o                         
   0  15  13         16.39         10.50         2.90 o                         
   1  15  13          2.86          5.59         2.63 o                         
   2  15  13        101.57         98.27         5.79 o                         
   3  15  13        460.60        461.13        11.77 o                         
   4  15  13        115.48        142.04         8.93 o                         
  -4  16  13        229.24        232.33        10.63 o                         
  -3  16  13          0.03          1.67         4.42 o                         
  -2  16  13        141.76        148.59         8.57 o                         
  -1  16  13        105.29         98.48         8.49 o                         
   0  16  13        278.34        285.24         7.63 o                         
   1  16  13          9.92          7.46         2.72 o                         
   2  16  13          6.45         11.56         3.27 o                         
   3  16  13          0.31         -2.23         3.98 o                         
  -4  17  13         20.48         30.63         5.78 o                         
  -3  17  13         44.38         56.52         6.76 o                         
  -2  17  13        193.03        192.38        16.18 o                         
  -1  17  13        159.54        179.95         9.14 o                         
   0  17  13        136.24        141.41         6.91 o                         
   1  17  13         52.57         46.39         4.66 o                         
   2  17  13         49.39         59.48         5.00 o                         
   3  17  13          2.14          9.07         4.44 o                         
  -3  18  13          4.39         10.52         5.25 o                         
  -2  18  13          2.34          6.10         4.47 o                         
  -1  18  13        138.16        151.75         6.88 o                         
   0  18  13         32.70         32.59         3.61 o                         
   1  18  13         65.04         69.06         5.32 o                         
   2  18  13         13.90         15.67         4.87 o                         
   3  18  13        143.99        154.90        11.72 o                         
  -3  19  13         10.13          5.60         6.65 o                         
  -2  19  13          1.85          1.54         4.72 o                         
  -1  19  13        220.31        220.77         8.33 o                         
   0  19  13        240.07        251.49         8.29 o                         
   1  19  13         42.48         63.01         5.68 o                         
   2  19  13          5.89          6.27         4.57 o                         
  -2  20  13          7.38         -0.33         4.40 o                         
  -1  20  13          7.24         11.26         4.86 o                         
   0  20  13         40.32         50.44         4.31 o                         
   1  20  13          5.46         11.53         3.44 o                         
   2  20  13          1.03          7.39         4.25 o                         
  -1  21  13         15.63         23.17         5.71 o                         
   0  21  13          7.05         10.42         3.31 o                         
   1  21  13         15.55         11.11         8.24 o                         
  -7   0  14         20.10         22.84         6.58 o                         
  -6   0  14        345.27        336.47        16.39 o                         
  -5   0  14         49.83         38.01         4.72 o                         
  -4   0  14         25.69         15.71         5.65 o                         
  -3   0  14         47.84         39.92         3.87 o                         
  -2   0  14        259.98        262.66        11.51 o                         
  -1   0  14         28.24         23.23         5.52 o                         
   0   0  14       2697.31       2643.12        59.00 o                         
   1   0  14        580.62        530.96        18.82 o                         
   2   0  14         44.94         39.88         7.18 o                         
   3   0  14         22.35         14.42         4.30 o                         
   4   0  14          6.43          0.11         3.99 o                         
   5   0  14        167.18        190.67        15.59 o                         
   6   0  14        117.92        132.90        12.44 o                         
  -7   1  14         10.15         14.80         2.94 o                         
  -6   1  14         14.48         16.74         2.75 o                         
  -5   1  14         70.65         64.55         4.42 o                         
  -4   1  14         18.51         25.84         3.02 o                         
  -3   1  14         20.96         30.25         2.34 o                         
  -2   1  14         44.57         54.05         8.09 o                         
  -1   1  14       2876.81       2538.06       194.83 o                         
   0   1  14          1.11          1.89         3.21 o                         
   1   1  14        103.67         90.21         5.84 o                         
   2   1  14        112.70        144.48         7.58 o                         
   3   1  14        780.28        727.05        12.14 o                         
   4   1  14          2.03          1.66         2.76 o                         
   5   1  14         87.25         96.34         8.00 o                         
   6   1  14          0.63         13.66         4.34 o                         
  -7   2  14         31.93         38.96         5.06 o                         
  -6   2  14          6.03          9.69         2.46 o                         
  -5   2  14        335.45        303.88         8.38 o                         
  -4   2  14        192.70        168.08         7.68 o                         
  -3   2  14        335.21        299.38        17.27 o                         
  -2   2  14         36.62         29.81         4.99 o                         
  -1   2  14       2758.35       2730.61        42.37 o                         
   0   2  14         91.23         81.66         5.44 o                         
   1   2  14        108.48        112.93         8.92 o                         
   2   2  14         61.47         65.80         4.67 o                         
   3   2  14        211.49        184.83         5.37 o                         
   4   2  14         83.38         90.21         4.23 o                         
   5   2  14        305.08        316.81         8.44 o                         
   6   2  14          1.64         12.27         5.95 o                         
  -7   3  14        210.20        280.31        12.15 o                         
  -6   3  14          1.92         -0.67         2.00 o                         
  -5   3  14         62.11         56.58         3.70 o                         
  -4   3  14        734.75        647.89        10.49 o                         
  -3   3  14        237.80        196.95         6.13 o                         
  -2   3  14         49.77         49.26         5.89 o                         
  -1   3  14        172.77        144.47        10.34 o                         
   0   3  14        793.02        737.17        15.97 o                         
   1   3  14         10.64          5.70         2.97 o                         
   2   3  14         14.29         11.10         3.05 o                         
   3   3  14        373.10        359.30         8.57 o                         
   4   3  14         25.46         29.90         3.07 o                         
   5   3  14          0.00          2.09         3.10 o                         
   6   3  14         94.58        135.02        11.85 o                         
  -7   4  14          0.00          7.03         3.48 o                         
  -6   4  14          0.21          2.02         2.11 o                         
  -5   4  14          2.28         -0.01         2.32 o                         
  -4   4  14          0.38          2.81         2.18 o                         
  -3   4  14       1093.75       1062.12        25.95 o                         
  -2   4  14        258.09        245.81         6.64 o                         
  -1   4  14       1167.12       1106.99        22.26 o                         
   0   4  14        655.16        640.76        14.62 o                         
   1   4  14         54.36         48.14         4.15 o                         
   2   4  14        343.11        274.59         7.92 o                         
   3   4  14        775.40        723.52        12.27 o                         
   4   4  14         46.19         51.92         4.11 o                         
   5   4  14         11.05          8.30         3.69 o                         
  -7   5  14         32.39         45.15         7.56 o                         
  -6   5  14         67.62         87.89         4.66 o                         
  -5   5  14         13.38         12.54         2.50 o                         
  -4   5  14        131.56        124.03         4.56 o                         
  -3   5  14        444.45        429.56        11.58 o                         
  -2   5  14          0.28          0.28         2.41 o                         
  -1   5  14        351.19        337.85         8.18 o                         
   0   5  14        614.66        596.31        11.58 o                         
   1   5  14         54.59         75.63         4.73 o                         
   2   5  14          0.01         -2.57         2.57 o                         
   3   5  14          2.01          1.04         2.79 o                         
   4   5  14         71.83         79.33         5.82 o                         
   5   5  14         43.87         38.29         4.76 o                         
  -6   6  14        223.02        217.35        14.25 o                         
  -5   6  14         55.69         62.19         3.88 o                         
  -4   6  14        247.76        238.52        11.23 o                         
  -3   6  14        226.28        164.54         9.07 o                         
  -2   6  14       1836.11       1927.15        32.11 o                         
  -1   6  14        577.41        556.99        13.05 o                         
   0   6  14          3.20          1.16         2.28 o                         
   1   6  14          3.54          8.55         3.95 o                         
   2   6  14         44.47         29.64         3.95 o                         
   3   6  14         53.39         48.21         4.48 o                         
   4   6  14         75.44         69.92         4.58 o                         
   5   6  14        154.62        161.94         7.55 o                         
  -6   7  14         17.45         24.15         3.57 o                         
  -5   7  14          0.08          0.06         3.20 o                         
  -4   7  14          2.53          3.92         3.34 o                         
  -3   7  14         14.84         17.03         3.72 o                         
  -2   7  14        201.80        194.92        14.06 o                         
  -1   7  14          5.60          6.11         2.34 o                         
   0   7  14         49.91         52.66         3.46 o                         
   1   7  14         55.49         54.49         6.18 o                         
   2   7  14          6.93          6.60         2.49 o                         
   3   7  14          1.01         -0.53         3.18 o                         
   4   7  14         12.86         14.04         2.99 o                         
   5   7  14          6.96         18.22         4.02 o                         
  -6   8  14          0.26          3.88         3.30 o                         
  -5   8  14         34.82         41.82         6.03 o                         
  -4   8  14         79.32         69.35         5.81 o                         
  -3   8  14        224.92        212.59         9.34 o                         
  -2   8  14       1152.82       1042.35        43.11 o                         
  -1   8  14        156.66        169.79         5.36 o                         
   0   8  14        233.06        236.20         8.46 o                         
   1   8  14       1781.36       1645.13        21.03 o                         
   2   8  14         42.06         53.46         3.76 o                         
   3   8  14         48.06         43.66         4.35 o                         
   4   8  14        116.30        130.91         7.43 o                         
   5   8  14          3.98          6.45         5.33 o                         
  -6   9  14        237.06        278.99        21.79 o                         
  -5   9  14         74.86         77.87         4.96 o                         
  -4   9  14         15.22         10.90         4.29 o                         
  -3   9  14        532.84        515.15        13.58 o                         
  -2   9  14       1190.42       1149.31        26.46 o                         
  -1   9  14          6.09          1.61         2.29 o                         
   0   9  14          0.00         -1.34         2.18 o                         
   1   9  14          0.01          1.48         2.31 o                         
   2   9  14        102.24        101.86         4.63 o                         
   3   9  14        183.41        196.26         7.46 o                         
   4   9  14         55.17         43.70         4.01 o                         
   5   9  14        233.28        290.58         9.74 o                         
  -6  10  14         70.65        102.44         7.72 o                         
  -5  10  14        377.45        433.12        20.79 o                         
  -4  10  14         15.22         14.10         4.02 o                         
  -3  10  14         40.61         36.43         4.92 o                         
  -2  10  14        293.19        282.84         8.63 o                         
  -1  10  14         78.69         70.06         3.82 o                         
   0  10  14       1276.23       1216.07        16.76 o                         
   1  10  14        150.61        170.93         5.67 o                         
   2  10  14          8.85          9.17         2.65 o                         
   3  10  14         38.80         35.79         4.31 o                         
   4  10  14          2.42          4.63         3.05 o                         
   5  10  14        127.67        119.82        10.92 o                         
  -6  11  14          2.82         11.92         2.77 o                         
  -5  11  14          0.73         -2.70         5.56 o                         
  -4  11  14         58.24         60.94         5.99 o                         
  -3  11  14         49.58         66.49         7.22 o                         
  -2  11  14          0.72          5.74         2.87 o                         
  -1  11  14        140.27        127.31         5.71 o                         
   0  11  14         79.42         71.68         4.82 o                         
   1  11  14         85.56        106.84         4.77 o                         
   2  11  14         34.85         39.66         4.28 o                         
   3  11  14          1.53         -2.73         2.73 o                         
   4  11  14         35.04         44.09         4.66 o                         
   5  11  14          2.44         17.67         5.69 o                         
  -5  12  14        101.87        114.53         8.06 o                         
  -4  12  14         40.74         47.64         5.72 o                         
  -3  12  14         61.43         72.59         6.30 o                         
  -2  12  14          0.13         -0.92         2.79 o                         
  -1  12  14          1.24          0.10         2.59 o                         
   0  12  14         67.26         70.28         4.72 o                         
   1  12  14          9.82         12.88         2.78 o                         
   2  12  14         78.38         72.48         5.15 o                         
   3  12  14          2.30          2.28         3.01 o                         
   4  12  14         33.43         35.97         5.98 o                         
  -5  13  14        348.90        399.91        13.88 o                         
  -4  13  14         47.22         42.67         5.79 o                         
  -3  13  14         30.46         32.32         9.64 o                         
  -2  13  14          0.13          2.94         2.73 o                         
  -1  13  14          8.95          5.22         3.02 o                         
   0  13  14        201.11        158.32         6.51 o                         
   1  13  14        226.34        204.04         6.29 o                         
   2  13  14         72.82         66.61         5.21 o                         
   3  13  14          7.09         17.95         3.64 o                         
   4  13  14          3.46          7.77         3.18 o                         
  -5  14  14          1.93         -3.90         4.21 o                         
  -4  14  14        468.28        476.60        31.41 o                         
  -3  14  14        111.75        111.21         9.39 o                         
  -2  14  14         11.02         11.09         3.20 o                         
  -1  14  14         91.55         75.52         6.09 o                         
   0  14  14         27.92         26.49         3.35 o                         
   1  14  14        109.02        109.91         5.01 o                         
   2  14  14         30.51         32.99         4.14 o                         
   3  14  14          2.11         -0.78         2.90 o                         
   4  14  14          0.40         11.65         4.38 o                         
  -4  15  14        244.45        293.85        16.54 o                         
  -3  15  14          0.62          1.86         3.75 o                         
  -2  15  14         61.89         67.16         5.06 o                         
  -1  15  14          8.09         12.43         3.49 o                         
   0  15  14        172.84        161.03         5.83 o                         
   1  15  14         52.66         60.23         4.85 o                         
   2  15  14          0.00         -2.72         2.72 o                         
   3  15  14        233.78        267.05         9.14 o                         
  -4  16  14          7.27         14.36         4.87 o                         
  -3  16  14         61.14         71.42         7.08 o                         
  -2  16  14          1.52          3.01         4.18 o                         
  -1  16  14          0.56          1.71         2.93 o                         
   0  16  14          0.01          0.39         2.35 o                         
   1  16  14         85.69         97.33         5.65 o                         
   2  16  14         54.67         50.24         5.14 o                         
   3  16  14        296.39        346.30        10.43 o                         
  -4  17  14         18.37         25.61         8.11 o                         
  -3  17  14         52.21         65.08         7.15 o                         
  -2  17  14          0.93         -0.71         5.50 o                         
  -1  17  14        364.51        373.60        10.32 o                         
   0  17  14          0.00         -3.03         3.03 o                         
   1  17  14          9.96         10.13         3.95 o                         
   2  17  14         29.54         39.87         4.40 o                         
   3  17  14         98.18        110.43         9.41 o                         
  -3  18  14         28.46         30.18         5.92 o                         
  -2  18  14          8.81          7.80         4.66 o                         
  -1  18  14          8.71          7.54         3.40 o                         
   0  18  14        134.67        149.50         6.03 o                         
   1  18  14          1.77         -1.82         3.34 o                         
   2  18  14          0.99         -2.49         4.74 o                         
  -3  19  14         81.81         84.65        11.34 o                         
  -2  19  14        122.04        153.63         9.51 o                         
  -1  19  14         84.82         91.22         5.96 o                         
   0  19  14         57.26         70.47         5.80 o                         
   1  19  14         96.22        118.10        10.92 o                         
   2  19  14          4.02         10.53         4.80 o                         
  -2  20  14         19.40         27.40         8.71 o                         
  -1  20  14         62.24         54.80        13.17 o                         
   0  20  14         68.60         78.95         7.57 o                         
   1  20  14         16.51         18.94         6.50 o                         
  -6   1  15        204.11        200.64         6.31 o                         
  -5   1  15         80.53         66.77         4.52 o                         
  -4   1  15        106.93        118.24         5.26 o                         
  -3   1  15         75.99         75.53         4.29 o                         
  -2   1  15        647.91        637.97        14.02 o                         
  -1   1  15         94.60         97.41         5.83 o                         
   0   1  15          7.54          8.35         3.97 o                         
   1   1  15         59.72         49.56         5.06 o                         
   2   1  15        130.42         93.99         6.27 o                         
   3   1  15        375.18        320.71        18.14 o                         
   4   1  15          0.05          0.53         2.61 o                         
   5   1  15          1.23          2.00         3.00 o                         
  -6   2  15          6.69         15.94         3.79 o                         
  -5   2  15        134.86        124.26         5.61 o                         
  -4   2  15        210.44        172.58         6.14 o                         
  -3   2  15        905.08        840.90        17.71 o                         
  -2   2  15        661.40        615.22        11.53 o                         
  -1   2  15       2018.47       1890.50        31.56 o                         
   0   2  15        183.21        174.31         7.93 o                         
   1   2  15         67.95         64.37         5.48 o                         
   2   2  15          4.22          7.77         3.57 o                         
   3   2  15         55.18         49.43         5.73 o                         
   4   2  15         10.76         10.53         2.94 o                         
   5   2  15          6.32          9.73         3.85 o                         
  -6   3  15          0.32         -0.48         1.92 o                         
  -5   3  15        480.81        466.92         9.22 o                         
  -4   3  15        106.16         81.64         4.68 o                         
  -3   3  15        103.55         85.44         5.64 o                         
  -2   3  15          2.60          2.95         3.20 o                         
  -1   3  15         50.58         54.16         4.86 o                         
   0   3  15       2566.29       2520.80        40.71 o                         
   1   3  15          3.77          2.33         3.50 o                         
   2   3  15        414.40        360.73         9.23 o                         
   3   3  15         97.60        113.59         5.90 o                         
   4   3  15         40.24         46.44         3.97 o                         
   5   3  15        104.81        121.33         8.86 o                         
  -6   4  15         94.97        103.66         5.22 o                         
  -5   4  15          1.02          5.05         2.14 o                         
  -4   4  15          2.07          3.37         3.09 o                         
  -3   4  15         55.01         58.03         3.95 o                         
  -2   4  15        727.12        705.32        16.14 o                         
  -1   4  15        581.77        577.46        12.07 o                         
   0   4  15         97.36         77.57         5.69 o                         
   1   4  15        180.07        153.20        10.56 o                         
   2   4  15          7.13         16.99         3.40 o                         
   3   4  15          7.03         15.43         3.47 o                         
   4   4  15        138.91        126.26         5.64 o                         
   5   4  15         39.32         52.51         5.36 o                         
  -6   5  15          3.93          5.34         3.13 o                         
  -5   5  15         19.55         26.10         4.35 o                         
  -4   5  15         36.28         37.77         3.72 o                         
  -3   5  15        127.59        129.74         6.75 o                         
  -2   5  15       1259.12       1215.59        26.31 o                         
  -1   5  15        159.10        154.41         5.77 o                         
   0   5  15        174.67        158.72         7.88 o                         
   1   5  15        194.79        189.57         6.75 o                         
   2   5  15       1277.73       1162.79        19.35 o                         
   3   5  15          8.51          2.96         3.01 o                         
   4   5  15         48.27         40.54         3.91 o                         
   5   5  15          1.98          2.00         4.49 o                         
  -6   6  15        193.97        213.27        14.59 o                         
  -5   6  15         63.77         56.26         5.57 o                         
  -4   6  15        231.59        242.63         9.22 o                         
  -3   6  15         19.61         27.29         4.04 o                         
  -2   6  15         94.86         86.18         5.94 o                         
  -1   6  15         44.81         46.90         3.91 o                         
   0   6  15        235.18        205.34         5.82 o                         
   1   6  15        192.93        171.90        10.65 o                         
   2   6  15         85.49         97.18         5.42 o                         
   3   6  15         12.46         13.82         4.61 o                         
   4   6  15        118.00        122.45         5.67 o                         
   5   6  15         31.94         46.08         5.05 o                         
  -6   7  15         44.36         44.31        12.06 o                         
  -5   7  15          1.29          0.27         3.33 o                         
  -4   7  15         56.68         60.06         5.56 o                         
  -3   7  15        412.88        364.30        11.96 o                         
  -2   7  15        127.92        105.42         7.18 o                         
  -1   7  15         23.23         26.71         8.94 o                         
   0   7  15          0.64         -0.84         2.18 o                         
   1   7  15         70.81         71.23         4.65 o                         
   2   7  15         10.28          1.97         3.05 o                         
   3   7  15          1.80         -0.65         2.77 o                         
   4   7  15         36.68         41.68         4.04 o                         
   5   7  15        195.37        272.91        11.84 o                         
  -6   8  15        212.86        213.68        14.06 o                         
  -5   8  15          0.57         -0.86         3.97 o                         
  -4   8  15         49.77         54.93         5.40 o                         
  -3   8  15        323.65        318.80        10.53 o                         
  -2   8  15        141.31        115.44         9.77 o                         
  -1   8  15          8.71         11.16         2.87 o                         
   0   8  15        804.48        804.29        12.66 o                         
   1   8  15       1770.02       1768.15        22.62 o                         
   2   8  15        124.14        105.19         4.81 o                         
   3   8  15          1.51         -1.77         2.69 o                         
   4   8  15        355.06        367.96        10.45 o                         
   5   8  15          5.72         19.54         6.88 o                         
  -6   9  15         48.50         65.32         9.26 o                         
  -5   9  15          0.61          3.54         3.56 o                         
  -4   9  15          2.08          1.78         3.44 o                         
  -3   9  15        537.30        534.39        14.12 o                         
  -2   9  15          1.30         -1.66         3.18 o                         
  -1   9  15         11.85         16.78         3.22 o                         
   0   9  15        599.49        589.27        11.45 o                         
   1   9  15        359.62        289.12         7.28 o                         
   2   9  15        343.18        349.88         8.21 o                         
   3   9  15        408.54        409.46        16.53 o                         
   4   9  15          4.91         12.65         3.40 o                         
   5   9  15         85.35        136.88        16.61 o                         
  -6  10  15        223.38        237.96        10.62 o                         
  -5  10  15         14.17         14.94         4.43 o                         
  -4  10  15         47.91         49.43         5.69 o                         
  -3  10  15        162.60        163.95         7.98 o                         
  -2  10  15         16.00          7.36         3.53 o                         
  -1  10  15         26.61         22.36         3.30 o                         
   0  10  15        199.48        186.36         9.28 o                         
   1  10  15        154.44        147.93         5.45 o                         
   2  10  15         50.96         48.67         3.82 o                         
   3  10  15         18.52         26.17         4.24 o                         
   4  10  15         18.16         22.14         3.74 o                         
  -5  11  15        195.15        181.95         9.17 o                         
  -4  11  15         12.00          4.31         3.80 o                         
  -3  11  15        142.65        145.14        13.19 o                         
  -2  11  15          8.52          7.86         3.02 o                         
  -1  11  15        243.23        241.13         7.86 o                         
   0  11  15          1.13         -1.13         2.76 o                         
   1  11  15        255.85        231.37         6.63 o                         
   2  11  15        122.05        150.31         6.78 o                         
   3  11  15          0.30         -2.10         2.53 o                         
   4  11  15        424.17        481.63        12.39 o                         
  -5  12  15         43.32         38.91         5.75 o                         
  -4  12  15         50.59         43.25         5.74 o                         
  -3  12  15         18.19         19.67         4.50 o                         
  -2  12  15         70.75         61.82         7.50 o                         
  -1  12  15        131.08        117.70         5.97 o                         
   0  12  15        360.08        352.47         9.57 o                         
   1  12  15         95.61        118.33         5.20 o                         
   2  12  15       1283.79       1302.77        21.90 o                         
   3  12  15          5.28          6.10         3.75 o                         
   4  12  15         66.54         91.46         6.14 o                         
  -5  13  15        328.20        393.93        13.73 o                         
  -4  13  15        185.54        165.99         9.15 o                         
  -3  13  15        325.14        316.62        13.83 o                         
  -2  13  15          0.91         -0.46         2.66 o                         
  -1  13  15          7.64          9.20         3.83 o                         
   0  13  15        164.51        166.53         6.83 o                         
   1  13  15         25.89         24.50         3.27 o                         
   2  13  15        410.44        415.21        10.92 o                         
   3  13  15        137.25        137.38         6.98 o                         
   4  13  15          0.44          4.31         7.50 o                         
  -5  14  15         85.33         99.18        11.04 o                         
  -4  14  15        200.68        205.23        10.19 o                         
  -3  14  15         28.31         20.52         6.63 o                         
  -2  14  15          0.88          2.89         2.87 o                         
  -1  14  15         32.68         34.39         3.99 o                         
   0  14  15         47.07         46.81         4.54 o                         
   1  14  15         39.91         40.62         5.40 o                         
   2  14  15          0.71          3.82         2.99 o                         
   3  14  15         39.02         55.64         5.13 o                         
  -4  15  15          3.09          5.34         4.31 o                         
  -3  15  15          4.68          2.71         8.69 o                         
  -2  15  15         54.32         50.99         4.47 o                         
  -1  15  15        274.63        243.96        13.33 o                         
   0  15  15          0.09         -2.29         2.59 o                         
   1  15  15         36.06         36.08         4.15 o                         
   2  15  15          4.22          8.79         4.26 o                         
   3  15  15        126.75        143.87         7.25 o                         
  -4  16  15          4.85         -1.57         5.90 o                         
  -3  16  15         94.84        102.72        11.19 o                         
  -2  16  15          2.19         -1.76        15.35 o                         
  -1  16  15          0.67          5.46         3.48 o                         
   0  16  15        227.85        252.72         8.42 o                         
   1  16  15         79.70        101.08         7.43 o                         
   2  16  15          5.73          6.71         5.90 o                         
   3  16  15         90.94        120.86         7.95 o                         
  -3  17  15         39.32         46.70         6.80 o                         
  -2  17  15          1.03         -0.58         4.32 o                         
  -1  17  15         41.32         42.80         4.56 o                         
   0  17  15          6.71         12.22         3.46 o                         
   1  17  15         10.16          1.70         4.59 o                         
   2  17  15         13.46         16.94         4.61 o                         
  -3  18  15         51.93         53.30        10.07 o                         
  -2  18  15          1.47          2.21         4.40 o                         
  -1  18  15         66.21         73.28        17.59 o                         
   0  18  15         28.16         26.25         4.11 o                         
   1  18  15         12.53         14.77         5.88 o                         
   2  18  15         43.14         43.11         8.07 o                         
  -2  19  15          0.01          3.82         6.75 o                         
  -1  19  15        318.97        339.03        10.39 o                         
   0  19  15          0.33          0.87         2.79 o                         
   1  19  15          5.80         17.07         6.20 o                         
  -1  20  15        364.26        395.43        20.13 o                         
  -6   0  16        303.17        300.21        10.99 o                         
  -4   0  16          0.62          5.27         4.37 o                         
  -3   0  16        120.94        111.45         9.09 o                         
  -2   0  16        965.66        944.82        26.42 o                         
  -1   0  16       7413.51       7713.22       155.41 o                         
   0   0  16        846.34        830.95        25.40 o                         
   1   0  16         77.59         52.24         7.56 o                         
   2   0  16        482.66        363.83        16.78 o                         
   3   0  16        673.95        518.90        21.36 o                         
   4   0  16          3.71          2.45         3.55 o                         
   5   0  16         18.43         20.73         4.86 o                         
  -6   1  16         14.72         21.89         2.72 o                         
  -5   1  16         11.11          8.88         4.33 o                         
  -4   1  16          2.50          1.43         2.99 o                         
  -3   1  16          8.49         12.15         5.29 o                         
  -2   1  16        121.20        134.21        12.87 o                         
  -1   1  16        372.20        364.34        10.68 o                         
   0   1  16        127.19        113.80         6.53 o                         
   1   1  16          2.37         -0.37         3.40 o                         
   2   1  16         32.44         27.85         4.79 o                         
   3   1  16        156.33        128.37         7.79 o                         
   4   1  16         85.69         89.69         4.83 o                         
   5   1  16         45.48         58.37         5.75 o                         
  -6   2  16         47.65         57.30         3.92 o                         
  -5   2  16         16.17         19.00         3.71 o                         
  -4   2  16        555.73        460.63        13.00 o                         
  -3   2  16        197.73        207.04         8.31 o                         
  -2   2  16        114.88        105.83         4.90 o                         
  -1   2  16        153.59        151.23         7.10 o                         
   0   2  16        658.80        648.78        15.23 o                         
   1   2  16        114.59        121.02         6.92 o                         
   2   2  16         20.92         21.15         4.46 o                         
   3   2  16        183.97        179.06         8.86 o                         
   4   2  16         61.51         73.16         5.52 o                         
   5   2  16         38.06         54.42         5.79 o                         
  -6   3  16          0.00         -2.16         2.40 o                         
  -5   3  16          0.20         -2.48         2.48 o                         
  -4   3  16         91.81        103.63         6.50 o                         
  -3   3  16        731.77        674.25        15.79 o                         
  -2   3  16          5.80          7.03         3.11 o                         
  -1   3  16        487.71        436.77        11.71 o                         
   0   3  16        356.23        316.26        10.19 o                         
   1   3  16        200.12        211.93         8.86 o                         
   2   3  16        845.21        780.50        18.29 o                         
   3   3  16         56.31         61.22         5.39 o                         
   4   3  16        117.82        127.27         5.70 o                         
   5   3  16          0.00          0.95         3.59 o                         
  -6   4  16          8.18         12.61         2.79 o                         
  -5   4  16        190.47        199.41         7.10 o                         
  -4   4  16         57.90         51.56         7.69 o                         
  -3   4  16        469.16        394.41        11.74 o                         
  -2   4  16        120.51        101.38         6.26 o                         
  -1   4  16        881.95        834.70        20.24 o                         
   0   4  16       1381.05       1335.65        24.99 o                         
   1   4  16        114.41         80.91         5.93 o                         
   2   4  16        200.36        180.14         7.07 o                         
   3   4  16        188.30        183.10         7.29 o                         
   4   4  16        390.92        374.94         9.20 o                         
   5   4  16         38.40         59.68         6.98 o                         
  -6   5  16          0.50         -1.34         4.50 o                         
  -5   5  16          2.99         -2.81         2.81 o                         
  -4   5  16        124.85         91.39         6.18 o                         
  -3   5  16        402.79        350.81        10.95 o                         
  -2   5  16       1338.94       1276.96        46.44 o                         
  -1   5  16        249.42        229.27         7.03 o                         
   0   5  16         32.49         33.86         3.75 o                         
   1   5  16        165.12        133.87         5.89 o                         
   2   5  16       1796.61       1606.78        30.54 o                         
   3   5  16         89.81        100.47         5.83 o                         
   4   5  16         66.24         69.82         5.38 o                         
   5   5  16         54.31         72.89         9.71 o                         
  -6   6  16        231.72        265.46        15.21 o                         
  -5   6  16          0.19          2.11         3.40 o                         
  -4   6  16        693.47        648.34        16.12 o                         
  -3   6  16        169.13        151.17         7.62 o                         
  -2   6  16          5.40          8.04         5.44 o                         
  -1   6  16          2.53          0.18         2.97 o                         
   0   6  16          0.52          3.43         2.27 o                         
   1   6  16         27.22         34.64         3.40 o                         
   2   6  16        171.62        167.82         6.82 o                         
   3   6  16         23.87         16.53         3.74 o                         
   4   6  16         43.80         60.90         7.44 o                         
   5   6  16         45.61         53.98         8.71 o                         
  -6   7  16         28.70         29.77         7.22 o                         
  -5   7  16          9.81         17.22         3.38 o                         
  -4   7  16        287.03        274.61        10.08 o                         
  -3   7  16          0.24         -1.57         4.29 o                         
  -2   7  16        110.67        111.73         6.81 o                         
  -1   7  16        228.93        217.95         9.37 o                         
   0   7  16        911.88        873.51        13.58 o                         
   1   7  16       1067.75       1037.40        15.48 o                         
   2   7  16        119.49        115.03         5.14 o                         
   3   7  16        179.02        152.30         6.76 o                         
   4   7  16          0.09         -0.80         2.77 o                         
  -6   8  16          4.34         11.79         4.01 o                         
  -5   8  16         28.53         26.36         4.85 o                         
  -4   8  16        189.17        178.93         8.50 o                         
  -3   8  16          0.18         -3.40         4.63 o                         
  -2   8  16         54.00         46.28         5.20 o                         
  -1   8  16         47.79         50.49         5.29 o                         
   0   8  16        156.89        151.05         5.44 o                         
   1   8  16         35.51         20.92         3.14 o                         
   2   8  16         24.43         27.08         3.34 o                         
   3   8  16         56.29         45.97         4.65 o                         
   4   8  16         16.98         14.40         3.61 o                         
  -6   9  16         16.34         42.39         8.11 o                         
  -5   9  16         33.27         34.51         5.10 o                         
  -4   9  16         97.13        106.58         9.26 o                         
  -3   9  16        160.73        134.68        11.43 o                         
  -2   9  16         15.25         13.27         3.78 o                         
  -1   9  16        343.12        334.22        10.23 o                         
   0   9  16        591.61        622.69        11.10 o                         
   1   9  16        724.09        682.78        12.04 o                         
   2   9  16          0.05         -2.34         2.34 o                         
   3   9  16          5.16          4.66         3.07 o                         
   4   9  16         48.07         69.63         5.55 o                         
  -5  10  16         17.00         17.52         4.57 o                         
  -4  10  16        226.80        204.55         9.40 o                         
  -3  10  16        761.35        685.40        17.00 o                         
  -2  10  16          1.84         -0.03         3.39 o                         
  -1  10  16         94.82         95.19         5.45 o                         
   0  10  16          5.94          4.86         2.85 o                         
   1  10  16        199.80        182.23         6.17 o                         
   2  10  16          8.16          9.52         2.69 o                         
   3  10  16          0.55          4.02         2.88 o                         
   4  10  16          1.83         10.84         3.43 o                         
  -5  11  16          3.02          9.97         6.31 o                         
  -4  11  16          5.91          5.80         3.89 o                         
  -3  11  16        132.65        123.65        11.68 o                         
  -2  11  16         28.18         22.77         6.97 o                         
  -1  11  16          7.28          3.86         3.96 o                         
   0  11  16         40.30         36.93         4.71 o                         
   1  11  16         52.76         63.38         4.21 o                         
   2  11  16         15.54         24.51         4.06 o                         
   3  11  16          2.31          0.59         5.17 o                         
   4  11  16        161.09        183.50        10.80 o                         
  -5  12  16         33.72         38.95         5.91 o                         
  -4  12  16         40.09         47.68         5.95 o                         
  -3  12  16          1.88          1.21         3.63 o                         
  -2  12  16        221.84        231.92         9.70 o                         
  -1  12  16        176.90        173.73         8.62 o                         
   0  12  16        548.07        527.25        12.37 o                         
   1  12  16         17.66         19.66         6.97 o                         
   2  12  16        289.13        293.33         9.28 o                         
   3  12  16        136.71        173.44        11.28 o                         
   4  12  16          1.91          8.54         4.97 o                         
  -5  13  16         23.85         34.45         8.28 o                         
  -4  13  16         83.24         61.60         6.68 o                         
  -3  13  16          3.53          5.13         3.95 o                         
  -2  13  16         38.13         35.12         4.89 o                         
  -1  13  16         43.79         42.53         8.30 o                         
   0  13  16         49.69         46.12         4.58 o                         
   1  13  16        150.03        152.51         8.93 o                         
   2  13  16         21.49         18.84         3.87 o                         
   3  13  16         10.87         13.36         3.62 o                         
  -4  14  16        101.96         96.60         7.92 o                         
  -3  14  16        103.21         95.53         7.36 o                         
  -2  14  16        175.80        164.22        19.92 o                         
  -1  14  16          0.27          0.71         2.63 o                         
   0  14  16         10.91         11.33         3.29 o                         
   1  14  16          7.52          3.74         4.12 o                         
   2  14  16          3.75          2.06         3.02 o                         
   3  14  16         89.00        102.55         6.42 o                         
  -4  15  16          6.86          8.66         6.54 o                         
  -3  15  16          8.74          9.70         4.58 o                         
  -2  15  16         39.27         50.38         5.41 o                         
  -1  15  16          5.66          6.38         3.05 o                         
   0  15  16         21.30         18.68         3.47 o                         
   1  15  16          4.66          3.03         2.79 o                         
   2  15  16         87.24         94.20         8.46 o                         
   3  15  16        266.62        374.04        13.03 o                         
  -4  16  16         22.34         10.49         6.92 o                         
  -3  16  16         60.76         67.88         8.64 o                         
  -2  16  16          2.79          6.92         6.46 o                         
  -1  16  16         30.30         32.69         4.33 o                         
   0  16  16         19.59         21.33         3.61 o                         
   1  16  16          0.07         20.59         4.89 o                         
   2  16  16         41.48         64.35         9.64 o                         
  -3  17  16          4.05          1.49         6.71 o                         
  -2  17  16         54.64         59.59         6.85 o                         
  -1  17  16        169.97        173.46         7.70 o                         
   0  17  16          7.96          9.43         3.29 o                         
   1  17  16          8.48         19.20         4.53 o                         
   2  17  16          0.65          0.21         4.25 o                         
  -2  18  16         49.37         55.94         9.73 o                         
  -1  18  16          0.24          3.65         2.94 o                         
   0  18  16          6.00          9.65         3.10 o                         
   0  19  16         91.62        114.42        10.87 o                         
  -6   1  17          3.02          8.97         3.25 o                         
  -4   1  17         28.14         30.36         4.63 o                         
  -3   1  17          0.06         -0.49         2.89 o                         
  -2   1  17         19.99         27.19         4.13 o                         
  -1   1  17        649.20        618.88        14.80 o                         
   0   1  17        149.27        145.30        11.60 o                         
   1   1  17         12.76         12.05         3.93 o                         
   2   1  17        401.44        320.01        11.35 o                         
   3   1  17         11.39          9.69         4.31 o                         
   4   1  17         24.27         18.98         5.00 o                         
   5   1  17        394.56        525.31        22.89 o                         
  -6   2  17         73.07         77.27         6.50 o                         
  -5   2  17         11.52         10.41         4.63 o                         
  -4   2  17        108.52         94.26         6.39 o                         
  -3   2  17        145.68        161.57        11.34 o                         
  -2   2  17        263.06        261.22         9.37 o                         
  -1   2  17        559.42        512.49        13.22 o                         
   0   2  17         95.30         89.84         6.14 o                         
   1   2  17          4.89          4.24         3.67 o                         
   2   2  17        430.27        406.36        16.48 o                         
   3   2  17         42.33         37.03         5.60 o                         
   4   2  17         15.19         15.01         4.70 o                         
   5   2  17          0.17          8.11         5.99 o                         
  -6   3  17          3.61          3.44         3.57 o                         
  -5   3  17         99.37        117.32         7.10 o                         
  -4   3  17         38.46         53.28         8.22 o                         
  -3   3  17        376.07        371.68        30.22 o                         
  -2   3  17        222.08        226.61        19.90 o                         
  -1   3  17         19.08         21.80         3.99 o                         
   0   3  17         30.79         20.97         5.29 o                         
   1   3  17        105.62        100.16         6.51 o                         
   2   3  17        156.44        115.84         7.33 o                         
   3   3  17         59.47         49.38         5.96 o                         
   4   3  17          1.85          2.39         4.08 o                         
  -6   4  17         20.71         34.43         8.01 o                         
  -5   4  17         39.23         44.34         7.35 o                         
  -4   4  17         53.08         43.88         7.69 o                         
  -3   4  17         34.99         27.54         4.47 o                         
  -2   4  17         76.21         73.72         5.71 o                         
  -1   4  17        213.52        225.59         7.13 o                         
   0   4  17       1028.44       1046.06        21.49 o                         
   1   4  17          0.05         -3.22         3.22 o                         
   2   4  17         62.01         61.33         8.18 o                         
   3   4  17         52.51         48.67         4.76 o                         
   4   4  17        122.39         94.79         6.07 o                         
  -6   5  17         57.22         67.58         8.62 o                         
  -5   5  17         36.31         42.09         7.35 o                         
  -4   5  17        347.56        361.28        17.41 o                         
  -3   5  17        203.40        189.85         8.42 o                         
  -2   5  17         16.32         21.18         4.03 o                         
  -1   5  17          0.36         -2.86         2.86 o                         
   0   5  17        175.01        179.11         6.65 o                         
   1   5  17        471.63        397.13        12.40 o                         
   2   5  17        123.65        102.32         5.91 o                         
   3   5  17          6.73          9.78         3.27 o                         
   4   5  17        120.80        142.39         7.15 o                         
  -6   6  17          0.58          9.09         4.46 o                         
  -5   6  17         24.05         24.42         6.58 o                         
  -4   6  17        140.92        115.66        10.83 o                         
  -3   6  17        855.30        787.07        18.51 o                         
  -2   6  17        304.86        307.74        10.69 o                         
  -1   6  17         38.54         43.01         5.04 o                         
   0   6  17        231.14        224.79         7.50 o                         
   1   6  17          0.76         -1.36         2.34 o                         
   2   6  17        504.46        485.74        11.79 o                         
   3   6  17        233.16        209.43         7.93 o                         
   4   6  17        207.79        229.06         8.56 o                         
  -6   7  17        100.69        156.26        11.43 o                         
  -5   7  17         11.55         18.60         5.73 o                         
  -4   7  17          0.21         -2.29         4.16 o                         
  -3   7  17        310.45        282.47        10.33 o                         
  -2   7  17          1.51         -1.33         2.87 o                         
  -1   7  17         17.84         17.84         4.22 o                         
   0   7  17        791.62        724.19        12.34 o                         
   1   7  17         18.26         20.40         3.11 o                         
   2   7  17         92.85        116.30         5.21 o                         
   3   7  17        119.59        128.14         6.59 o                         
   4   7  17        218.49        275.52        12.82 o                         
  -5   8  17          0.75          7.59         4.74 o                         
  -4   8  17        187.00        162.29        12.02 o                         
  -3   8  17          3.32          3.39         3.39 o                         
  -2   8  17        255.41        233.52         9.42 o                         
  -1   8  17        230.85        234.27         9.85 o                         
   0   8  17         58.45         65.47         4.09 o                         
   1   8  17         13.28         21.71         3.11 o                         
   2   8  17         19.91         20.29         3.07 o                         
   3   8  17          3.51          6.67         3.10 o                         
   4   8  17          0.00          6.14         4.19 o                         
  -5   9  17          9.80          2.64         3.36 o                         
  -4   9  17         23.59         18.26         6.50 o                         
  -3   9  17         39.86         60.23         8.54 o                         
  -2   9  17         12.20          5.72         3.58 o                         
  -1   9  17         57.70         56.71         5.72 o                         
   0   9  17        282.97        271.84        13.07 o                         
   1   9  17        212.65        192.79         6.33 o                         
   2   9  17          1.59          3.64         2.47 o                         
   3   9  17         23.85         22.57         4.86 o                         
   4   9  17         10.71         16.84         4.48 o                         
  -5  10  17         73.35         79.41         6.91 o                         
  -4  10  17        101.40         96.24        10.75 o                         
  -3  10  17         47.11         43.58         7.86 o                         
  -2  10  17          2.61          7.69         3.86 o                         
  -1  10  17         16.14         24.11         3.69 o                         
   0  10  17         32.40         27.78         3.86 o                         
   1  10  17         75.70         81.11         4.66 o                         
   2  10  17         60.99         58.30         5.11 o                         
   3  10  17        103.26        118.38         6.68 o                         
   4  10  17         41.37         58.60         6.25 o                         
  -5  11  17        240.90        221.28        10.42 o                         
  -4  11  17          7.22         16.90         5.90 o                         
  -3  11  17         90.59         93.40        10.53 o                         
  -2  11  17        549.53        479.23        14.34 o                         
  -1  11  17         12.03         11.30         3.61 o                         
   0  11  17        377.71        390.33        10.50 o                         
   1  11  17        334.69        315.45         8.09 o                         
   2  11  17         42.92         41.36         6.91 o                         
   3  11  17          0.03         -0.89         3.74 o                         
  -5  12  17          0.26         -1.32         5.31 o                         
  -4  12  17         68.71         62.10         9.77 o                         
  -3  12  17         10.52          0.08         5.18 o                         
  -2  12  17          2.53          7.38         3.77 o                         
  -1  12  17         12.57         14.70         3.54 o                         
   0  12  17        300.64        284.78         9.07 o                         
   1  12  17        185.13        194.08         7.47 o                         
   2  12  17         85.67         89.22         5.89 o                         
   3  12  17         99.77        131.69         8.48 o                         
  -4  13  17        134.94        141.07         8.89 o                         
  -3  13  17         20.74         20.77         6.80 o                         
  -2  13  17         60.79         58.71         8.41 o                         
  -1  13  17         16.73         26.48         3.88 o                         
   0  13  17         10.26          7.22         3.01 o                         
   1  13  17        584.26        595.89        13.64 o                         
   2  13  17        219.73        225.08        10.21 o                         
   3  13  17         15.60         19.21         4.84 o                         
  -4  14  17         29.39         46.89         8.79 o                         
  -3  14  17         59.52         39.97         8.24 o                         
  -2  14  17         43.64         41.68         6.73 o                         
  -1  14  17          2.51          8.88         4.95 o                         
   0  14  17         10.70         11.43         3.26 o                         
   1  14  17         86.82         92.92         5.87 o                         
   2  14  17         10.60          7.40         4.12 o                         
  -3  15  17          8.05         13.76         6.67 o                         
  -2  15  17         91.06         92.89        11.09 o                         
  -1  15  17         93.25         85.38         9.35 o                         
   0  15  17         32.30         39.57         4.50 o                         
   1  15  17        181.13        179.29         9.73 o                         
   2  15  17         75.81         93.23        10.92 o                         
  -2  16  17          4.44          1.40         5.69 o                         
  -1  16  17        805.30        854.90        18.91 o                         
   0  16  17          4.43          2.84         5.42 o                         
   1  16  17        143.22        170.31         9.60 o                         
  -1  17  17         96.33        105.39        10.32 o                         
   0  17  17         50.10         45.28         5.84 o                         
  -1  18  17         53.15         62.18         8.11 o                         
   0  18  17         12.66         26.12         5.82 o                         
  -6   0  18        273.44        287.59        15.80 o                         
  -4   0  18         58.87         51.69         7.82 o                         
  -3   0  18         83.31         95.35         9.43 o                         
  -2   0  18        248.90        235.60        12.44 o                         
  -1   0  18        535.48        531.17        19.62 o                         
   0   0  18        106.79        122.79         9.90 o                         
   1   0  18        247.87        208.20        12.66 o                         
   2   0  18         55.38         37.55         7.56 o                         
   3   0  18        124.52         92.25        10.36 o                         
   4   0  18          0.09          6.41         6.88 o                         
  -6   1  18          1.49          7.66         2.78 o                         
  -4   1  18        244.18        215.89         9.31 o                         
  -3   1  18         34.83         47.82         5.36 o                         
  -2   1  18          9.19          2.25         4.67 o                         
  -1   1  18        302.84        287.05         9.92 o                         
   0   1  18        236.73        241.78        11.15 o                         
   1   1  18         61.35         61.98         5.94 o                         
   2   1  18        238.44        211.61         9.76 o                         
   3   1  18         29.84         23.05         7.16 o                         
   4   1  18         52.71         77.62        16.01 o                         
  -6   2  18         13.71          8.32         4.76 o                         
  -5   2  18          2.82          4.29         3.65 o                         
  -4   2  18        214.00        183.85         8.62 o                         
  -3   2  18         47.61         38.14         7.26 o                         
  -2   2  18        157.64        159.68         7.85 o                         
  -1   2  18        709.04        691.52        23.15 o                         
   0   2  18        100.12        104.72        19.79 o                         
   1   2  18          5.05          7.17         3.98 o                         
   2   2  18          0.06          3.94         4.33 o                         
   3   2  18         23.84         15.83         4.99 o                         
   4   2  18         28.40         42.67         9.83 o                         
  -6   3  18         28.45         31.94         6.03 o                         
  -5   3  18         36.82         42.84         4.90 o                         
  -4   3  18         16.74          8.81         3.53 o                         
  -3   3  18         92.23         98.50         9.73 o                         
  -2   3  18        719.83        699.46        16.96 o                         
  -1   3  18        169.62        168.05         8.83 o                         
   0   3  18         96.31         97.51         7.18 o                         
   1   3  18          5.41          7.75         3.81 o                         
   2   3  18         78.52         74.84         6.58 o                         
   3   3  18        156.64        173.59        16.56 o                         
   4   3  18        101.37         98.72         7.99 o                         
  -5   4  18         13.24         25.48         5.95 o                         
  -4   4  18        139.18        115.74        10.49 o                         
  -3   4  18         57.62         74.98         6.01 o                         
  -2   4  18          5.88          9.90         3.77 o                         
  -1   4  18         49.18         54.16         4.40 o                         
   0   4  18         10.86         16.57         5.76 o                         
   1   4  18          0.39         -0.57         3.49 o                         
   2   4  18        199.07        206.89         9.59 o                         
   3   4  18        106.08         98.20        13.59 o                         
   4   4  18          1.79         14.02         4.49 o                         
  -5   5  18          4.52          2.17         4.63 o                         
  -4   5  18        196.30        152.90        12.06 o                         
  -3   5  18         23.90         33.53         4.88 o                         
  -2   5  18        326.41        314.91        10.82 o                         
  -1   5  18         68.73         72.52         6.14 o                         
   0   5  18          0.21         -1.50         2.79 o                         
   1   5  18          7.03          0.50         3.87 o                         
   2   5  18          4.39          7.07         3.99 o                         
   3   5  18          1.05          4.12         3.86 o                         
   4   5  18          1.76         -0.96         3.35 o                         
  -5   6  18         32.19         44.55         7.86 o                         
  -4   6  18         35.11         21.36         6.67 o                         
  -3   6  18         31.45         19.02         4.99 o                         
  -2   6  18         15.11         14.74         4.11 o                         
  -1   6  18         73.42         75.87        12.08 o                         
   0   6  18        574.37        590.87        12.65 o                         
   1   6  18         15.52         23.12         3.80 o                         
   2   6  18         45.83         47.37         4.91 o                         
   3   6  18        171.56        162.44         7.39 o                         
   4   6  18         61.50         83.09        10.75 o                         
  -5   7  18          0.05         -3.99         3.99 o                         
  -4   7  18        153.74        134.43        11.81 o                         
  -3   7  18         22.45         18.20         4.11 o                         
  -2   7  18          0.32          2.72         3.27 o                         
  -1   7  18       1022.81        969.52        27.37 o                         
   0   7  18         65.81         67.59         4.86 o                         
   1   7  18         19.87         23.70         3.25 o                         
   2   7  18        213.37        238.35         7.06 o                         
   3   7  18         33.71         45.84         4.75 o                         
   4   7  18         45.41         57.21         8.15 o                         
  -5   8  18         96.80        116.12        11.30 o                         
  -4   8  18          0.64          6.16         5.05 o                         
  -3   8  18        194.16        207.35         9.27 o                         
  -2   8  18        177.31        166.52         8.98 o                         
  -1   8  18         55.68         48.57         5.59 o                         
   0   8  18         78.98         71.97         6.23 o                         
   1   8  18          4.96          1.23         2.43 o                         
   2   8  18         33.46         49.45         4.02 o                         
   3   8  18         67.47         68.74         5.50 o                         
   4   8  18         13.44         48.38         7.48 o                         
  -5   9  18         38.86         55.05         8.45 o                         
  -4   9  18          0.00          6.03         5.61 o                         
  -3   9  18        330.69        323.68        11.60 o                         
  -2   9  18         91.15        105.02        13.34 o                         
  -1   9  18         72.72         51.07         6.09 o                         
   0   9  18          1.24          3.02         2.84 o                         
   1   9  18        111.62        109.78         5.35 o                         
   2   9  18         22.60         23.79         3.28 o                         
   3   9  18         42.75         49.90         5.09 o                         
  -5  10  18         22.31         21.19         6.46 o                         
  -4  10  18          8.14          0.21         5.31 o                         
  -3  10  18         29.08         28.22         5.14 o                         
  -2  10  18         58.52         47.28         8.07 o                         
  -1  10  18        213.44        194.29         9.27 o                         
   0  10  18        131.13        118.69         6.28 o                         
   1  10  18        178.04        208.87         7.35 o                         
   2  10  18          5.72         -0.04         2.88 o                         
   3  10  18          9.52          8.37         3.67 o                         
  -4  11  18          0.91         -4.59         4.93 o                         
  -3  11  18         69.43         61.02         9.88 o                         
  -2  11  18         45.06         40.36         5.30 o                         
  -1  11  18         55.82         54.89         4.98 o                         
   0  11  18        451.35        422.06        11.20 o                         
   1  11  18        133.09        136.75         5.73 o                         
   2  11  18         34.14         41.56         5.19 o                         
   3  11  18          0.06          5.11         4.41 o                         
  -4  12  18         53.58         67.28        10.11 o                         
  -3  12  18         50.12         47.02         8.49 o                         
  -2  12  18         52.23         56.97         6.13 o                         
  -1  12  18          0.07         -3.20         3.20 o                         
   0  12  18        200.70        185.27         7.56 o                         
   1  12  18          2.47          2.26         2.68 o                         
   2  12  18          3.11          5.87         3.36 o                         
  -3  13  18          5.23          2.80         5.82 o                         
  -2  13  18          0.18          2.39         5.86 o                         
  -1  13  18         30.14         31.43         4.19 o                         
   0  13  18          6.63          5.66         3.08 o                         
   1  13  18        110.51        126.55        10.42 o                         
   2  13  18         84.37        108.06         8.56 o                         
  -3  14  18         70.59         89.24        10.53 o                         
  -2  14  18          1.76          2.07         3.91 o                         
  -1  14  18         62.17         59.34         5.51 o                         
   0  14  18          4.87          6.74         3.19 o                         
   1  14  18          1.80          0.49         4.87 o                         
  -2  15  18          0.89          9.67         6.71 o                         
  -1  15  18         18.58         24.95         3.99 o                         
   0  15  18         36.52         55.14         5.23 o                         
   1  15  18          4.71         12.83         6.12 o                         
  -1  16  18         97.07        109.36         7.91 o                         
   0  16  18          0.01          8.54         3.90 o                         
  -4   1  19         13.94         15.49         6.24 o                         
  -3   1  19         29.16         39.98         5.15 o                         
  -2   1  19        271.31        281.13        14.06 o                         
  -1   1  19         59.83         62.63         5.67 o                         
   0   1  19         67.72         57.16         8.66 o                         
   1   1  19         28.92         26.39         4.83 o                         
   2   1  19         20.01         23.53         5.80 o                         
   3   1  19         13.99          7.92         4.65 o                         
  -4   2  19         14.77          7.83         3.46 o                         
  -3   2  19          6.95          5.18         4.97 o                         
  -2   2  19          0.37          1.49         5.29 o                         
  -1   2  19         14.97         22.35         4.31 o                         
   0   2  19          0.26         -1.78         3.50 o                         
   1   2  19          2.87          5.79         3.90 o                         
   2   2  19          0.01          1.55         3.90 o                         
   3   2  19          2.09         -2.86         4.57 o                         
  -5   3  19         31.34         18.39         5.73 o                         
  -4   3  19        134.77        126.16         7.94 o                         
  -3   3  19         46.46         47.49         7.94 o                         
  -2   3  19        149.39        135.51         7.63 o                         
  -1   3  19         22.13         17.63         5.63 o                         
   0   3  19          0.01          3.94         3.62 o                         
   1   3  19         10.94         10.93         6.03 o                         
   2   3  19        119.70        122.61         7.99 o                         
   3   3  19          2.46          1.70         3.83 o                         
  -5   4  19         10.93         17.80         5.52 o                         
  -4   4  19        296.07        252.55        15.08 o                         
  -3   4  19         78.50         80.74         9.30 o                         
  -2   4  19          6.12          2.86         3.10 o                         
  -1   4  19          5.78          4.79         6.39 o                         
   0   4  19        105.58         93.04         6.62 o                         
   1   4  19         35.43         29.89         5.25 o                         
   2   4  19          1.45          5.83         3.71 o                         
   3   4  19          0.39         -1.37         4.04 o                         
  -5   5  19          5.75         13.25         4.67 o                         
  -4   5  19        568.96        584.73        23.49 o                         
  -3   5  19         12.05         10.67         5.71 o                         
  -2   5  19        109.06        114.31        10.41 o                         
  -1   5  19        383.15        384.62        12.70 o                         
   0   5  19          7.81          7.42         3.38 o                         
   1   5  19        134.81        131.35        19.09 o                         
   2   5  19        305.15        276.23        17.99 o                         
   3   5  19         52.54         57.58         8.28 o                         
  -5   6  19         11.87         29.01         6.33 o                         
  -4   6  19        391.91        383.32        18.86 o                         
  -3   6  19         42.19         38.83         5.84 o                         
  -2   6  19          0.15          0.71         3.33 o                         
  -1   6  19         14.21         13.63         4.18 o                         
   0   6  19         24.45         27.57         3.93 o                         
   1   6  19         29.67         24.40         3.93 o                         
   2   6  19        116.68        143.43         6.74 o                         
   3   6  19         77.59        100.13         6.41 o                         
  -5   7  19         62.34         65.20         8.71 o                         
  -4   7  19          1.53          4.54         4.88 o                         
  -3   7  19          1.43         -2.67         2.67 o                         
  -2   7  19         48.41         51.41         9.92 o                         
  -1   7  19        204.00        204.32         9.37 o                         
   0   7  19          7.87          8.68         3.10 o                         
   1   7  19        195.45        175.51         7.12 o                         
   2   7  19         35.47         38.07         3.73 o                         
   3   7  19          0.69          1.21         3.65 o                         
  -5   8  19          0.00         12.44         5.14 o                         
  -4   8  19          7.07         26.50         6.97 o                         
  -3   8  19        152.04        166.72         8.71 o                         
  -2   8  19          1.33          3.63         3.39 o                         
  -1   8  19        289.02        299.62        11.35 o                         
   0   8  19          1.26         -2.43         3.51 o                         
   1   8  19        426.47        407.13         9.40 o                         
   2   8  19        190.80        229.46         7.24 o                         
   3   8  19         90.02         85.64         6.62 o                         
  -4   9  19         84.43         95.14        15.74 o                         
  -3   9  19         33.36         54.43         6.11 o                         
  -2   9  19         23.71         23.21         4.62 o                         
  -1   9  19        227.10        218.52         9.66 o                         
   0   9  19        777.14        779.97        25.72 o                         
   1   9  19          3.51          3.94         2.63 o                         
   2   9  19          9.92          4.30         3.22 o                         
   3   9  19          3.52          5.95         3.67 o                         
  -4  10  19          4.29         16.31         5.99 o                         
  -3  10  19         79.41         90.75         7.04 o                         
  -2  10  19          1.74         -0.98         3.41 o                         
  -1  10  19         95.18        105.82         7.67 o                         
   0  10  19        293.06        305.52         9.65 o                         
   1  10  19         71.08         78.89         4.84 o                         
   2  10  19         35.56         45.90         4.94 o                         
  -3  11  19          6.79          6.40         3.84 o                         
  -2  11  19         26.59         18.32         4.71 o                         
  -1  11  19        203.13        200.13        28.71 o                         
   0  11  19        449.94        498.12        12.53 o                         
   1  11  19         42.91         58.97         5.16 o                         
   2  11  19          2.54          2.67         6.03 o                         
  -3  12  19        187.02        182.59         9.18 o                         
  -2  12  19        132.15        139.86         9.17 o                         
  -1  12  19          0.01          1.16         3.34 o                         
   0  12  19         17.49         15.92         3.77 o                         
   1  12  19         69.39         77.01         5.78 o                         
   2  12  19        140.70        184.63        12.57 o                         
  -3  13  19          0.54          6.58         4.97 o                         
  -2  13  19          4.17         12.54         5.18 o                         
  -1  13  19          2.22          2.81         3.23 o                         
   0  13  19        177.28        172.27        11.01 o                         
   1  13  19          7.89          7.52         5.17 o                         
   2  13  19         13.19         46.93         7.01 o                         
  -2  14  19          0.54         13.25         5.35 o                         
  -1  14  19        196.02        214.17         8.39 o                         
   0  14  19        163.75        161.27         7.54 o                         
   1  14  19         56.01         78.49         8.62 o                         
  -1  15  19          5.79          8.28         5.61 o                         
   0  15  19          9.89          9.22         5.39 o                         
  -4   0  20        101.74        124.15        10.75 o                         
  -3   0  20        252.37        270.77        14.91 o                         
  -1   0  20        242.19        255.31        14.19 o                         
   0   0  20         16.66         15.67         5.86 o                         
   1   0  20          2.53          6.29         5.48 o                         
   2   0  20          0.01         -0.34         5.22 o                         
   3   0  20        122.81        125.00        12.19 o                         
  -4   1  20         27.21         31.81         4.66 o                         
  -3   1  20          8.85         10.28         7.92 o                         
  -2   1  20          3.62          1.70         4.54 o                         
  -1   1  20        254.62        259.41        10.05 o
[truncated: 18,307 more chars]
